# Supplementary material for: Crystal structure of 2-(1,3,7,9-tetra­methyl-2,4,6,8-tetra­oxo-1,2,3,4,6,7,8,9-octa­hydro­pyrido[2,3-d:6,5-d′]dipyrimidin-5-yl)benzamide di­methyl­formamide hemisolvate
Source: Acta Crystallogr Sect E Struct Rep Online. 2014 Sep 17;70(Pt 10):213–5. doi: 10.1107/S1600536814020200 (PMC4257167; doi:10.1107/S1600536814020200)
Supplement: Supplementary file 1 [file e-70-00213-sup1.cif]

##############################################################################
#                                                                            #
# This CIF contains the data in a paper accepted for publication in          #
# Acta Crystallographica Section E. It conforms to the requirements of       #
# Notes for Authors for Acta Crystallographica Section E, and has been       #
# peer reviewed under the auspices of the IUCr Commission on Journals.       #
#                                                                            #
# Full details of the Crystallographic Information File format               #
# are given in the paper "The Crystallographic Information File (CIF):       #
# a New Standard Archive File for Crystallography" by S. R. Hall, F. H.      #
# Allen and I. D. Brown [Acta Cryst. (1991), A47, 655-685].                  #
#                                                                            #
# The current version of the core CIF dictionary is obtainable from          #
# ftp://ftp.iucr.org/pub/cif_core.dic.                                       #
#                                                                            #
# Software is freely available for graphical display of the structure(s)     #
# in this CIF. For information consult the CIF software page                 #
# http://www.iucr.org/resources/cif/software.                                #
#                                                                            #
# This file may be used for bona fide research purposes within the           #
# scientific community so long as proper attribution is given to the journal # 
# article from which it was obtained.                                        #
#                                                                            #
##############################################################################
data_global
_audit_creation_method     'form.cif (version 2.0)'
_journal_data_validation_number     ?
_journal_date_recd_electronic     2014-09-07
_journal_date_accepted     2014-09-08
_journal_name_full     'Acta Crystallographica, Section E'
_journal_year     2014
_journal_volume     70
_journal_issue     10
_journal_page_first     213
_journal_page_last     215
_journal_paper_category     GO
_journal_paper_doi     10.1107/S1600536814020200
_journal_coeditor_code     HB7283
_publ_contact_author_name     'Armen Ayvazyan'
_publ_contact_author_address
;
Laboratory of X-ray analysis
MSRC STCOPC NAS RA
Azatutyan ave. 26
Yerevan 0014
Armenia
;
_publ_contact_author_email     'armen@msrc.am'
_publ_contact_author_fax     ?
_publ_contact_author_phone     '+374 10 285139'
_publ_section_title
;\
Crystal structure of
2-(1,3,7,9-tetramethyl-2,4,6,8-tetraoxo-1,2,3,4,6,7,8,9-octahydropyrido[2,3-\
<i>d</i>:6,5-<i>d</i>']dipyrimidin-5-yl)benzamide dimethylformamide
hemisolvate
;
loop_
    _publ_author_name
    _publ_author_footnote
    _publ_author_address
    'Ayvazyan, Armen' ?
;\
Molecule Structure Research Center of
Scientific Technological Center of Organic and Pharmaceutical Chemistry \
of National Academy of Sciences Republic of Armenia
Azatutyan ave. 26
Yerevan 0014
Armenia
;
_publ_section_synopsis     .
data_I
_audit_creation_method     SHELXL-2014
_database_code_depnum_ccdc_archive     'CCDC 1023362'
_chemical_name_systematic
;\
2-(1,3,7,9-Tetramethyl-2,4,6,8-tetraoxo-1,2,3,4,6,7,8,9-\
octahydropyrido[2,3-<i>d</i>:6,5-<i>d</i>']dipyrimidin-5-yl)benzamide
<i>N</i>,<i>N</i>-dimethylformamide hemisolvate
;
_chemical_name_common     ?
_chemical_formula_moiety     '2(C20 H18 N6 O5), C3 H7 N O'
_chemical_formula_sum     'C43 H43 N13 O11'
_chemical_formula_iupac     '2C20 H18 N6 O5, C3 H7 N O'
_chemical_formula_weight     917.90
_chemical_melting_point     ?
_shelx_space_group_comment
;
The symmetry employed for this shelxl refinement is uniquely defined
by the following loop, which should always be used as a source of
symmetry information in preference to the above space-group names.
They are only intended as comments.
;
_space_group_crystal_system     tetragonal
_space_group_name_H-M_alt     'I -4 2 d'
_space_group_name_Hall     'I -4 2bw'
loop_
    _space_group_symop_operation_xyz
    'x, y, z'
    '-x, -y, z'
    'y, -x, -z'
    '-y, x, -z'
    '-x+1/2, y, -z+3/4'
    'x+1/2, -y, -z+3/4'
    '-y+1/2, -x, z+3/4'
    'y+1/2, x, z+3/4'
    'x+1/2, y+1/2, z+1/2'
    '-x+1/2, -y+1/2, z+1/2'
    'y+1/2, -x+1/2, -z+1/2'
    '-y+1/2, x+1/2, -z+1/2'
    '-x+1, y+1/2, -z+5/4'
    'x+1, -y+1/2, -z+5/4'
    '-y+1, -x+1/2, z+5/4'
    'y+1, x+1/2, z+5/4'
_cell_length_a     26.173(4)
_cell_length_b     26.173(4)
_cell_length_c     12.434(3)
_cell_angle_alpha     90
_cell_angle_beta     90
_cell_angle_gamma     90
_cell_volume     8517(3)
_cell_formula_units_Z     8
_cell_measurement_reflns_used     24
_cell_measurement_theta_min     12.17
_cell_measurement_theta_max     17.34
_cell_measurement_temperature     293(2)
_exptl_crystal_description     'spherical'
_exptl_crystal_colour     'colourless'
_exptl_crystal_size_max     0.16
_exptl_crystal_size_mid     0.16
_exptl_crystal_size_min     0.16
_exptl_crystal_size_rad     0.16
_exptl_crystal_density_diffrn     1.432
_exptl_crystal_density_meas     ?
_exptl_crystal_density_method     ?
_exptl_crystal_F_000     3840
_exptl_absorpt_coefficient_mu     0.106
_exptl_absorpt_correction_type     none
_exptl_absorpt_process_details     ?
_shelx_estimated_absorpt_T_min     ?
_shelx_estimated_absorpt_T_max     ?
_exptl_absorpt_correction_T_min     ?
_exptl_absorpt_correction_T_max     ?
_exptl_special_details     ?
_diffrn_ambient_temperature     293(2)
_diffrn_radiation_type     MoK\a
_diffrn_radiation_wavelength     0.71073
_diffrn_radiation_source     'fine-focus sealed tube'
_diffrn_radiation_monochromator     graphite
_diffrn_measurement_device_type     'Enraf--Nonius CAD-4'
_diffrn_measurement_method     '\q/2\q'
_diffrn_detector_area_resol_mean     ?
_diffrn_reflns_number     6734
_diffrn_reflns_av_R_equivalents     0.0153
_diffrn_reflns_theta_min     1.556
_diffrn_reflns_theta_max     29.961
_diffrn_reflns_theta_full     25.242
_diffrn_measured_fraction_theta_max     1.000
_diffrn_measured_fraction_theta_full     1.000
_diffrn_reflns_limit_h_min     -26
_diffrn_reflns_limit_h_max     26
_diffrn_reflns_limit_k_min     -36
_diffrn_reflns_limit_k_max     36
_diffrn_reflns_limit_l_min     -17
_diffrn_reflns_limit_l_max     17
_diffrn_standards_number     1
_diffrn_standards_interval_count     ?
_diffrn_standards_interval_time     60
_refine_special_details     ?
_reflns_number_total     6216
_reflns_number_gt     3247
_reflns_threshold_expression     I>2\s(I)
_refine_ls_structure_factor_coef     Fsqd
_refine_ls_matrix_type     full
_refine_ls_R_factor_all     0.1277
_refine_ls_R_factor_gt     0.0557
_refine_ls_wR_factor_gt     0.1088
_refine_ls_wR_factor_ref     0.1353
_refine_ls_goodness_of_fit_ref     1.007
_refine_ls_restrained_S_all     1.007
_refine_ls_number_reflns     6216
_refine_ls_number_parameters     339
_refine_ls_number_restraints     1
_refine_ls_hydrogen_treatment     mixed
_refine_ls_weighting_scheme     calc
_refine_ls_weighting_details
              'w=1/[\s^2^(Fo^2^)+(0.0536P)^2^+1.2893P] where P=(Fo^2^+2Fc^2^)/3'
_atom_sites_solution_hydrogens     mixed
_atom_sites_solution_primary     ?
_atom_sites_solution_secondary     ?
_refine_ls_shift/su_max     0.006
_refine_ls_shift/su_mean     0.000
_refine_diff_density_max     0.124
_refine_diff_density_min     -0.171
_refine_ls_extinction_method     none
_refine_ls_extinction_coef     .
_refine_ls_abs_structure_details
;
Flack <i>x</i> determined using 1083 quotients
[(<i>I</i>^+^)-(<i>I</i>^-^)]/[(<i>I</i>^+^)+(<i>I</i>^-^)]
(Parsons <i>et al.</i>, 2013)
;
_refine_ls_abs_structure_Flack     0.0(10)
loop_
    _atom_type_symbol
    _atom_type_description
    _atom_type_scat_dispersion_real
    _atom_type_scat_dispersion_imag
    _atom_type_scat_source
    'C' 'C' 0.0033 0.0016
                         'International Tables Vol C Tables 4.2.6.8 and 6.1.1.4'
    'H' 'H' 0.0000 0.0000
                         'International Tables Vol C Tables 4.2.6.8 and 6.1.1.4'
    'N' 'N' 0.0061 0.0033
                         'International Tables Vol C Tables 4.2.6.8 and 6.1.1.4'
    'O' 'O' 0.0106 0.0060
                         'International Tables Vol C Tables 4.2.6.8 and 6.1.1.4'
_computing_data_collection     'CAD-4 Software (Enraf--Nonius, 1988)'
_computing_cell_refinement     'SETANG in CAD-4 Software (Enraf--Nonius, 1988)'
_computing_data_reduction     'HELENA (Spek, 1997)'
_computing_structure_solution     'SHELXS2014 (Sheldrick, 2008)'
_computing_structure_refinement     'SHELXL2014 (Sheldrick, 2008)'
_computing_molecular_graphics     'ORTEP-3 for Windows (Farrugia, 2012)'
_computing_publication_material
;
enCIFer (Allen et al., 2004) and publCIF (Westrip, 2010)
;
loop_
    _atom_site_type_symbol
    _atom_site_label
    _atom_site_fract_x
    _atom_site_fract_y
    _atom_site_fract_z
    _atom_site_U_iso_or_equiv
    _atom_site_adp_type
    _atom_site_calc_flag
    _atom_site_occupancy
    _atom_site_disorder_assembly
    _atom_site_disorder_group
    N N1 0.54916(10) 0.33509(10) 0.1396(2) 0.0533(7) Uani d 1 . .
    C C2 0.54598(13) 0.30369(12) 0.0506(2) 0.0561(8) Uani d 1 . .
    N N3 0.49790(10) 0.29334(9) 0.01248(19) 0.0564(7) Uani d 1 . .
    C C4 0.45404(12) 0.31201(11) 0.0602(2) 0.0491(7) Uani d 1 . .
    N N5 0.41001(10) 0.29570(9) 0.01939(18) 0.0510(6) Uani d 1 . .
    C C6 0.36754(12) 0.31226(11) 0.0642(2) 0.0483(7) Uani d 1 . .
    N N7 0.32283(10) 0.29304(10) 0.0228(2) 0.0572(7) Uani d 1 . .
    C C8 0.27519(13) 0.30566(13) 0.0635(3) 0.0645(10) Uani d 1 . .
    N N9 0.27443(10) 0.33727(10) 0.1518(2) 0.0596(8) Uani d 1 . .
    C C10 0.31609(11) 0.36475(13) 0.1894(2) 0.0539(8) Uani d 1 . .
    C C11 0.36577(11) 0.34801(11) 0.1489(2) 0.0460(7) Uani d 1 . .
    C C12 0.41230(11) 0.36644(10) 0.1882(2) 0.0434(6) Uani d 1 . .
    C C13 0.45766(11) 0.34605(10) 0.1470(2) 0.0442(7) Uani d 1 . .
    C C14 0.50830(11) 0.35936(11) 0.1884(2) 0.0474(7) Uani d 1 . .
    C C15 0.41236(10) 0.40442(10) 0.2778(2) 0.0414(6) Uani d 1 . .
    C C16 0.40476(11) 0.38612(11) 0.3818(2) 0.0487(7) Uani d 1 . .
    H H16 0.4010 0.3512 0.3931 0.058 Uiso calc 1 . .
    C C17 0.40282(11) 0.41874(12) 0.4672(2) 0.0533(8) Uani d 1 . .
    H H17 0.3967 0.4061 0.5359 0.064 Uiso calc 1 . .
    C C18 0.40994(14) 0.47024(12) 0.4523(2) 0.0620(9) Uani d 1 . .
    H H18 0.4094 0.4924 0.5107 0.074 Uiso calc 1 . .
    C C19 0.41787(13) 0.48880(11) 0.3495(2) 0.0569(8) Uani d 1 . .
    H H19 0.4227 0.5237 0.3395 0.068 Uiso calc 1 . .
    C C20 0.41875(10) 0.45666(10) 0.2610(2) 0.0444(7) Uani d 1 . .
    C C21 0.42413(11) 0.47689(11) 0.1484(2) 0.0497(8) Uani d 1 . .
    O O22 0.41550(10) 0.45010(8) 0.06982(15) 0.0680(6) Uani d 1 . .
    N N23 0.43726(14) 0.52520(11) 0.1365(3) 0.0786(10) Uani d 1 . .
    H H23A 0.4405(14) 0.5378(14) 0.065(3) 0.088(12) Uiso d 1 . .
    H H23B 0.4487(13) 0.5433(12) 0.191(2) 0.069(10) Uiso d 1 . .
    O O24 0.30973(8) 0.39919(10) 0.2537(2) 0.0722(7) Uani d 1 . .
    C C25 0.22403(12) 0.35043(16) 0.1963(3) 0.0811(12) Uani d 1 . .
    H H25A 0.2016 0.3216 0.1898 0.122 Uiso calc 1 . .
    H H25B 0.2101 0.3789 0.1573 0.122 Uiso calc 1 . .
    H H25C 0.2276 0.3594 0.2708 0.122 Uiso calc 1 . .
    O O26 0.23650(9) 0.28828(12) 0.0252(2) 0.0939(9) Uani d 1 . .
    C C27 0.32474(15) 0.25925(14) -0.0717(3) 0.0736(11) Uani d 1 . .
    H H27A 0.3295 0.2794 -0.1354 0.110 Uiso calc 1 . .
    H H27B 0.2933 0.2406 -0.0772 0.110 Uiso calc 1 . .
    H H27C 0.3527 0.2357 -0.0642 0.110 Uiso calc 1 . .
    C C28 0.49437(16) 0.26283(14) -0.0869(3) 0.0777(11) Uani d 1 . .
    H H28A 0.4900 0.2274 -0.0688 0.116 Uiso calc 1 . .
    H H28B 0.5251 0.2670 -0.1281 0.116 Uiso calc 1 . .
    H H28C 0.4657 0.2742 -0.1285 0.116 Uiso calc 1 . .
    O O29 0.58408(9) 0.28574(10) 0.00875(19) 0.0769(7) Uani d 1 . .
    C C30 0.60084(12) 0.34458(14) 0.1798(3) 0.0697(10) Uani d 1 . .
    H H30A 0.6183 0.3673 0.1317 0.105 Uiso calc 1 . .
    H H30B 0.6191 0.3129 0.1840 0.105 Uiso calc 1 . .
    H H30C 0.5990 0.3598 0.2499 0.105 Uiso calc 1 . .
    O O31 0.51616(7) 0.38890(9) 0.26314(18) 0.0603(6) Uani d 1 . .
    N N50 0.44874(14) 0.25496(10) 0.6322(12) 0.0817(17) Uani d 0.5 A -1
    O O51 0.4092(3) 0.3226(3) 0.6400(9) 0.180(4) Uani d 0.5 A -1
    C C52 0.3997(5) 0.2778(4) 0.6276(15) 0.173(6) Uani d 0.5 A -1
    H H52 0.3681 0.2622 0.6175 0.208 Uiso calc 0.5 A -1
    C C53 0.49626(16) 0.2790(3) 0.6091(7) 0.126(4) Uani d 0.5 A -1
    H H53A 0.4934 0.2979 0.5432 0.189 Uiso calc 0.5 A -1
    H H53B 0.5224 0.2534 0.6017 0.189 Uiso calc 0.5 A -1
    H H53C 0.5051 0.3018 0.6666 0.189 Uiso calc 0.5 A -1
    C C55 0.4465(5) 0.20136(14) 0.6134(9) 0.141(5) Uani d 0.5 A -1
    H H55A 0.4204 0.1942 0.5613 0.211 Uiso calc 0.5 A -1
    H H55B 0.4387 0.1840 0.6795 0.211 Uiso calc 0.5 A -1
    H H55C 0.4789 0.1897 0.5868 0.211 Uiso calc 0.5 A -1
loop_
    _atom_site_aniso_label
    _atom_site_aniso_U_11
    _atom_site_aniso_U_22
    _atom_site_aniso_U_33
    _atom_site_aniso_U_12
    _atom_site_aniso_U_13
    _atom_site_aniso_U_23
    N1 0.0482(14) 0.0619(15) 0.0498(14) 0.0064(12) 0.0030(12) 0.0018(13)
    C2 0.0662(19) 0.0569(18) 0.0453(16) 0.0124(16) 0.0074(16) 0.0080(15)
    N3 0.0700(16) 0.0575(14) 0.0416(13) 0.0034(13) 0.0066(14) -0.0056(12)
    C4 0.0633(18) 0.0438(15) 0.0403(15) 0.0031(14) 0.0002(15) 0.0008(13)
    N5 0.0650(15) 0.0483(12) 0.0397(12) -0.0029(12) -0.0055(13) -0.0051(11)
    C6 0.0606(18) 0.0444(15) 0.0399(14) -0.0080(14) -0.0108(14) 0.0073(13)
    N7 0.0667(16) 0.0580(15) 0.0470(14) -0.0150(13) -0.0187(13) 0.0022(13)
    C8 0.065(2) 0.073(2) 0.0557(19) -0.0204(17) -0.0157(17) 0.0133(17)
    N9 0.0501(14) 0.0730(17) 0.0556(16) -0.0119(13) -0.0073(13) 0.0102(14)
    C10 0.0490(16) 0.0661(19) 0.0466(16) -0.0066(15) -0.0070(14) 0.0078(16)
    C11 0.0494(16) 0.0487(15) 0.0400(15) -0.0037(13) -0.0047(13) 0.0051(13)
    C12 0.0491(14) 0.0422(13) 0.0389(13) -0.0061(13) -0.0013(13) 0.0039(12)
    C13 0.0495(15) 0.0412(14) 0.0419(15) -0.0025(13) 0.0004(13) 0.0006(13)
    C14 0.0473(15) 0.0495(16) 0.0453(15) -0.0001(13) 0.0001(14) 0.0056(13)
    C15 0.0364(12) 0.0481(14) 0.0398(13) 0.0001(13) -0.0021(12) -0.0024(12)
    C16 0.0491(16) 0.0520(15) 0.0452(14) -0.0044(14) -0.0024(14) 0.0036(13)
    C17 0.0516(16) 0.0709(19) 0.0375(14) 0.0023(16) -0.0004(13) 0.0013(14)
    C18 0.084(2) 0.0601(18) 0.0417(15) 0.0050(18) -0.0008(18) -0.0108(14)
    C19 0.074(2) 0.0454(16) 0.0518(16) 0.0043(15) -0.0009(17) -0.0045(14)
    C20 0.0427(14) 0.0495(15) 0.0409(13) 0.0008(13) -0.0007(13) -0.0028(13)
    C21 0.0517(17) 0.0484(15) 0.0491(17) -0.0007(13) 0.0010(14) 0.0021(14)
    O22 0.1034(17) 0.0591(12) 0.0416(11) -0.0127(13) 0.0011(12) -0.0043(10)
    N23 0.134(3) 0.0529(16) 0.0484(16) -0.0154(17) 0.0014(18) 0.0023(14)
    O24 0.0514(12) 0.0916(17) 0.0736(15) 0.0044(12) -0.0026(12) -0.0222(14)
    C25 0.0446(18) 0.118(3) 0.080(3) -0.010(2) -0.0022(18) 0.006(2)
    O26 0.0717(15) 0.128(2) 0.0816(17) -0.0388(15) -0.0298(14) -0.0001(17)
    C27 0.094(3) 0.071(2) 0.056(2) -0.013(2) -0.0233(19) -0.0092(18)
    C28 0.099(3) 0.082(2) 0.0515(19) 0.010(2) 0.007(2) -0.0215(18)
    O29 0.0739(14) 0.0908(16) 0.0659(14) 0.0232(14) 0.0178(13) -0.0051(13)
    C30 0.0494(18) 0.083(2) 0.076(2) 0.0070(16) -0.0015(17) -0.003(2)
    O31 0.0492(12) 0.0676(13) 0.0642(13) -0.0020(10) -0.0057(10) -0.0177(12)
    N50 0.120(4) 0.047(3) 0.078(4) 0.001(5) -0.009(8) -0.005(3)
    O51 0.164(7) 0.124(5) 0.252(10) 0.065(5) 0.057(7) 0.065(6)
    C52 0.126(9) 0.101(7) 0.291(17) 0.034(7) 0.034(11) 0.057(10)
    C53 0.149(8) 0.140(8) 0.089(6) -0.054(7) -0.002(7) -0.026(7)
    C55 0.193(12) 0.091(7) 0.138(9) -0.033(8) -0.025(10) 0.031(7)
_geom_special_details
;
All e.s.d.'s (except the e.s.d. in the dihedral angle between two l.s. planes)
are estimated using the full covariance matrix. The cell e.s.d.'s are taken
into account individually in the estimation of e.s.d.'s in distances, angles
and torsion angles; correlations between e.s.d.'s in cell parameters are only
used when they are defined by crystal symmetry. An approximate (isotropic)
treatment of cell e.s.d.'s is used for estimating e.s.d.'s involving l.s.
planes.
;
loop_
    _geom_bond_atom_site_label_1
    _geom_bond_atom_site_label_2
    _geom_bond_site_symmetry_2
    _geom_bond_distance
    _geom_bond_publ_flag
    N1 C2 . 1.380(4) ?
    N1 C14 . 1.384(4) ?
    N1 C30 . 1.463(4) ?
    C2 O29 . 1.219(4) ?
    C2 N3 . 1.372(4) ?
    N3 C4 . 1.382(4) ?
    N3 C28 . 1.474(4) ?
    C4 N5 . 1.330(4) ?
    C4 C13 . 1.402(4) ?
    N5 C6 . 1.317(4) ?
    C6 N7 . 1.374(4) ?
    C6 C11 . 1.409(4) ?
    N7 C8 . 1.386(4) ?
    N7 C27 . 1.471(4) ?
    C8 O26 . 1.207(4) ?
    C8 N9 . 1.375(4) ?
    N9 C10 . 1.388(4) ?
    N9 C25 . 1.471(4) ?
    C10 O24 . 1.216(4) ?
    C10 C11 . 1.462(4) ?
    C11 C12 . 1.398(4) ?
    C12 C13 . 1.399(4) ?
    C12 C15 . 1.493(4) ?
    C13 C14 . 1.464(4) ?
    O31 C14 . 1.226(3) ?
    C15 C16 . 1.393(4) ?
    C15 C20 . 1.393(4) ?
    C16 C17 . 1.364(4) ?
    C16 H16 . 0.9300 ?
    C17 C18 . 1.373(4) ?
    C17 H17 . 0.9300 ?
    C18 C19 . 1.383(4) ?
    C18 H18 . 0.9300 ?
    C19 C20 . 1.385(4) ?
    C19 H19 . 0.9300 ?
    C20 C21 . 1.503(4) ?
    C21 O22 . 1.224(3) ?
    C21 N23 . 1.319(4) ?
    N23 H23A . 0.96(4) ?
    N23 H23B . 0.88(3) ?
    C25 H25A . 0.9600 ?
    C25 H25B . 0.9600 ?
    C25 H25C . 0.9600 ?
    C27 H27A . 0.9600 ?
    C27 H27B . 0.9600 ?
    C27 H27C . 0.9600 ?
    C28 H28A . 0.9600 ?
    C28 H28B . 0.9600 ?
    C28 H28C . 0.9600 ?
    C30 H30A . 0.9600 ?
    C30 H30B . 0.9600 ?
    C30 H30C . 0.9600 ?
    N50 C52 . 1.417(13) ?
    N50 C53 . 1.423(5) ?
    N50 C55 . 1.423(5) ?
    O51 C52 . 1.207(14) ?
    C52 H52 . 0.9300 ?
    C53 H53A . 0.9600 ?
    C53 H53B . 0.9600 ?
    C53 H53C . 0.9600 ?
    C55 H55A . 0.9600 ?
    C55 H55B . 0.9600 ?
    C55 H55C . 0.9600 ?
loop_
    _geom_angle_atom_site_label_1
    _geom_angle_atom_site_label_2
    _geom_angle_atom_site_label_3
    _geom_angle_site_symmetry_1
    _geom_angle_site_symmetry_3
    _geom_angle
    _geom_angle_publ_flag
    C2 N1 C14 . . 125.3(3) ?
    C2 N1 C30 . . 115.5(3) ?
    C14 N1 C30 . . 119.1(3) ?
    O29 C2 N3 . . 121.8(3) ?
    O29 C2 N1 . . 121.5(3) ?
    N3 C2 N1 . . 116.7(3) ?
    C2 N3 C4 . . 122.9(3) ?
    C2 N3 C28 . . 117.0(3) ?
    C4 N3 C28 . . 120.0(3) ?
    N5 C4 N3 . . 116.2(3) ?
    N5 C4 C13 . . 123.8(3) ?
    N3 C4 C13 . . 119.9(3) ?
    C6 N5 C4 . . 117.6(2) ?
    N5 C6 N7 . . 116.1(3) ?
    N5 C6 C11 . . 124.2(3) ?
    N7 C6 C11 . . 119.7(3) ?
    C6 N7 C8 . . 122.8(3) ?
    C6 N7 C27 . . 119.4(3) ?
    C8 N7 C27 . . 117.7(3) ?
    O26 C8 N9 . . 121.9(3) ?
    O26 C8 N7 . . 121.4(3) ?
    N9 C8 N7 . . 116.6(3) ?
    C8 N9 C10 . . 124.7(3) ?
    C8 N9 C25 . . 117.0(3) ?
    C10 N9 C25 . . 117.1(3) ?
    O24 C10 N9 . . 119.9(3) ?
    O24 C10 C11 . . 124.8(3) ?
    N9 C10 C11 . . 115.3(3) ?
    C12 C11 C6 . . 117.5(3) ?
    C12 C11 C10 . . 123.4(3) ?
    C6 C11 C10 . . 119.1(3) ?
    C11 C12 C13 . . 118.6(2) ?
    C11 C12 C15 . . 119.5(3) ?
    C13 C12 C15 . . 121.8(3) ?
    C12 C13 C4 . . 117.8(3) ?
    C12 C13 C14 . . 123.3(3) ?
    C4 C13 C14 . . 118.9(3) ?
    O31 C14 N1 . . 119.5(3) ?
    O31 C14 C13 . . 124.7(3) ?
    N1 C14 C13 . . 115.8(3) ?
    C16 C15 C20 . . 119.6(2) ?
    C16 C15 C12 . . 117.6(2) ?
    C20 C15 C12 . . 122.8(2) ?
    C17 C16 C15 . . 120.9(3) ?
    C17 C16 H16 . . 119.6 ?
    C15 C16 H16 . . 119.6 ?
    C16 C17 C18 . . 120.3(3) ?
    C16 C17 H17 . . 119.9 ?
    C18 C17 H17 . . 119.9 ?
    C17 C18 C19 . . 119.3(3) ?
    C17 C18 H18 . . 120.3 ?
    C19 C18 H18 . . 120.3 ?
    C18 C19 C20 . . 121.6(3) ?
    C18 C19 H19 . . 119.2 ?
    C20 C19 H19 . . 119.2 ?
    C19 C20 C15 . . 118.3(3) ?
    C19 C20 C21 . . 121.8(3) ?
    C15 C20 C21 . . 119.8(2) ?
    O22 C21 N23 . . 120.5(3) ?
    O22 C21 C20 . . 121.6(3) ?
    N23 C21 C20 . . 117.8(3) ?
    C21 N23 H23A . . 117(2) ?
    C21 N23 H23B . . 121(2) ?
    H23A N23 H23B . . 120(3) ?
    N9 C25 H25A . . 109.5 ?
    N9 C25 H25B . . 109.5 ?
    H25A C25 H25B . . 109.5 ?
    N9 C25 H25C . . 109.5 ?
    H25A C25 H25C . . 109.5 ?
    H25B C25 H25C . . 109.5 ?
    N7 C27 H27A . . 109.5 ?
    N7 C27 H27B . . 109.5 ?
    H27A C27 H27B . . 109.5 ?
    N7 C27 H27C . . 109.5 ?
    H27A C27 H27C . . 109.5 ?
    H27B C27 H27C . . 109.5 ?
    N3 C28 H28A . . 109.5 ?
    N3 C28 H28B . . 109.5 ?
    H28A C28 H28B . . 109.5 ?
    N3 C28 H28C . . 109.5 ?
    H28A C28 H28C . . 109.5 ?
    H28B C28 H28C . . 109.5 ?
    N1 C30 H30A . . 109.5 ?
    N1 C30 H30B . . 109.5 ?
    H30A C30 H30B . . 109.5 ?
    N1 C30 H30C . . 109.5 ?
    H30A C30 H30C . . 109.5 ?
    H30B C30 H30C . . 109.5 ?
    C52 N50 C53 . . 126.6(7) ?
    C52 N50 C55 . . 111.9(9) ?
    C53 N50 C55 . . 116.0(8) ?
    O51 C52 N50 . . 102.6(11) ?
    O51 C52 H52 . . 128.7 ?
    N50 C52 H52 . . 128.7 ?
    N50 C53 H53A . . 109.5 ?
    N50 C53 H53B . . 109.5 ?
    H53A C53 H53B . . 109.5 ?
    N50 C53 H53C . . 109.5 ?
    H53A C53 H53C . . 109.5 ?
    H53B C53 H53C . . 109.5 ?
    N50 C55 H55A . . 109.5 ?
    N50 C55 H55B . . 109.5 ?
    H55A C55 H55B . . 109.5 ?
    N50 C55 H55C . . 109.5 ?
    H55A C55 H55C . . 109.5 ?
    H55B C55 H55C . . 109.5 ?
loop_
    _geom_torsion_atom_site_label_1
    _geom_torsion_atom_site_label_2
    _geom_torsion_atom_site_label_3
    _geom_torsion_atom_site_label_4
    _geom_torsion_site_symmetry_1
    _geom_torsion_site_symmetry_2
    _geom_torsion_site_symmetry_3
    _geom_torsion_site_symmetry_4
    _geom_torsion
    _geom_torsion_publ_flag
    C14 N1 C2 O29 . . . . 176.2(3) ?
    C30 N1 C2 O29 . . . . -0.6(4) ?
    C14 N1 C2 N3 . . . . -4.4(4) ?
    C30 N1 C2 N3 . . . . 178.8(3) ?
    O29 C2 N3 C4 . . . . 178.1(3) ?
    N1 C2 N3 C4 . . . . -1.3(4) ?
    O29 C2 N3 C28 . . . . -4.8(4) ?
    N1 C2 N3 C28 . . . . 175.8(3) ?
    C2 N3 C4 N5 . . . . -175.1(3) ?
    C28 N3 C4 N5 . . . . 7.9(4) ?
    C2 N3 C4 C13 . . . . 4.7(4) ?
    C28 N3 C4 C13 . . . . -172.3(3) ?
    N3 C4 N5 C6 . . . . 179.1(3) ?
    C13 C4 N5 C6 . . . . -0.7(4) ?
    C4 N5 C6 N7 . . . . -177.5(3) ?
    C4 N5 C6 C11 . . . . 3.3(4) ?
    N5 C6 N7 C8 . . . . 178.1(3) ?
    C11 C6 N7 C8 . . . . -2.7(4) ?
    N5 C6 N7 C27 . . . . -4.6(4) ?
    C11 C6 N7 C27 . . . . 174.7(3) ?
    C6 N7 C8 O26 . . . . 179.8(3) ?
    C27 N7 C8 O26 . . . . 2.4(5) ?
    C6 N7 C8 N9 . . . . -2.6(4) ?
    C27 N7 C8 N9 . . . . 180.0(3) ?
    O26 C8 N9 C10 . . . . -169.4(3) ?
    N7 C8 N9 C10 . . . . 13.0(5) ?
    O26 C8 N9 C25 . . . . -1.8(5) ?
    N7 C8 N9 C25 . . . . -179.4(3) ?
    C8 N9 C10 O24 . . . . 165.2(3) ?
    C25 N9 C10 O24 . . . . -2.4(4) ?
    C8 N9 C10 C11 . . . . -16.6(4) ?
    C25 N9 C10 C11 . . . . 175.8(3) ?
    N5 C6 C11 C12 . . . . -0.8(4) ?
    N7 C6 C11 C12 . . . . -180.0(3) ?
    N5 C6 C11 C10 . . . . 177.9(3) ?
    N7 C6 C11 C10 . . . . -1.3(4) ?
    O24 C10 C11 C12 . . . . 6.9(5) ?
    N9 C10 C11 C12 . . . . -171.3(3) ?
    O24 C10 C11 C6 . . . . -171.7(3) ?
    N9 C10 C11 C6 . . . . 10.1(4) ?
    C6 C11 C12 C13 . . . . -4.3(4) ?
    C10 C11 C12 C13 . . . . 177.1(3) ?
    C6 C11 C12 C15 . . . . 180.0(2) ?
    C10 C11 C12 C15 . . . . 1.3(4) ?
    C11 C12 C13 C4 . . . . 6.6(4) ?
    C15 C12 C13 C4 . . . . -177.8(2) ?
    C11 C12 C13 C14 . . . . -174.8(3) ?
    C15 C12 C13 C14 . . . . 0.9(4) ?
    N5 C4 C13 C12 . . . . -4.2(4) ?
    N3 C4 C13 C12 . . . . 176.0(3) ?
    N5 C4 C13 C14 . . . . 177.0(3) ?
    N3 C4 C13 C14 . . . . -2.7(4) ?
    C2 N1 C14 O31 . . . . -175.5(3) ?
    C30 N1 C14 O31 . . . . 1.2(4) ?
    C2 N1 C14 C13 . . . . 6.1(4) ?
    C30 N1 C14 C13 . . . . -177.2(3) ?
    C12 C13 C14 O31 . . . . 0.7(5) ?
    C4 C13 C14 O31 . . . . 179.4(3) ?
    C12 C13 C14 N1 . . . . 179.0(3) ?
    C4 C13 C14 N1 . . . . -2.3(4) ?
    C11 C12 C15 C16 . . . . 79.1(3) ?
    C13 C12 C15 C16 . . . . -96.6(3) ?
    C11 C12 C15 C20 . . . . -99.8(3) ?
    C13 C12 C15 C20 . . . . 84.6(4) ?
    C20 C15 C16 C17 . . . . 0.9(4) ?
    C12 C15 C16 C17 . . . . -178.0(3) ?
    C15 C16 C17 C18 . . . . -2.0(5) ?
    C16 C17 C18 C19 . . . . 1.5(5) ?
    C17 C18 C19 C20 . . . . 0.1(5) ?
    C18 C19 C20 C15 . . . . -1.2(5) ?
    C18 C19 C20 C21 . . . . 176.2(3) ?
    C16 C15 C20 C19 . . . . 0.7(4) ?
    C12 C15 C20 C19 . . . . 179.6(3) ?
    C16 C15 C20 C21 . . . . -176.7(3) ?
    C12 C15 C20 C21 . . . . 2.1(4) ?
    C19 C20 C21 O22 . . . . -166.2(3) ?
    C15 C20 C21 O22 . . . . 11.1(4) ?
    C19 C20 C21 N23 . . . . 12.0(4) ?
    C15 C20 C21 N23 . . . . -170.6(3) ?
    C53 N50 C52 O51 . . . . -25(2) ?
    C55 N50 C52 O51 . . . . -176.9(13) ?
loop_
    _geom_hbond_atom_site_label_D
    _geom_hbond_atom_site_label_H
    _geom_hbond_atom_site_label_A
    _geom_hbond_site_symmetry_A
    _geom_hbond_distance_DH
    _geom_hbond_distance_HA
    _geom_hbond_distance_DA
    _geom_hbond_angle_DHA
    N23 H23B O31 2_665 0.88(3) 2.19(3) 3.003(4) 153(3)
    N23 H23A O22 3_565 0.96(4) 2.09(4) 3.017(4) 164(3)
    C17 H17 O51 . 0.93 2.56 3.313(10) 138
_shelx_hkl_file
;
   1   1   0     120       3   1 0.58727-0.56009-0.56018 0.58736 0.58392-0.58393
   0   2   0     171       5   1 0.93210-0.93211 0.02718 0.02718 0.36079-0.36078
   2   2   0    1190      22   1 0.60054-0.54618-0.54627 0.60063 0.58360-0.58361
   3   3   0      14       7   1 0.61360-0.53206-0.53215 0.61368 0.58305-0.58307
   1   3   0     801      21   1 0.83805-0.81087-0.23409 0.31563 0.49248-0.49247
   0   4   0      50       6   1 0.93106-0.93107 0.05436 0.05436 0.36040-0.36038
   2   4   0    5015      48   1 0.78297-0.72862-0.32360 0.43232 0.53092-0.53092
   4   4   0      79       8   1 0.62645-0.51772-0.51782 0.62653 0.58229-0.58232
   5   5   0      -9       9   1 0.63909-0.50317-0.50327 0.63916 0.58132-0.58134
   3   5   0   10493      78   1 0.75521-0.67367-0.36078 0.49668 0.54693-0.54694
   1   5   0    1084      30   1 0.88725-0.86008-0.10681 0.24271 0.44840-0.44838
   0   6   0   10416      79   1 0.92933-0.92935 0.08155 0.08154 0.35974-0.35970
   2   6   0   10096      80   1 0.84934-0.79499-0.19256 0.35564 0.49111-0.49110
   4   6   0    1664      41   1 0.74151-0.63278-0.37663 0.53971 0.55493-0.55494
   6   6   0   33059     164   1 0.65150-0.48841-0.48851 0.65158 0.58012-0.58015
   7   7   0    -111      11   1 0.66371-0.47343-0.47353 0.66378 0.57870-0.57874
   5   7   0    2197      49   1 0.73559-0.59969-0.38183 0.57209 0.55923-0.55925
   3   7   0    9669      86   1 0.82307-0.74154-0.24019 0.43046 0.51430-0.51429
   1   7   0    3222      52   1 0.90440-0.87724-0.03214 0.22241 0.42510-0.42507
   0   8   0    7800      80   1 0.92691-0.92693 0.10873 0.10873 0.35881-0.35876
   2   8   0    5045      68   1 0.87934-0.82500-0.10435 0.32180 0.46425-0.46422
   4   8   0     850      28   1 0.80594-0.69722-0.26713 0.48457 0.52796-0.52796
   6   8   0    3366      61   1 0.73433-0.57124-0.38095 0.59838 0.56149-0.56151
   8   8   0      30       9   1 0.67569-0.45823-0.45833 0.67576 0.57707-0.57711
   9   9   0      -6      11   1 0.68746-0.44281-0.44292 0.68752 0.57521-0.57525
   7   9   0     552      16   1 0.73601-0.54574-0.37623 0.62084 0.56247-0.56250
   5   9   0    1894      49   1 0.79528-0.65938-0.28182 0.52644 0.53641-0.53641
   3   9   0   27654     159   1 0.85910-0.77757-0.15051 0.39513 0.48883-0.48881
   1   9   0    2131      48   1 0.91142-0.88427 0.02254 0.22209 0.41048-0.41043
   0  10   0   29512     169   1 0.92378-0.92381 0.13591 0.13591 0.35760-0.35754
   2  10   0     881      27   1 0.89448-0.84015-0.03758 0.30939 0.44515-0.44511
   4  10   0    1180      37   1 0.84399-0.73528-0.18000 0.45181 0.50489-0.50488
   6  10   0    3841      69   1 0.78917-0.62609-0.28875 0.56054 0.54172-0.54173
   8  10   0    1722      47   1 0.73963-0.52218-0.36891 0.64070 0.56257-0.56260
  10  10   0    4355      85   1 0.69900-0.42717-0.42728 0.69906 0.57312-0.57317
  11  11   0     -31      15   1 0.71032-0.41131-0.41142 0.71038 0.57080-0.57086
   9  11   0    1457      43   1 0.74458-0.49994-0.35972 0.65868 0.56199-0.56203
   7  11   0    1448      44   1 0.78631-0.59605-0.29042 0.58940 0.54498-0.54499
   5  11   0      -5      11   1 0.83327-0.69738-0.19844 0.49742 0.51568-0.51567
   3  11   0     808      24   1 0.87947-0.79795-0.07928 0.37827 0.46894-0.46891
   1  11   0    1875      51   1 0.91380-0.88665 0.06765 0.23135 0.40010-0.40005
   0  12   0    1982      56   1 0.91994-0.91998 0.16309 0.16309 0.35613-0.35605
   2  12   0       2      10   1 0.90215-0.84782 0.01723 0.30894 0.43070-0.43064
   4  12   0    3902      73   1 0.86729-0.75858-0.10794 0.43410 0.48561-0.48558
   6  12   0    1447      46   1 0.82604-0.66296-0.20923 0.53539 0.52299-0.52298
   8  12   0    1246      37   1 0.78580-0.56835-0.28838 0.61453 0.54680-0.54681
  10  12   0     636      19   1 0.75044-0.47862-0.34911 0.67526 0.56088-0.56092
  12  12   0   16350     172   1 0.72141-0.39522-0.39533 0.72147 0.56825-0.56832
  13  13   0    -133      19   1 0.73227-0.37890-0.37901 0.73233 0.56547-0.56554
  11  13   0     410      18   1 0.75694-0.45794-0.33740 0.69073 0.55932-0.55936
   9  13   0      87      14   1 0.78702-0.54239-0.28358 0.63691 0.54755-0.54757
   7  13   0      45      13   1 0.82154-0.63128-0.21453 0.56787 0.52790-0.52790
   5  13   0    5667      93   1 0.85791-0.72203-0.12721 0.48055 0.49744-0.49742
   3  13   0      14      11   1 0.89113-0.80961-0.01959 0.37294 0.45296-0.45292
   1  13   0     712      21   1 0.91349-0.88635 0.10744 0.24591 0.39203-0.39196
   0  14   0     145      12   1 0.91539-0.91544 0.19027 0.19027 0.35437-0.35429
   2  14   0      14      12   1 0.90544-0.85111 0.06478 0.31576 0.41913-0.41907
   4  14   0    1538      48   1 0.88162-0.77293-0.04614 0.42667 0.46933-0.46929
   6  14   0     839      25   1 0.85103-0.68796-0.13957 0.52009 0.50588-0.50586
   8  14   0     772      22   1 0.81917-0.60173-0.21577 0.59629 0.53107-0.53108
  10  14   0      12      13   1 0.78952-0.51771-0.27668 0.65719 0.54748-0.54750
  12  14   0      94      16   1 0.76387-0.43769-0.32478 0.70529 0.55735-0.55740
  14  14   0       4      16   1 0.74290-0.36234-0.36246 0.74295 0.56245-0.56253
  15  15   0     -21      18   1 0.75329-0.34555-0.34567 0.75334 0.55919-0.55927
  13  15   0      34      16   1 0.77111-0.41774-0.31141 0.71909 0.55502-0.55508
  11  15   0      77      16   1 0.79299-0.49399-0.26812 0.67581 0.54673-0.54676
   9  15   0      87      14   1 0.81845-0.57383-0.21390 0.62160 0.53292-0.53293
   7  15   0    3768      86   1 0.84624-0.65599-0.14672 0.55442 0.51185-0.51183
   5  15   0     135      14   1 0.87388-0.73800-0.06483 0.47254 0.48143-0.48140
   3  15   0    3553      80   1 0.89739-0.81588 0.03251 0.37521 0.43968-0.43962
   1  15   0     -31      12   1 0.91133-0.88419 0.14400 0.26372 0.38529-0.38521
   0  16   0    5776     102   1 0.91011-0.91016 0.21745 0.21745 0.35233-0.35224
   2  16   0     262      15   1 0.90581-0.85149 0.10760 0.32730 0.40942-0.40934
   4  16   0     481      17   1 0.89010-0.78141 0.00848 0.42642 0.45532-0.45527
   6  16   0     381      17   1 0.86786-0.70479-0.07747 0.51236 0.49038-0.49035
   8  16   0     415      18   1 0.84319-0.62576-0.14985 0.58473 0.51595-0.51594
  10  16   0     109      16   1 0.81904-0.54724-0.20959 0.64446 0.53374-0.53375
  12  16   0     452      20   1 0.79718-0.47100-0.25821 0.69307 0.54540-0.54544
  14  16   0      34      17   1 0.77853-0.39798-0.29737 0.73223 0.55235-0.55241
  16  16   0      63      19   1 0.76344-0.32852-0.32863 0.76349 0.55569-0.55577
  17  17   0      -6      19   1 0.77334-0.31124-0.31136 0.77339 0.55193-0.55202
  15  17   0       7      18   1 0.78606-0.37833-0.28276 0.74480 0.54935-0.54942
  13  17   0      38      18   1 0.80191-0.44855-0.24717 0.70921 0.54358-0.54362
  11  17   0      13      16   1 0.82064-0.52165-0.20331 0.66536 0.53371-0.53373
   9  17   0      84      16   1 0.84157-0.59696-0.14981 0.61187 0.51860-0.51860
   7  17   0     125      16   1 0.86338-0.67313-0.08536 0.54742 0.49693-0.49690
   5  17   0     116      14   1 0.88389-0.74802-0.00899 0.47106 0.46724-0.46719
   3  17   0     456      18   1 0.89998-0.81848 0.07939 0.38269 0.42826-0.42819
   1  17   0     120      15   1 0.90773-0.88060 0.17844 0.28365 0.37933-0.37924
   0  18   0    2214      63   1 0.90408-0.90414 0.24464 0.24464 0.35001-0.34990
   2  18   0    2648      79   1 0.90404-0.84973 0.14719 0.34208 0.40092-0.40083
   4  18   0     147      16   1 0.89447-0.78579 0.05790 0.43135 0.44299-0.44292
   6  18   0     436      19   1 0.87884-0.71579-0.02119 0.51044 0.47628-0.47624
   8  18   0      18      15   1 0.86025-0.64283-0.08945 0.57869 0.50160-0.50158
  10  18   0     113      18   1 0.84111-0.56931-0.14722 0.63646 0.52009-0.52010
  12  18   0     379      22   1 0.82304-0.49687-0.19542 0.68465 0.53296-0.53299
  14  18   0      29      19   1 0.80704-0.42650-0.23517 0.72439 0.54130-0.54135
  16  18   0      -5      18   1 0.79363-0.35871-0.26762 0.75684 0.54604-0.54611
  18  18   0     104      20   1 0.78299-0.29371-0.29383 0.78304 0.54792-0.54801
  19  19   0     -17      20   1 0.79239-0.27592-0.27604 0.79243 0.54365-0.54375
  17  19   0     -25      18   1 0.80118-0.33909-0.25200 0.76840 0.54243-0.54250
  15  19   0      34      18   1 0.81246-0.40473-0.22234 0.73874 0.53862-0.53867
  13  19   0      58      18   1 0.82605-0.47270-0.18617 0.70258 0.53161-0.53164
  11  19   0     274      21   1 0.84158-0.54260-0.14254 0.65895 0.52063-0.52064
   9  19   0     166      19   1 0.85828-0.61367-0.09046 0.60688 0.50479-0.50477
   7  19   0     929      28   1 0.87490-0.68466-0.02912 0.54555 0.48307-0.48303
   5  19   0      11      16   1 0.88959-0.75372 0.04196 0.47448 0.45446-0.45440
   3  19   0    1140      33   1 0.89989-0.81840 0.12255 0.39390 0.41816-0.41808
   1  19   0     310      18   1 0.90292-0.87580 0.21141 0.30504 0.37382-0.37372
   0  20   0    1605      50   1 0.89731-0.89737 0.27182 0.27182 0.34739-0.34727
   2  20   0      35      18   1 0.90058-0.84628 0.18446 0.35917 0.39322-0.39312
   4  20   0      46      17   1 0.89579-0.78711 0.10349 0.44013 0.43189-0.43182
   6  20   0       0      17   1 0.88546-0.72241 0.03059 0.51302 0.46334-0.46329
   8  20   0       8      18   1 0.87198-0.65456-0.03355 0.57716 0.48804-0.48801
  10  20   0     119      19   1 0.85728-0.58549-0.08895 0.63255 0.50675-0.50674
  12  20   0     -25      19   1 0.84281-0.51665-0.13610 0.67970 0.52036-0.52037
  14  20   0      11      18   1 0.82955-0.44901-0.17577 0.71936 0.52970-0.52974
  16  20   0     -15      19   1 0.81807-0.38316-0.20878 0.75236 0.53554-0.53560
  18  20   0     -24      20   1 0.80869-0.31941-0.23594 0.77951 0.53850-0.53859
  20  20   0      -4      22   1 0.80152-0.25787-0.25799 0.80156 0.53910-0.53921
  21  21   0     -31      23   1 0.81038-0.23955-0.23968 0.81042 0.53429-0.53440
  19  21   0      19      22   1 0.81610-0.29964-0.21944 0.79019 0.53428-0.53437
  17  21   0     -22      20   1 0.82381-0.36172-0.19455 0.76531 0.53210-0.53216
  15  21   0      -6      19   1 0.83340-0.42569-0.16436 0.73513 0.52731-0.52735
  13  21   0      35      20   1 0.84465-0.49131-0.12819 0.69896 0.51938-0.51940
  11  21   0      51      17   1 0.85709-0.55812-0.08532 0.65609 0.50770-0.50769
   9  21   0     396      22   1 0.86995-0.62535-0.03508 0.60586 0.49153-0.49150
   7  21   0     805      26   1 0.88211-0.69188 0.02303 0.54777 0.47012-0.47007
   5  21   0     409      22   1 0.89200-0.75614 0.08916 0.48164 0.44278-0.44270
   3  21   0     547      24   1 0.89770-0.81622 0.16296 0.40784 0.40897-0.40888
   1  21   0    3852     104   1 0.89703-0.86992 0.24333 0.32748 0.36856-0.36844
   0  22   0    3557     104   1 0.88975-0.88983 0.29900 0.29900 0.34448-0.34434
   2  22   0    1662      53   1 0.89569-0.84139 0.22002 0.37797 0.38605-0.38594
   4  22   0     854      27   1 0.89470-0.78603 0.14618 0.45181 0.42170-0.42161
   6  22   0     650      25   1 0.88869-0.72564 0.07882 0.51916 0.45132-0.45126
   8  22   0     115      20   1 0.87950-0.66208 0.01866 0.57932 0.47517-0.47513
  10  22   0      78      19   1 0.86871-0.59693-0.03417 0.63213 0.49378-0.49376
  12  22   0      -1      19   1 0.85757-0.53141-0.07989 0.67785 0.50777-0.50777
  14  22   0     126      20   1 0.84697-0.46645-0.11899 0.71694 0.51779-0.51782
  16  22   0       1      20   1 0.83753-0.40263-0.15206 0.75001 0.52446-0.52450
  18  22   0     423      27   1 0.82960-0.34033-0.17971 0.77765 0.52829-0.52836
  20  22   0     126      25   1 0.82339-0.27975-0.20254 0.80047 0.52975-0.52984
  22  22   0      23      23   1 0.81897-0.22096-0.22108 0.81900 0.52919-0.52931
  23  23   0       1      25   1 0.82727-0.20207-0.20220 0.82730 0.52381-0.52393
  21  23   0     -18      24   1 0.83053-0.25971-0.18524 0.81035 0.52491-0.52501
  19  23   0      40      22   1 0.83541-0.31896-0.16432 0.78943 0.52414-0.52421
  17  23   0      30      21   1 0.84184-0.37976-0.13897 0.76409 0.52117-0.52123
  15  23   0      17      20   1 0.84967-0.44196-0.10868 0.73381 0.51564-0.51567
  13  23   0      25      19   1 0.85860-0.50526-0.07293 0.69806 0.50708-0.50709
  11  23   0      25      19   1 0.86814-0.56917-0.03119 0.65633 0.49498-0.49497
   9  23   0     154      21   1 0.87757-0.63297 0.01699 0.60816 0.47879-0.47875
   7  23   0     152      19   1 0.88589-0.69566 0.07187 0.55329 0.45793-0.45787
   5  23   0      63      20   1 0.89180-0.75595 0.13345 0.49171 0.43192-0.43183
   3  23   0     383      24   1 0.89378-0.81230 0.20130 0.42387 0.40042-0.40032
   1  23   0     207      23   1 0.89013-0.86302 0.27447 0.35071 0.36340-0.36327
   0  24   0      78      21   1 0.88141-0.88149 0.32618 0.32618 0.34125-0.34111
   2  24   0       7      20   1 0.88952-0.83523 0.25430 0.39805 0.37919-0.37907
   4  24   0     337      23   1 0.89162-0.78296 0.18660 0.46574 0.41216-0.41206
   6  24   0      -3      19   1 0.88917-0.72613 0.12423 0.52811 0.44002-0.43994
   8  24   0     199      21   1 0.88361-0.66621 0.06782 0.58451 0.46291-0.46285
  10  24   0      90      20   1 0.87625-0.60447 0.01763 0.63469 0.48117-0.48114
  12  24   0      46      20   1 0.86813-0.54198-0.02642 0.67874 0.49528-0.49527
  14  24   0      15      20   1 0.86007-0.47954-0.06462 0.71694 0.50572-0.50573
  16  24   0      86      23   1 0.85265-0.41776-0.09738 0.74969 0.51297-0.51301
  18  24   0      -6      23   1 0.84628-0.35701-0.12515 0.77745 0.51748-0.51754
  20  24   0       4      24   1 0.84118-0.29755-0.14840 0.80069 0.51964-0.51972
  22  24   0      54      26   1 0.83750-0.23950-0.16756 0.81984 0.51976-0.51986
  24  24   0       3      27   1 0.83528-0.18290-0.18303 0.83531 0.51812-0.51824
  25  25   0      38      29   1 0.84298-0.16342-0.16355 0.84301 0.51212-0.51225
  23  25   0      14      26   1 0.84427-0.21908-0.14949 0.82895 0.51429-0.51440
  21  25   0      20      25   1 0.84688-0.27606-0.13197 0.81144 0.51479-0.51488
  19  25   0      88      25   1 0.85077-0.33433-0.11067 0.79014 0.51340-0.51346
  17  25   0       7      23   1 0.85584-0.39376-0.08519 0.76467 0.50982-0.50986
  15  25   0     140      24   1 0.86188-0.45418-0.05513 0.73462 0.50374-0.50376
  13  25   0     315      26   1 0.86858-0.51525-0.02010 0.69960 0.49478-0.49477
  11  25   0      20      21   1 0.87546-0.57650 0.02027 0.65923 0.48251-0.48248
   9  25   0     360      24   1 0.88184-0.63725 0.06628 0.61323 0.46650-0.46645
   7  25   0       6      19   1 0.88686-0.69664 0.11804 0.56148 0.44634-0.44627
   5  25   0      45      19   1 0.88944-0.75359 0.17543 0.50409 0.42167-0.42158
   3  25   0      99      19   1 0.88834-0.80686 0.23804 0.44149 0.39230-0.39218
   1  25   0     -15      19   1 0.88224-0.85514 0.30502 0.37452 0.35823-0.35809
   0  26   0      -1      19   1 0.87225-0.87233 0.35336 0.35336 0.33772-0.33756
   2  26   0     -24      19   1 0.88218-0.82790 0.28758 0.41914 0.37252-0.37238
   4  26   0     101      20   1 0.88683-0.77818 0.22526 0.48145 0.40308-0.40297
   6  26   0      51      20   1 0.88736-0.72433 0.16736 0.53934 0.42927-0.42918
   8  26   0      71      21   1 0.88490-0.66750 0.11448 0.59221 0.45113-0.45106
  10  26   0     168      22   1 0.88052-0.60875 0.06690 0.63979 0.46890-0.46886
  12  26   0     424      28   1 0.87512-0.54897 0.02466 0.68203 0.48292-0.48290
  14  26   0       5      22   1 0.86942-0.48890-0.01242 0.71910 0.49356-0.49356
  16  26   0      -4      24   1 0.86397-0.42908-0.04459 0.75126 0.50121-0.50123
  18  26   0      -4      24   1 0.85917-0.36991-0.07218 0.77885 0.50622-0.50626
  20  26   0      66      24   1 0.85528-0.31165-0.09556 0.80222 0.50892-0.50899
  22  26   0      -6      26   1 0.85247-0.25447-0.11507 0.82172 0.50960-0.50969
  24  26   0     -15      28   1 0.85082-0.19845-0.13103 0.83768 0.50850-0.50861
  26  26   0      24      29   1 0.85037-0.14363-0.14376 0.85039 0.50581-0.50594
  23  27   0      20      29   1 0.85792-0.23273-0.09769 0.83152 0.50406-0.50415
  21  27   0      22      26   1 0.85976-0.28895-0.07987 0.81370 0.50406-0.50414
  19  27   0      36      25   1 0.86258-0.34614-0.05843 0.79228 0.50217-0.50223
  17  27   0      10      24   1 0.86625-0.40419-0.03309 0.76694 0.49815-0.49818
  15  27   0       2      24   1 0.87055-0.46286-0.00352 0.73738 0.49170-0.49170
  13  27   0      64      24   1 0.87515-0.52183 0.03057 0.70329 0.48251-0.48250
  11  27   0     -31      24   1 0.87960-0.58064 0.06943 0.66444 0.47026-0.47022
   9  27   0       0      21   1 0.88328-0.63870 0.11324 0.62064 0.45460-0.45453
   7  27   0     167      22   1 0.88545-0.69524 0.16201 0.57188 0.43521-0.43513
   5  27   0      12      20   1 0.88520-0.74936 0.21557 0.51832 0.41187-0.41176
   3  27   0       1      20   1 0.88153-0.80007 0.27351 0.46038 0.38444-0.38431
   1  27   0       0      19   1 0.87340-0.84631 0.33510 0.39880 0.35299-0.35284
   0  28   0     469      26   1 0.86224-0.86234 0.38054 0.38054 0.33385-0.33368
   2  28   0       8      20   1 0.87372-0.81945 0.32006 0.44102 0.36590-0.36576
   4  28   0     109      23   1 0.88052-0.77187 0.26249 0.49858 0.39431-0.39418
   6  28   0     136      24   1 0.88356-0.72053 0.20864 0.55243 0.41891-0.41881
   8  28   0      55      23   1 0.88375-0.66636 0.15905 0.60201 0.43973-0.43965
  10  28   0      -1      23   1 0.88199-0.61022 0.11402 0.64703 0.45691-0.45685
  12  28   0      33      25   1 0.87902-0.55289 0.07364 0.68741 0.47069-0.47066
  14  28   0      32      25   1 0.87550-0.49499 0.03784 0.72320 0.48137-0.48136
  16  28   0     -38      25   1 0.87192-0.43705 0.00647 0.75456 0.48924-0.48925
  18  28   0     -21      25   1 0.86867-0.37942-0.02072 0.78175 0.49459-0.49462
  20  28   0      36      26   1 0.86602-0.32240-0.04399 0.80501 0.49770-0.49776
  22  28   0      -3      29   1 0.86416-0.26616-0.06362 0.82463 0.49882-0.49890
  21  29   0     -31      28   1 0.86945-0.29864-0.02890 0.81709 0.49282-0.49288
  19  29   0      27      26   1 0.87117-0.35474-0.00755 0.79576 0.49056-0.49060
  17  29   0       6      26   1 0.87346-0.41140 0.01745 0.77076 0.48621-0.48623
  15  29   0      85      25   1 0.87609-0.46840 0.04634 0.74188 0.47955-0.47954
  13  29   0      26      26   1 0.87874-0.52542 0.07934 0.70889 0.47029-0.47027
  11  29   0      17      24   1 0.88098-0.58203 0.11661 0.67163 0.45819-0.45814
   9  29   0      42      23   1 0.88227-0.63770 0.15823 0.63001 0.44298-0.44291
   7  29   0      24      22   1 0.88197-0.69176 0.20416 0.58408 0.42443-0.42433
   5  29   0      20      22   1 0.87930-0.74347 0.25421 0.53404 0.40237-0.40225
   3  29   0     124      24   1 0.87346-0.79200 0.30797 0.48029 0.37673-0.37659
   1  29   0      43      22   1 0.86360-0.83651 0.36482 0.42345 0.34760-0.34744
   0  30   0      92      24   1 0.85137-0.85147 0.40773 0.40773 0.32965-0.32947
   2  30   0      48      23   1 0.86418-0.80991 0.35191 0.46353 0.35927-0.35911
   4  30   0      61      23   1 0.87280-0.76416 0.29857 0.51687 0.38572-0.38558
   6  30   0      26      23   1 0.87798-0.71497 0.24840 0.56703 0.40883-0.40872
   8  30   0      66      24   1 0.88047-0.66309 0.20187 0.61355 0.42860-0.42851
  10  30   0      46      23   1 0.88100-0.60924 0.15930 0.65612 0.44512-0.44505
  12  30   0      24      27   1 0.88022-0.55409 0.12080 0.69461 0.45856-0.45852
  14  30   0     -29      25   1 0.87869-0.49819 0.08638 0.72902 0.46914-0.46912
  16  30   0      12      25   1 0.87687-0.44200 0.05595 0.75945 0.47710-0.47709
  18  30   0      40      27   1 0.87512-0.38587 0.02934 0.78605 0.48266-0.48268
  20  30   0      14      28   1 0.87370-0.33008 0.00637 0.80901 0.48606-0.48611
  19  31   0      -3      30   1 0.87683-0.36040 0.04208 0.80049 0.47860-0.47862
  17  31   0     -16      29   1 0.87778-0.41572 0.06656 0.77601 0.47406-0.47406
  15  31   0     -12      27   1 0.87883-0.47114 0.09464 0.74795 0.46730-0.46728
  13  31   0      -1      25   1 0.87967-0.52636 0.12644 0.71615 0.45810-0.45806
  11  31   0     -54      26   1 0.87992-0.58098 0.16207 0.68053 0.44626-0.44620
   9  31   0     126      27   1 0.87909-0.63452 0.20155 0.64105 0.43158-0.43149
   7  31   0     160      26   1 0.87662-0.68643 0.24480 0.59780 0.41388-0.41377
   5  31   0      27      24   1 0.87188-0.73605 0.29162 0.55100 0.39305-0.39292
   3  31   0      41      24   1 0.86418-0.78272 0.34161 0.50101 0.36908-0.36892
   1  31   0       4      23   1 0.85283-0.82575 0.39424 0.44839 0.34203-0.34185
   0  32   0      46      24   1 0.83959-0.83970 0.43491 0.43491 0.32510-0.32490
   2  32   0       6      24   1 0.85356-0.79929 0.38324 0.48656 0.35255-0.35238
   4  32   0     112      25   1 0.86375-0.75512 0.33371 0.53610 0.37721-0.37706
   6  32   0      53      27   1 0.87078-0.70777 0.28688 0.58291 0.39892-0.39879
   8  32   0      18      25   1 0.87527-0.65789 0.24322 0.62657 0.41766-0.41756
  10  32   0      65      27   1 0.87782-0.60607 0.20300 0.66678 0.43348-0.43340
  12  32   0     109      29   1 0.87899-0.55287 0.16637 0.70340 0.44650-0.44644
  14  32   0      -4      28   1 0.87928-0.49879 0.13338 0.73638 0.45688-0.45684
  16  32   0      -1      29   1 0.87909-0.44423 0.10400 0.76576 0.46480-0.46479
  18  32   0      30      28   1 0.87876-0.38952 0.07812 0.79164 0.47046-0.47047
  15  33   0     -40      29   1 0.87901-0.47134 0.14153 0.75542 0.45494-0.45491
  13  33   0      92      31   1 0.87820-0.52489 0.17207 0.72488 0.44590-0.44585
  11  33   0       2      27   1 0.87665-0.57772 0.20605 0.69091 0.43441-0.43433
   9  33   0     109      29   1 0.87394-0.62937 0.24345 0.65351 0.42030-0.42020
   7  33   0      30      27   1 0.86957-0.67938 0.28418 0.61279 0.40347-0.40334
   5  33   0      85      26   1 0.86302-0.72720 0.32800 0.56898 0.38383-0.38368
   3  33   0     -20      25   1 0.85371-0.77226 0.37457 0.52241 0.36139-0.36122
   1  33   0     -10      24   1 0.84108-0.81400 0.42342 0.47358 0.33623-0.33604
   0  34   0      68      27   1 0.82687-0.82698 0.46209 0.46209 0.32018-0.31997
   2  34   0       9      26   1 0.84186-0.78760 0.41415 0.51002 0.34568-0.34549
   4  34   0      56      27   1 0.85342-0.74479 0.36806 0.55611 0.36869-0.36853
   6  34   0     -13      28   1 0.86206-0.69906 0.32431 0.59984 0.38909-0.38895
   8  34   0      35      29   1 0.86829-0.65092 0.28332 0.64083 0.40682-0.40670
  10  34   0      38      31   1 0.87263-0.60089 0.24535 0.67880 0.42191-0.42182
  12  34   0       3      29   1 0.87556-0.54944 0.21056 0.71358 0.43445-0.43438
  14  34   0      32      30   1 0.87750-0.49701 0.17904 0.74509 0.44454-0.44450
  11  35   0      -6      30   1 0.87134-0.57242 0.24875 0.70257 0.42257-0.42249
   9  35   0      63      29   1 0.86695-0.62240 0.28415 0.66718 0.40908-0.40897
   7  35   0      81      30   1 0.86092-0.67073 0.32248 0.62886 0.39311-0.39298
   5  35   0      75      26   1 0.85278-0.71697 0.36353 0.58781 0.37461-0.37445
   3  35   0      12      30   1 0.84207-0.76063 0.40698 0.54437 0.35359-0.35341
   1  35   0      15      29   1 0.82830-0.80123 0.45240 0.49896 0.33016-0.32995
   0  36   0     -26      29   1 0.81316-0.81328 0.48927 0.48927 0.31488-0.31466
   2  36   0      38      29   1 0.82905-0.77480 0.44471 0.53383 0.33860-0.33841
   4  36   0     -22      30   1 0.84182-0.73319 0.40175 0.57678 0.36010-0.35993
   6  36   0     -28      30   1 0.85187-0.68887 0.36085 0.61767 0.37925-0.37910
   7  36   1      -3      30   1 0.84601-0.65586 0.31999 0.65854 0.42611-0.36874
   5  36   1       4      29   1 0.83858-0.70279 0.36000 0.61854 0.40853-0.35114
   3  36   1      19      29   1 0.82873-0.74732 0.40256 0.57599 0.38842-0.33101
   1  36   1     -15      30   1 0.81600-0.78896 0.44727 0.53128 0.36583-0.30839
   0  35   1      36      28   1 0.81522-0.81536 0.45596 0.49542 0.35674-0.29930
   2  35   1     -75      29   1 0.82902-0.77479 0.40864 0.54273 0.38139-0.32397
   4  35   1       2      30   1 0.83957-0.73096 0.36338 0.58798 0.40348-0.34608
   6  35   1      23      30   1 0.84737-0.68439 0.32065 0.63070 0.42291-0.36554
   8  35   1      24      30   1 0.85295-0.63561 0.28080 0.67054 0.43966-0.38232
  10  35   1      16      30   1 0.85684-0.58512 0.24407 0.70727 0.45380-0.39647
  13  34   1      29      29   1 0.86186-0.50858 0.17230 0.75185 0.47663-0.41934
  11  34   1     -59      30   1 0.86050-0.56159 0.20491 0.71924 0.46607-0.40876
   9  34   1      29      29   1 0.85816-0.61363 0.24098 0.68318 0.45295-0.39562
   7  34   1      -5      28   1 0.85437-0.66421 0.28044 0.64372 0.43713-0.37978
   5  34   1      36      26   1 0.84861-0.71281 0.32312 0.60105 0.41852-0.36115
   3  34   1     -12      27   1 0.84029-0.75887 0.36872 0.55546 0.39708-0.33968
   1  34   1      12      26   1 0.82884-0.80179 0.41680 0.50739 0.37286-0.31544
   0  33   1      23      25   1 0.82806-0.82820 0.42720 0.46981 0.36269-0.30527
   2  33   1      16      26   1 0.84066-0.78643 0.37619 0.52081 0.38921-0.33180
   4  33   1      12      26   1 0.84969-0.74108 0.32757 0.56943 0.41283-0.35545
   6  33   1     -15      26   1 0.85577-0.69279 0.28187 0.61512 0.43347-0.37611
   8  33   1     -11      26   1 0.85954-0.64219 0.23948 0.65750 0.45112-0.39379
  10  33   1       9      29   1 0.86160-0.58988 0.20064 0.69634 0.46589-0.40857
  12  33   1       2      29   1 0.86250-0.53640 0.16544 0.73153 0.47790-0.42061
  14  33   1      57      29   1 0.86269-0.48222 0.13389 0.76307 0.48733-0.43006
  16  33   1      -7      30   1 0.86256-0.42772 0.10592 0.79103 0.49439-0.43714
  17  32   1     -47      28   1 0.86112-0.39909 0.06886 0.80091 0.50336-0.44613
  15  32   1      96      26   1 0.86201-0.45436 0.09547 0.77430 0.49746-0.44021
  13  32   1     112      27   1 0.86285-0.50957 0.12578 0.74401 0.48920-0.43193
  11  32   1     188      28   1 0.86327-0.56436 0.15990 0.70989 0.47838-0.42109
   9  32   1      68      26   1 0.86283-0.61829 0.19789 0.67191 0.46479-0.40747
   7  32   1      97      26   1 0.86099-0.67082 0.23973 0.63007 0.44822-0.39088
   5  32   1     -21      25   1 0.85712-0.72133 0.28526 0.58455 0.42855-0.37118
   3  32   1     -24      24   1 0.85056-0.76913 0.33417 0.53565 0.40569-0.34831
   1  32   1      45      24   1 0.84058-0.81353 0.38597 0.48385 0.37970-0.32229
   0  31   1      69      24   1 0.83989-0.84002 0.39825 0.44439 0.36838-0.31096
   2  31   1      20      24   1 0.85112-0.79687 0.34314 0.49950 0.39694-0.33955
   4  31   1      27      24   1 0.85840-0.74978 0.29082 0.55181 0.42222-0.36486
   6  31   1      74      23   1 0.86250-0.69952 0.24191 0.60071 0.44412-0.38678
   8  31   1      90      26   1 0.86421-0.64685 0.19683 0.64579 0.46268-0.40536
  10  31   1     142      28   1 0.86422-0.59249 0.15580 0.68681 0.47803-0.42073
  12  31   1      19      26   1 0.86317-0.53707 0.11889 0.72371 0.49036-0.43308
  14  31   1      -2      27   1 0.86158-0.48111 0.08606 0.75654 0.49992-0.44266
  16  31   1     -32      28   1 0.85987-0.42503 0.05717 0.78542 0.50694-0.44971
  18  31   1      16      28   1 0.85837-0.36916 0.03205 0.81053 0.51167-0.45446
  21  30   1      41      29   1 0.85311-0.28234-0.02431 0.83971 0.52080-0.46363
  19  30   1      19      28   1 0.85439-0.33799-0.00438 0.81978 0.51926-0.46206
  17  30   1     -23      27   1 0.85633-0.39429 0.01912 0.79628 0.51572-0.45851
  15  30   1     -29      27   1 0.85873-0.45107 0.04643 0.76898 0.50997-0.45273
  13  30   1      53      24   1 0.86131-0.50802 0.07778 0.73764 0.50173-0.44447
  11  30   1      34      25   1 0.86369-0.56477 0.11336 0.70207 0.49075-0.43346
   9  30   1     -15      25   1 0.86537-0.62083 0.15331 0.66213 0.47674-0.41943
   7  30   1     -12      23   1 0.86574-0.67556 0.19764 0.61780 0.45945-0.40213
   5  30   1      10      24   1 0.86406-0.72825 0.24624 0.56921 0.43869-0.38134
   3  30   1       6      21   1 0.85951-0.77808 0.29877 0.51668 0.41433-0.35696
   1  30   1      51      23   1 0.85124-0.82417 0.35470 0.46076 0.38639-0.32900
   0  29   1      83      22   1 0.85074-0.85086 0.36909 0.41920 0.37382-0.31642
   2  29   1      -6      22   1 0.86037-0.80612 0.30937 0.47891 0.40467-0.34730
   4  29   1      13      23   1 0.86562-0.75699 0.25295 0.53532 0.43175-0.37440
   6  29   1      84      22   1 0.86744-0.70445 0.20055 0.58771 0.45497-0.39764
   8  29   1     194      25   1 0.86677-0.64941 0.15261 0.63565 0.47442-0.41711
  10  29   1       7      24   1 0.86447-0.59274 0.10933 0.67892 0.49028-0.43300
  12  29   1     146      25   1 0.86127-0.53516 0.07073 0.71751 0.50285-0.44558
  14  29   1     121      26   1 0.85774-0.47726 0.03670 0.75153 0.51241-0.45517
  16  29   1       7      25   1 0.85436-0.41951 0.00703 0.78120 0.51928-0.46206
  18  29   1      17      26   1 0.85145-0.36223-0.01855 0.80677 0.52375-0.46655
  20  29   1     -39      29   1 0.84925-0.30566-0.04032 0.82853 0.52609-0.46892
  22  29   1      -7      29   1 0.84792-0.24995-0.05854 0.84675 0.52653-0.46938
  23  28   1      32      30   1 0.84182-0.21666-0.09210 0.85312 0.53149-0.47436
  21  28   1      27      28   1 0.84305-0.27227-0.07565 0.83668 0.53214-0.47498
  19  28   1      -9      26   1 0.84533-0.32892-0.05572 0.81676 0.53098-0.47380
  17  28   1     -49      26   1 0.84855-0.38651-0.03200 0.79304 0.52780-0.47060
  15  28   1      39      24   1 0.85252-0.44485-0.00416 0.76521 0.52232-0.46509
  13  28   1      57      24   1 0.85698-0.50368 0.02810 0.73296 0.51423-0.45698
  11  28   1      68      23   1 0.86151-0.56258 0.06508 0.69599 0.50320-0.44593
   9  28   1      82      24   1 0.86556-0.62101 0.10698 0.65409 0.48888-0.43159
   7  28   1     172      24   1 0.86844-0.67826 0.15392 0.60716 0.47093-0.41361
   5  28   1       8      22   1 0.86929-0.73347 0.20581 0.55528 0.44906-0.39172
   3  28   1      76      22   1 0.86710-0.78566 0.26234 0.49875 0.42310-0.36574
   1  28   1      53      21   1 0.86081-0.83374 0.32289 0.43821 0.39301-0.33563
   0  27   1      69      20   1 0.86062-0.86073 0.33964 0.39428 0.37907-0.32168
   2  27   1      27      20   1 0.86838-0.81412 0.27470 0.45921 0.41249-0.35512
   4  27   1     126      21   1 0.87124-0.76261 0.21372 0.52019 0.44152-0.38418
   6  27   1      25      21   1 0.87040-0.70740 0.15750 0.57640 0.46612-0.40879
   8  27   1      23      21   1 0.86701-0.64964 0.10653 0.62736 0.48642-0.42912
  10  27   1     141      24   1 0.86209-0.59035 0.06097 0.67292 0.50271-0.44544
  12  27   1      61      25   1 0.85650-0.53038 0.02074 0.71313 0.51538-0.45813
  14  27   1      10      23   1 0.85088-0.47039-0.01436 0.74823 0.52481-0.46758
  16  27   1      56      23   1 0.84573-0.41087-0.04465 0.77852 0.53139-0.47418
  18  27   1       5      26   1 0.84138-0.35215-0.07050 0.80436 0.53547-0.47828
  20  27   1      10      26   1 0.83806-0.29446-0.09226 0.82611 0.53737-0.48021
  22  27   1     -17      27   1 0.83588-0.23791-0.11029 0.84413 0.53736-0.48022
  24  27   1     -10      29   1 0.83491-0.18257-0.12491 0.85874 0.53567-0.47855
  25  26   1     -39      29   1 0.82731-0.14778-0.15687 0.86353 0.53905-0.48194
  23  26   1      15      25   1 0.82786-0.20270-0.14412 0.85078 0.54175-0.48463
  21  26   1      19      25   1 0.82976-0.25897-0.12806 0.83472 0.54289-0.48574
  19  26   1      25      24   1 0.83298-0.31656-0.10834 0.81502 0.54224-0.48507
  17  26   1     -25      24   1 0.83747-0.37542-0.08461 0.79129 0.53955-0.48236
  15  26   1      13      22   1 0.84306-0.43539-0.05646 0.76315 0.53449-0.47728
  13  26   1     118      25   1 0.84950-0.49620-0.02346 0.73015 0.52671-0.46947
  11  26   1     466      28   1 0.85638-0.55744 0.01478 0.69192 0.51579-0.45853
   9  26   1      70      21   1 0.86309-0.61853 0.05861 0.64810 0.50128-0.44400
   7  26   1      -9      20   1 0.86885-0.67866 0.10824 0.59848 0.48274-0.42544
   5  26   1      46      21   1 0.87263-0.73681 0.16367 0.54305 0.45978-0.40245
   3  26   1      81      20   1 0.87322-0.79177 0.22462 0.48210 0.43210-0.37475
   1  26   1      57      20   1 0.86929-0.84221 0.29041 0.41632 0.39963-0.34225
   0  25   1     106      21   1 0.86955-0.86966 0.30984 0.36971 0.38417-0.32679
   2  25   1      59      18   1 0.87509-0.82083 0.23893 0.44062 0.42050-0.36314
   4  25   1     131      20   1 0.87510-0.76647 0.17280 0.50674 0.45167-0.39434
   6  25   1      61      19   1 0.87111-0.70811 0.11242 0.56712 0.47768-0.42037
   8  25   1     178      21   1 0.86457-0.64719 0.05826 0.62127 0.49877-0.44148
  10  25   1     228      23   1 0.85669-0.58494 0.01040 0.66912 0.51536-0.45810
  12  25   1     194      24   1 0.84847-0.52234-0.03134 0.71085 0.52797-0.47073
  14  25   1     175      24   1 0.84061-0.46012-0.06733 0.74683 0.53709-0.47987
  16  25   1      51      23   1 0.83363-0.39877-0.09801 0.77751 0.54321-0.48601
  18  25   1      38      22   1 0.82785-0.33862-0.12388 0.80337 0.54675-0.48957
  20  25   1      10      24   1 0.82346-0.27985-0.14540 0.82488 0.54808-0.49093
  22  25   1      73      25   1 0.82054-0.22256-0.16299 0.84247 0.54751-0.49038
  24  25   1      40      26   1 0.81910-0.16675-0.17706 0.85653 0.54529-0.48819
  23  24   1     -28      26   1 0.81053-0.18537-0.19698 0.84927 0.55123-0.49412
  21  24   1       8      25   1 0.81296-0.24216-0.18153 0.83383 0.55296-0.49583
  19  24   1      37      23   1 0.81702-0.30060-0.16230 0.81461 0.55294-0.49579
  17  24   1      74      22   1 0.82272-0.36066-0.13884 0.79115 0.55089-0.49371
  15  24   1      49      22   1 0.82994-0.42226-0.11063 0.76295 0.54643-0.48923
  13  24   1       6      21   1 0.83845-0.48514-0.07715 0.72948 0.53914-0.48191
  11  24   1     121      22   1 0.84786-0.54892-0.03783 0.69016 0.52852-0.47127
   9  24   1     357      23   1 0.85754-0.61297 0.00783 0.64451 0.51400-0.45674
   7  24   1     101      20   1 0.86659-0.67640 0.06021 0.59214 0.49501-0.43772
   5  24   1      -8      19   1 0.87382-0.73800 0.11945 0.53290 0.47098-0.41367
   3  24   1     425      24   1 0.87774-0.79628 0.18533 0.46704 0.44148-0.38415
   1  24   1     151      21   1 0.87664-0.84955 0.25709 0.39528 0.40634-0.34898
   0  23   1    1216      38   1 0.87754-0.87764 0.27960 0.34559 0.38918-0.33182
   2  23   1     916      28   1 0.88038-0.82611 0.20176 0.42343 0.42884-0.37150
   4  23   1     627      25   1 0.87695-0.76831 0.12980 0.49537 0.46236-0.40504
   6  23   1     176      21   1 0.86922-0.70621 0.06485 0.56032 0.48979-0.43249
   8  23   1     169      21   1 0.85900-0.64162 0.00736 0.61780 0.51156-0.45429
  10  23   1     119      20   1 0.84778-0.57602-0.04273 0.66788 0.52827-0.47102
  12  23   1      54      21   1 0.83667-0.51054-0.08579 0.71094 0.54059-0.48336
  14  23   1     115      21   1 0.82646-0.44595-0.12239 0.74754 0.54919-0.49198
  16  23   1      14      21   1 0.81763-0.38276-0.15317 0.77831 0.55465-0.49747
  18  23   1      75      22   1 0.81048-0.32123-0.17876 0.80389 0.55748-0.50032
  20  23   1     164      27   1 0.80513-0.26152-0.19974 0.82486 0.55811-0.50097
  22  23   1     -15      25   1 0.80161-0.20363-0.21664 0.84176 0.55687-0.49975
  21  22   1      -4      24   1 0.79234-0.22153-0.23606 0.83400 0.56222-0.50510
  19  22   1       9      22   1 0.79708-0.28065-0.21762 0.81556 0.56296-0.50582
  17  22   1      21      20   1 0.80386-0.34180-0.19475 0.79270 0.56170-0.50453
  15  22   1     222      22   1 0.81264-0.40495-0.16684 0.76480 0.55803-0.50084
  13  22   1      34      20   1 0.82327-0.46995-0.13320 0.73116 0.55146-0.49425
  11  22   1      19      19   1 0.83538-0.53643-0.09309 0.69106 0.54139-0.48415
   9  22   1      87      19   1 0.84834-0.60377-0.04578 0.64376 0.52711-0.46985
   7  22   1     400      23   1 0.86119-0.67098 0.00934 0.58864 0.50785-0.45057
   5  22   1     335      22   1 0.87249-0.73666 0.07265 0.52535 0.48284-0.42553
   3  22   1     203      23   1 0.88042-0.79896 0.14402 0.45398 0.45142-0.39410
   1  22   1     949      28   1 0.88279-0.85570 0.22268 0.37532 0.41327-0.35592
   0  21   1     767      25   1 0.88455-0.88464 0.24877 0.32206 0.39419-0.33683
   2  21   1     230      20   1 0.88408-0.82980 0.16278 0.40804 0.43770-0.38037
   4  21   1     711      25   1 0.87642-0.76777 0.08417 0.48664 0.47378-0.41647
   6  21   1     491      24   1 0.86418-0.70116 0.01423 0.55658 0.50262-0.44533
   8  21   1     170      19   1 0.84968-0.63229-0.04667 0.61747 0.52488-0.46762
  10  21   1     214      21   1 0.83469-0.56292-0.09883 0.66962 0.54144-0.48420
  12  21   1      54      18   1 0.82047-0.49433-0.14291 0.71370 0.55320-0.49598
  14  21   1      26      19   1 0.80782-0.42731-0.17976 0.75054 0.56101-0.50381
  16  21   1      32      19   1 0.79720-0.36232-0.21024 0.78101 0.56558-0.50841
  18  21   1     -10      21   1 0.78882-0.29956-0.23517 0.80593 0.56752-0.51037
  20  21   1     238      25   1 0.78270-0.23908-0.25527 0.82603 0.56730-0.51017
  19  20   1     112      23   1 0.77271-0.25627-0.27427 0.81785 0.57211-0.51498
  17  20   1      39      20   1 0.78036-0.31829-0.25238 0.79597 0.57180-0.51465
  15  20   1      17      18   1 0.79056-0.38286-0.22520 0.76880 0.56914-0.51196
  13  20   1      38      19   1 0.80325-0.44992-0.19185 0.73546 0.56356-0.50636
  11  20   1     156      20   1 0.81817-0.51922-0.15138 0.69498 0.55434-0.49712
   9  20   1     342      21   1 0.83474-0.59016-0.10274 0.64636 0.54062-0.48337
   7  20   1     136      19   1 0.85192-0.66171-0.04498 0.58861 0.52138-0.46411
   5  20   1     392      21   1 0.86808-0.73224 0.02260 0.52103 0.49555-0.43826
   3  20   1    1018      32   1 0.88094-0.79947 0.10014 0.44350 0.46215-0.40484
   1  20   1    1256      36   1 0.88763-0.86053 0.18686 0.35679 0.42058-0.36325
   0  19   1     561      20   1 0.89056-0.89065 0.21717 0.29930 0.39930-0.34196
   2  19   1    2883      85   1 0.88590-0.83161 0.12143 0.39503 0.44734-0.39002
   4  19   1     295      18   1 0.87294-0.76429 0.03516 0.48129 0.48619-0.42890
   6  19   1      70      16   1 0.85523-0.69221-0.04019 0.55663 0.51632-0.45905
   8  19   1     605      22   1 0.83572-0.61832-0.10447 0.62091 0.53878-0.48153
  10  19   1     105      18   1 0.81653-0.54476-0.15838 0.67481 0.55481-0.49758
  12  19   1     694      25   1 0.79902-0.47288-0.20301 0.71943 0.56565-0.50845
  14  19   1      51      18   1 0.78397-0.40346-0.23959 0.75600 0.57236-0.51518
  16  19   1      27      19   1 0.77173-0.33684-0.26927 0.78568 0.57580-0.51864
  18  19   1      -5      19   1 0.76236-0.27310-0.29308 0.80949 0.57666-0.51952
  17  18   1      40      19   1 0.75162-0.28954-0.31173 0.80095 0.58096-0.52381
  15  18   1     284      20   1 0.76294-0.35524-0.28580 0.77504 0.57952-0.52236
  13  18   1     327      22   1 0.77753-0.42419-0.25334 0.74257 0.57523-0.51804
  11  18   1      92      18   1 0.79526-0.49631-0.21308 0.70233 0.56724-0.51003
   9  18   1     368      19   1 0.81570-0.57111-0.16364 0.65289 0.55450-0.49727
   7  18   1      35      16   1 0.83781-0.64759-0.10355 0.59281 0.53570-0.47845
   5  18   1      71      15   1 0.85977-0.72393-0.03158 0.52085 0.50935-0.45207
   3  18   1     139      16   1 0.87875-0.79728 0.05286 0.43641 0.47397-0.41667
   1  18   1     187      16   1 0.89096-0.86386 0.14912 0.34016 0.42852-0.37120
   0  17   1      23      14   1 0.89549-0.89557 0.18449 0.27761 0.40466-0.34734
   2  17   1      42      14   1 0.88539-0.83110 0.07688 0.38521 0.45808-0.40078
   4  17   1     195      15   1 0.86567-0.75701-0.01825 0.48034 0.49992-0.44263
   6  17   1     296      16   1 0.84125-0.67822-0.09937 0.56145 0.53109-0.47382
   8  17   1      83      15   1 0.81591-0.59850-0.16679 0.62886 0.55326-0.49602
  10  17   1     -14      16   1 0.79212-0.52035-0.22188 0.68394 0.56826-0.51105
  12  17   1     131      19   1 0.77129-0.44514-0.26637 0.72843 0.57773-0.52053
  14  17   1      55      18   1 0.75403-0.37351-0.30198 0.76404 0.58297-0.52580
  16  17   1      17      18   1 0.74049-0.30560-0.33023 0.79228 0.58501-0.52786
  15  16   1     240      20   1 0.72894-0.32123-0.34863 0.78349 0.58883-0.53168
  13  16   1     129      18   1 0.74502-0.39169-0.31778 0.75266 0.58614-0.52897
  11  16   1      36      16   1 0.76538-0.46641-0.27858 0.71346 0.57983-0.52263
   9  16   1     528      19   1 0.78979-0.54520-0.22913 0.66402 0.56863-0.51141
   7  16   1     907      28   1 0.81741-0.62719-0.16732 0.60222 0.55087-0.49363
   5  16   1     535      18   1 0.84630-0.71045-0.09108 0.52598 0.52451-0.46724
   3  16   1     590      18   1 0.87303-0.79155 0.00103 0.43388 0.48730-0.43001
   1  16   1     149      14   1 0.89247-0.86536 0.10873 0.32619 0.43743-0.38012
   0  15   1    4531      87   1 0.89921-0.89928 0.15027 0.25747 0.41053-0.35321
   2  15   1     817      23   1 0.88179-0.82750 0.02789 0.37984 0.47044-0.41315
   4  15   1     215      14   1 0.85325-0.74459-0.07753 0.48525 0.51534-0.45807
   6  15   1    1707      53   1 0.82054-0.65750-0.16456 0.57227 0.54704-0.48979
   8  15   1    1758      51   1 0.78852-0.57110-0.23450 0.64221 0.56821-0.51099
  10  15   1     459      19   1 0.75991-0.48813-0.28983 0.69753 0.58150-0.52430
  12  15   1      28      16   1 0.73596-0.40980-0.33318 0.74088 0.58904-0.53186
  14  15   1     -12      18   1 0.71694-0.33641-0.36693 0.77462 0.59243-0.53527
  13  14   1      80      16   1 0.70445-0.35111-0.38520 0.76571 0.59581-0.53864
  11  14   1    1300      39   1 0.72688-0.42791-0.34815 0.72867 0.59165-0.53447
   9  14   1      38      13   1 0.75508-0.51048-0.29991 0.68043 0.58268-0.52547
   7  14   1     286      15   1 0.78862-0.59839-0.23748 0.61801 0.56683-0.50960
   5  14   1    2340      66   1 0.82573-0.68987-0.15751 0.53805 0.54129-0.48403
   3  14   1     332      14   1 0.86237-0.78089-0.05710 0.43765 0.50268-0.44541
   1  14   1     208      13   1 0.89160-0.86449 0.06451 0.31604 0.44783-0.39053
   0  13   1      81      12   1 0.90145-0.90152 0.11375 0.23962 0.41728-0.35998
   2  13   1    1915      57   1 0.87380-0.81950-0.02752 0.38089 0.48514-0.42786
   4  13   1    2028      58   1 0.83346-0.72478-0.14476 0.49812 0.53293-0.47567
   6  13   1      23      12   1 0.79055-0.62751-0.23735 0.59070 0.56419-0.50695
   8  13   1      -6      12   1 0.75112-0.53370-0.30855 0.66189 0.58329-0.52608
  10  13   1     555      18   1 0.71785-0.44606-0.36262 0.71596 0.59398-0.53679
  12  13   1     -11      16   1 0.69141-0.36525-0.40347 0.75681 0.59898-0.54181
  11  12   1    8638     125   1 0.67775-0.37877-0.42182 0.74798 0.60195-0.54478
   9  12   1     984      30   1 0.70896-0.46435-0.37652 0.70269 0.59600-0.53881
   7  12   1    1763      50   1 0.74837-0.55813-0.31533 0.64150 0.58320-0.52598
   5  12   1    5006      85   1 0.79490-0.65903-0.23306 0.55924 0.55986-0.50261
   3  12   1    1477      44   1 0.84434-0.76284-0.12419 0.45038 0.52087-0.46360
   1  12   1   10867     115   1 0.88731-0.86019 0.01449 0.31170 0.46057-0.40328
   0  11   1     485      15   1 0.90174-0.90180 0.07353 0.22548 0.42561-0.36832
   2  11   1     100      11   1 0.85894-0.80463-0.09260 0.39160 0.50328-0.44601
   4  11   1     421      14   1 0.80247-0.69379-0.22297 0.52197 0.55312-0.49587
   6  11   1    5335      86   1 0.74730-0.58425-0.31966 0.61865 0.58221-0.52499
   8  11   1    4584      84   1 0.70033-0.48290-0.38976 0.68874 0.59770-0.54050
  10  11   1    2451      69   1 0.66333-0.39153-0.44034 0.73932 0.60474-0.54756
   9  10   1    3583      74   1 0.64800-0.40339-0.45915 0.73095 0.60737-0.55018
   7  10   1     571      17   1 0.69213-0.50188-0.40216 0.67396 0.59904-0.54183
   5  10   1    9508     105   1 0.74863-0.61276-0.32058 0.59239 0.57999-0.52276
   3  10   1     167      10   1 0.81440-0.73290-0.20446 0.47628 0.54275-0.48550
   1  10   1    7765      89   1 0.87751-0.85038-0.04491 0.31673 0.47709-0.41981
   0   9   1    1341      35   1 0.89896-0.89901 0.02684 0.21781 0.43683-0.37955
   2   9   1    8437      90   1 0.83215-0.77783-0.17306 0.41770 0.52651-0.46925
   4   9   1     599      18   1 0.75346-0.64477-0.31649 0.56112 0.57598-0.51874
   6   9   1      71      10   1 0.68463-0.52157-0.41346 0.65809 0.59996-0.54275
   8   9   1    1085      31   1 0.63152-0.41408-0.47844 0.72306 0.60984-0.55265
   7   8   1     801      25   1 0.61348-0.42323-0.49849 0.71593 0.61220-0.55500
   5   8   1     807      25   1 0.67827-0.54239-0.42325 0.64070 0.60036-0.54314
   3   8   1    6709      77   1 0.76355-0.68204-0.30459 0.52204 0.56907-0.51183
   1   8   1    1648      44   1 0.85735-0.83021-0.12080 0.33827 0.50000-0.44274
   0   7   1   58916     666   1 0.89026-0.89031-0.03276 0.22304 0.45390-0.39663
   2   7   1    9265      84   1 0.78186-0.72754-0.27943 0.46971 0.55698-0.49974
   4   7   1    5053      67   1 0.67380-0.56510-0.43075 0.62103 0.60006-0.54284
   6   7   1     222      10   1 0.59324-0.43017-0.51974 0.71001 0.61446-0.55726
   5   6   1     557      17   1 0.56967-0.43378-0.54297 0.70606 0.61668-0.55948
   3   6   1    8329      76   1 0.67266-0.59115-0.43447 0.59756 0.59865-0.54143
   1   6   1   45968     165   1 0.81346-0.78632-0.22919 0.39229 0.53422-0.47697
   0   5   1   39782     471   1 0.86556-0.86560-0.12412 0.26004 0.48481-0.42756
   2   5   1     354      11   1 0.67797-0.62364-0.43096 0.56688 0.59519-0.53796
   4   5   1    1088      30   1 0.54053-0.43183-0.56960 0.70550 0.61889-0.56168
   3   4   1    8933      69   1 0.50087-0.41935-0.60258 0.71131 0.62103-0.56382
   1   4   1    1550      31   1 0.69787-0.67072-0.41043 0.51917 0.58664-0.52940
   0   3   1    4611      42   1 0.76146-0.76150-0.33030 0.41186 0.55741-0.50016
   2   3   1   10474      65   1 0.43697-0.38264-0.64914 0.73069 0.62236-0.56514
   1   2   1   14843      65   1 0.29435-0.26720-0.73095 0.78532 0.61545-0.55822
   0   1   1   32712     279   1-0.34133 0.34131-0.83490 0.86210 0.43165-0.37442
   0   0   2     -12       7   1-0.85087 0.85082-0.52217 0.52219 0.05723 0.05723
   1   1   2   33018     388   1-0.49177 0.51891-0.78913 0.81634 0.36790-0.25346
   0   2   2   32988     119   1-0.34083 0.34078-0.82003 0.87442 0.45966-0.34519
   2   2   2       9       8   1-0.12806 0.18238-0.83228 0.88666 0.53920-0.42476
   3   3   2    8600      71   1 0.10251-0.02101-0.78958 0.87114 0.60483-0.49039
   1   3   2    2684      42   1 0.12087-0.09374-0.77861 0.86018 0.61555-0.50109
   0   4   2   13141      86   1 0.51155-0.51161-0.56580 0.67455 0.64639-0.53192
   2   4   2    4874      57   1 0.30719-0.25288-0.70178 0.81052 0.64252-0.52807
   4   4   2       8       9   1 0.24341-0.13472-0.73745 0.84618 0.62979-0.51536
   5   5   2   10947      94   1 0.33626-0.20039-0.69093 0.82685 0.63970-0.52528
   3   5   2      64      10   1 0.40249-0.32100-0.64649 0.78242 0.64785-0.53340
   1   5   2   14480      96   1 0.54917-0.52204-0.53287 0.66880 0.64350-0.52903
   0   6   2   84438     795   1 0.75860-0.75867-0.28814 0.45125 0.58405-0.46956
   2   6   2    7388      75   1 0.57241-0.51810-0.51028 0.67339 0.64155-0.52709
   4   6   2    6551      74   1 0.46215-0.35348-0.60502 0.76812 0.64809-0.53365
   6   6   2      -6       9   1 0.40254-0.23949-0.65089 0.81398 0.64341-0.52899
   7   7   2    3823      67   1 0.45304-0.26281-0.61594 0.80621 0.64422-0.52981
   5   7   2    2120      48   1 0.50472-0.36886-0.57151 0.76179 0.64674-0.53230
   3   7   2    1016      32   1 0.59078-0.50930-0.49109 0.68137 0.63987-0.52541
   1   7   2   25499     141   1 0.72366-0.69655-0.33473 0.52502 0.60322-0.48874
   0   8   2    4304      65   1 0.83010-0.83018-0.14441 0.36189 0.53823-0.42374
   2   8   2       8       9   1 0.70736-0.65306-0.35328 0.57076 0.61192-0.49744
   4   8   2     727      20   1 0.60684-0.49818-0.47334 0.69081 0.63820-0.52375
   6   8   2    1081      32   1 0.53784-0.37480-0.54280 0.76026 0.64476-0.53033
   8   8   2      12      10   1 0.49353-0.27612-0.58475 0.80220 0.64353-0.52912
   9   9   2     339      14   1 0.52728-0.28269-0.55631 0.80094 0.64197-0.52756
   7   9   2      31      11   1 0.56517-0.37495-0.51715 0.76178 0.64247-0.52804
   5   9   2    1192      37   1 0.62157-0.48571-0.45629 0.70093 0.63645-0.52200
   3   9   2     752      22   1 0.70053-0.61905-0.35920 0.60385 0.61631-0.50184
   1   9   2     531      17   1 0.79854-0.77143-0.20307 0.44773 0.56632-0.45182
   0  10   2      97      10   1 0.85842-0.85850-0.05458 0.32642 0.50968-0.39517
   2  10   2    8549      97   1 0.77813-0.72384-0.23527 0.50711 0.58204-0.46755
   4  10   2    1595      42   1 0.69904-0.59038-0.35833 0.63016 0.61850-0.50403
   6  10   2    6929      94   1 0.63540-0.47236-0.43956 0.71138 0.63456-0.52012
   8  10   2     990      31   1 0.58867-0.37127-0.49350 0.76531 0.63996-0.52553
  10  10   2      -7      12   1 0.55629-0.28451-0.52989 0.80169 0.63983-0.52544
  11  11   2    2645      72   1 0.58181-0.28285-0.50495 0.80394 0.63729-0.52290
   9  11   2     313      14   1 0.60949-0.36490-0.47121 0.77020 0.63726-0.52285
   7  11   2    4343      81   1 0.64857-0.45836-0.42297 0.72197 0.63250-0.51806
   5  11   2    5386      86   1 0.70079-0.56495-0.35338 0.65239 0.61936-0.50490
   3  11   2     911      28   1 0.76550-0.68403-0.25266 0.55167 0.59142-0.47694
   1  11   2     400      13   1 0.83519-0.80809-0.10945 0.40847 0.53861-0.42410
   0  12   2    1665      46   1 0.87125-0.87134 0.01114 0.31507 0.49036-0.37583
   2  12   2    1350      42   1 0.81772-0.76344-0.14402 0.47022 0.55696-0.44246
   4  12   2     859      26   1 0.75820-0.64954-0.26101 0.58721 0.59717-0.48269
   6  12   2    1888      51   1 0.70462-0.54159-0.34574 0.67193 0.61933-0.50488
   8  12   2     769      24   1 0.66123-0.44384-0.40639 0.73257 0.63026-0.51582
  10  12   2     502      17   1 0.62832-0.35655-0.44986 0.77603 0.63439-0.51998
  12  12   2     -21      14   1 0.60468-0.27853-0.48113 0.80730 0.63443-0.52004
  13  13   2    1179      33   1 0.62546-0.27214-0.45814 0.81148 0.63128-0.51690
  11  13   2     735      21   1 0.64562-0.34667-0.42916 0.78252 0.63135-0.51694
   9  13   2     669      22   1 0.67346-0.42888-0.38977 0.74312 0.62781-0.51338
   7  13   2     128      13   1 0.70982-0.51961-0.33621 0.68957 0.61864-0.50419
   5  13   2     197      13   1 0.75460-0.61877-0.26347 0.61684 0.60063-0.48616
   3  13   2     995      29   1 0.80526-0.72380-0.16552 0.51890 0.56900-0.45451
   1  13   2    4243      80   1 0.85457-0.82748-0.03713 0.39051 0.51765-0.40313
   0  14   2      67      13   1 0.87682-0.87692 0.06431 0.31626 0.47613-0.36159
   2  14   2    2579      68   1 0.84081-0.78654-0.07009 0.45065 0.53642-0.42190
   4  14   2     199      13   1 0.79679-0.68814-0.17822 0.55877 0.57704-0.46255
   6  14   2     749      22   1 0.75365-0.59063-0.26183 0.64238 0.60254-0.48807
   8  14   2     341      16   1 0.71595-0.49856-0.32527 0.70581 0.61742-0.50298
  10  14   2     975      29   1 0.68530-0.41353-0.37304 0.75358 0.62515-0.51073
  12  14   2     582      22   1 0.66171-0.33558-0.40892 0.78945 0.62811-0.51371
  14  14   2     -19      16   1 0.64458-0.26407-0.43577 0.81629 0.62788-0.51350
  15  15   2      65      18   1 0.66231-0.25462-0.41386 0.82156 0.62423-0.50986
  13  15   2      20      16   1 0.67681-0.32349-0.38897 0.79668 0.62469-0.51029
  11  15   2      36      15   1 0.69679-0.39784-0.35618 0.76390 0.62227-0.50786
   9  15   2      81      15   1 0.72272-0.47814-0.31324 0.72096 0.61576-0.50132
   7  15   2    1352      38   1 0.75460-0.56440-0.25724 0.66497 0.60332-0.48886
   5  15   2     786      24   1 0.79140-0.65557-0.18474 0.59247 0.58237-0.46789
   3  15   2     553      17   1 0.83013-0.74867-0.09222 0.49996 0.54955-0.43504
   1  15   2     666      21   1 0.86485-0.83776 0.02251 0.38524 0.50117-0.38664
   0  16   2    1065      31   1 0.87828-0.87838 0.11019 0.32474 0.46491-0.35036
   2  16   2     739      22   1 0.85431-0.80004-0.00755 0.44248 0.51935-0.40483
   4  16   2     130      15   1 0.82219-0.71355-0.10653 0.54145 0.55881-0.44431
   6  16   2     115      14   1 0.78840-0.62538-0.18676 0.62168 0.58579-0.47131
   8  16   2     362      17   1 0.75696-0.53958-0.25042 0.68533 0.60324-0.48878
  10  16   2     138      17   1 0.72991-0.45815-0.30032 0.73522 0.61371-0.49927
  12  16   2      28      17   1 0.70795-0.38182-0.33917 0.77406 0.61917-0.50476
  14  16   2     182      19   1 0.69107-0.31057-0.36922 0.80411 0.62105-0.50666
  16  16   2      -6      18   1 0.67889-0.24402-0.39229 0.82716 0.62035-0.50598
  17  17   2      78      20   1 0.69446-0.23241-0.37094 0.83300 0.61622-0.50186
  15  17   2      84      19   1 0.70459-0.29691-0.34958 0.81164 0.61721-0.50282
  13  17   2      22      18   1 0.71881-0.36549-0.32198 0.78405 0.61583-0.50143
  11  17   2     125      19   1 0.73739-0.43845-0.28667 0.74875 0.61130-0.49687
   9  17   2      51      16   1 0.76036-0.51579-0.24186 0.70394 0.60246-0.48801
   7  17   2      25      15   1 0.78723-0.59703-0.18540 0.64749 0.58779-0.47332
   5  17   2      95      15   1 0.81659-0.68076-0.11502 0.57712 0.56530-0.45080
   3  17   2     733      22   1 0.84561-0.76416-0.02876 0.49086 0.53267-0.41815
   1  17   2     236      16   1 0.86968-0.84260 0.07409 0.38802 0.48766-0.37311
   0  18   2    2028      62   1 0.87704-0.87715 0.15149 0.33781 0.45553-0.34097
   2  18   2     129      16   1 0.86171-0.80745 0.04720 0.44209 0.50484-0.39030
   4  18   2     123      16   1 0.83876-0.73013-0.04320 0.53248 0.54243-0.42792
   6  18   2     595      20   1 0.81291-0.64990-0.11909 0.60836 0.56975-0.45526
   8  18   2     168      18   1 0.78749-0.57011-0.18142 0.67069 0.58869-0.47422
  10  18   2      74      18   1 0.76453-0.49278-0.23190 0.72116 0.60110-0.48665
  12  18   2     168      21   1 0.74503-0.41891-0.27238 0.76164 0.60855-0.49413
  14  18   2      -2      19   1 0.72936-0.34886-0.30459 0.79384 0.61226-0.49786
  16  18   2      39      18   1 0.71748-0.28261-0.32998 0.81922 0.61314-0.49876
  18  18   2     -16      19   1 0.70916-0.21993-0.34975 0.83898 0.61185-0.49750
  19  19   2     170      23   1 0.72309-0.20667-0.32864 0.84506 0.60724-0.49289
  17  19   2      41      19   1 0.72978-0.26774-0.31037 0.82679 0.60884-0.49447
  15  19   2      27      19   1 0.73962-0.33194-0.28699 0.80342 0.60844-0.49405
  13  19   2     258      21   1 0.75277-0.39947-0.25753 0.77397 0.60549-0.49107
  11  19   2     675      24   1 0.76927-0.47034-0.22078 0.73722 0.59923-0.48479
   9  19   2     171      20   1 0.78886-0.54429-0.17535 0.69180 0.58869-0.47423
   7  19   2      22      17   1 0.81079-0.62060-0.11970 0.63616 0.57263-0.45814
   5  19   2     375      19   1 0.83360-0.69778-0.05239 0.56885 0.54954-0.43503
   3  19   2      29      16   1 0.85482-0.77337 0.02761 0.48886 0.51783-0.40330
   1  19   2     384      19   1 0.87090-0.84383 0.12028 0.39619 0.47615-0.36159
   0  20   2     322      20   1 0.87383-0.87394 0.18971 0.35395 0.44733-0.33276
   2  20   2    1271      38   1 0.86494-0.81068 0.09648 0.44718 0.49216-0.37761
   4  20   2      33      17   1 0.84913-0.74051 0.01381 0.52984 0.52764-0.41312
   6  20   2     465      22   1 0.82990-0.66690-0.05744 0.60108 0.55460-0.44009
   8  20   2     334      22   1 0.80994-0.59257-0.11758 0.66121 0.57426-0.45978
  10  20   2     900      29   1 0.79109-0.51934-0.16758 0.71120 0.58797-0.47351
  12  20   2     458      24   1 0.77443-0.44832-0.20869 0.75231 0.59691-0.48248
  14  20   2      58      19   1 0.76053-0.38005-0.24218 0.78579 0.60211-0.48770
  16  20   2      49      20   1 0.74958-0.31472-0.26918 0.81279 0.60437-0.48998
  18  20   2     163      21   1 0.74156-0.25233-0.29070 0.83430 0.60430-0.48994
  20  20   2     -27      22   1 0.73631-0.19271-0.30757 0.85116 0.60237-0.48803
  21  21   2      39      23   1 0.74889-0.17811-0.28647 0.85724 0.59724-0.48290
  19  21   2     152      23   1 0.75284-0.23643-0.27095 0.84172 0.59952-0.48515
  17  21   2      68      20   1 0.75926-0.29722-0.25114 0.82192 0.60005-0.48566
  15  21   2      92      19   1 0.76827-0.36060-0.22635 0.79714 0.59844-0.48403
  13  21   2     415      24   1 0.77989-0.42660-0.19576 0.76656 0.59418-0.47975
  11  21   2     581      25   1 0.79398-0.49506-0.15840 0.72920 0.58660-0.47215
   9  21   2      46      19   1 0.81012-0.56556-0.11322 0.68403 0.57489-0.46041
   7  21   2     275      22   1 0.82746-0.63728-0.05916 0.62998 0.55805-0.44355
   5  21   2    1325      39   1 0.84463-0.70882 0.00467 0.56616 0.53497-0.42045
   3  21   2     261      21   1 0.85956-0.77812 0.07873 0.49210 0.50457-0.39003
   1  21   2     738      24   1 0.86950-0.84244 0.16270 0.40813 0.46600-0.35143
   0  22   2    1409      43   1 0.86903-0.86915 0.22579 0.37223 0.43987-0.32529
   2  22   2     513      24   1 0.86509-0.81084 0.14176 0.45626 0.48081-0.36625
   4  22   2     114      20   1 0.85495-0.74633 0.06597 0.53204 0.51415-0.39961
   6  22   2     431      23   1 0.84122-0.67823-0.00069 0.59869 0.54034-0.42582
   8  22   2     640      24   1 0.82608-0.60872-0.05817 0.65617 0.56020-0.44570
  10  22   2     664      26   1 0.81112-0.53938-0.10701 0.70500 0.57467-0.46020
  12  22   2      74      20   1 0.79740-0.47129-0.14802 0.74600 0.58468-0.47024
  14  22   2     137      22   1 0.78556-0.40508-0.18208 0.78006 0.59105-0.47663
  16  22   2      -3      21   1 0.77594-0.34109-0.21009 0.80806 0.59446-0.48006
  18  22   2      92      22   1 0.76864-0.27942-0.23286 0.83082 0.59545-0.48107
  20  22   2      68      23   1 0.76366-0.22006-0.25107 0.84902 0.59447-0.48012
  22  22   2       8      24   1 0.76087-0.16291-0.26532 0.86327 0.59185-0.47751
  23  23   2     213      27   1 0.77229-0.14714-0.24407 0.86920 0.58617-0.47184
  21  23   2      85      24   1 0.77403-0.20325-0.23104 0.85617 0.58916-0.47481
  19  23   2     168      25   1 0.77773-0.26133-0.21432 0.83946 0.59059-0.47622
  17  23   2      25      22   1 0.78350-0.32147-0.19342 0.81857 0.59018-0.47578
  15  23   2     153      22   1 0.79136-0.38369-0.16774 0.79289 0.58756-0.47314
  13  23   2     202      23   1 0.80120-0.44791-0.13660 0.76176 0.58226-0.46782
  11  23   2       9      21   1 0.81277-0.51385-0.09925 0.72442 0.57372-0.45926
   9  23   2     253      23   1 0.82558-0.58103-0.05493 0.68010 0.56126-0.44678
   7  23   2     201      20   1 0.83879-0.64861-0.00291 0.62809 0.54411-0.42959
   5  23   2     459      24   1 0.85115-0.71534 0.05732 0.56787 0.52144-0.40690
   3  23   2     177      21   1 0.86095-0.77952 0.12592 0.49928 0.49250-0.37795
   1  23   2      59      21   1 0.86606-0.83900 0.20239 0.42281 0.45678-0.34220
   0  24   2       8      11   1 0.86287-0.86300 0.26030 0.39208 0.43287-0.31828
   2  24   2     995      30   1 0.86284-0.80860 0.18406 0.46832 0.47041-0.35584
   4  24   2      66      20   1 0.85726-0.74865 0.11438 0.53800 0.50166-0.38711
   6  24   2      91      20   1 0.84813-0.68515 0.05211 0.60026 0.52687-0.41234
   8  24   2     401      24   1 0.83719-0.61983-0.00254 0.65490 0.54656-0.43205
  10  24   2      34      21   1 0.82580-0.55407-0.04979 0.70215 0.56142-0.44693
  12  24   2     147      23   1 0.81495-0.48884-0.09016 0.74251 0.57214-0.45768
  14  24   2     145      22   1 0.80529-0.42481-0.12427 0.77661 0.57938-0.46494
  16  24   2      89      23   1 0.79721-0.36237-0.15279 0.80512 0.58370-0.46929
  18  24   2      -6      23   1 0.79094-0.30172-0.17635 0.82867 0.58560-0.47120
  20  24   2      13      24   1 0.78653-0.24294-0.19553 0.84785 0.58545-0.47108
  22  24   2     -27      25   1 0.78396-0.18600-0.21083 0.86314 0.58357-0.46922
  24  24   2      32      25   1 0.78318-0.13085-0.22269 0.87500 0.58021-0.46589
  25  25   2      19      29   1 0.79355-0.11404-0.20116 0.88064 0.57395-0.45963
  23  25   2      -6      27   1 0.79348-0.16834-0.19043 0.86992 0.57770-0.46335
  21  25   2     -20      26   1 0.79501-0.22424-0.17646 0.85596 0.58002-0.46565
  19  25   2     -31      24   1 0.79821-0.28181-0.15889 0.83839 0.58071-0.46632
  17  25   2      28      23   1 0.80308-0.34106-0.13728 0.81679 0.57950-0.46509
  15  25   2     -15      22   1 0.80958-0.40192-0.11113 0.79065 0.57606-0.46162
  13  25   2     -27      23   1 0.81753-0.46424-0.07991 0.75943 0.56998-0.45552
  11  25   2     140      22   1 0.82661-0.52770-0.04304 0.72257 0.56078-0.44630
   9  25   2     363      24   1 0.83631-0.59177 0.00004 0.67950 0.54790-0.43340
   7  25   2      38      19   1 0.84584-0.65567 0.04978 0.62976 0.53075-0.41623
   5  25   2      23      19   1 0.85411-0.71831 0.10647 0.57308 0.50873-0.39419
   3  25   2      61      19   1 0.85969-0.77826 0.17007 0.50949 0.48132-0.36675
   1  25   2     104      20   1 0.86091-0.83386 0.24004 0.43952 0.44820-0.33361
   0  26   2     103      20   1 0.85549-0.85563 0.29364 0.41311 0.42614-0.31153
   2  26   2      56      19   1 0.85862-0.80438 0.22407 0.48267 0.46069-0.34610
   4  26   2      54      20   1 0.85677-0.74816 0.15982 0.54691 0.48996-0.37539
   6  26   2      -4      20   1 0.85150-0.68852 0.10167 0.60506 0.51406-0.39952
   8  26   2      69      22   1 0.84420-0.62685 0.04991 0.65681 0.53334-0.41883
  10  26   2     216      25   1 0.83605-0.56432 0.00449 0.70222 0.54830-0.43380
  12  26   2     198      23   1 0.82790-0.50181-0.03488 0.74159 0.55944-0.44497
  14  26   2     -14      22   1 0.82041-0.43995-0.06863 0.77533 0.56729-0.45284
  16  26   2      10      23   1 0.81400-0.37916-0.09725 0.80395 0.57232-0.45790
  18  26   2      25      24   1 0.80892-0.31971-0.12124 0.82793 0.57495-0.46054
  20  26   2     -18      25   1 0.80530-0.26172-0.14105 0.84773 0.57551-0.46112
  22  26   2      32      27   1 0.80319-0.20524-0.15711 0.86379 0.57429-0.45993
  24  26   2     -16      29   1 0.80258-0.15026-0.16980 0.87647 0.57152-0.45718
  23  27   2      44      28   1 0.81105-0.18592-0.13747 0.87133 0.56825-0.45389
  21  27   2       1      26   1 0.81218-0.24142-0.12283 0.85669 0.56999-0.45561
  19  27   2      13      26   1 0.81467-0.29828-0.10470 0.83856 0.57005-0.45565
  17  27   2     -12      24   1 0.81849-0.35647-0.08270 0.81657 0.56819-0.45377
  15  27   2     -38      23   1 0.82353-0.41588-0.05644 0.79032 0.56412-0.44967
  13  27   2      33      24   1 0.82957-0.47630-0.02549 0.75938 0.55747-0.44300
  11  27   2      54      24   1 0.83628-0.53737 0.01058 0.72332 0.54786-0.43337
   9  27   2     144      24   1 0.84313-0.59860 0.05215 0.68175 0.53482-0.42031
   7  27   2      53      23   1 0.84941-0.65925 0.09952 0.63439 0.51791-0.40338
   5  27   2      44      22   1 0.85417-0.71838 0.15280 0.58111 0.49669-0.38213
   3  27   2     117      21   1 0.85624-0.77482 0.21185 0.52207 0.47078-0.35620
   1  27   2      10      20   1 0.85429-0.82724 0.27614 0.45779 0.44002-0.32542
   0  28   2       9      22   1 0.84697-0.84711 0.32609 0.43503 0.41953-0.30491
   2  28   2     109      22   1 0.85269-0.79846 0.26231 0.49880 0.45143-0.33683
   4  28   2      52      22   1 0.85393-0.74533 0.20291 0.55819 0.47884-0.36426
   6  28   2      91      23   1 0.85193-0.68895 0.14858 0.61251 0.50179-0.38724
   8  28   2      -3      22   1 0.84781-0.63046 0.09967 0.66142 0.52051-0.40598
  10  28   2      50      22   1 0.84254-0.57083 0.05622 0.70486 0.53534-0.42083
  12  28   2      33      24   1 0.83692-0.51083 0.01809 0.74299 0.54668-0.43219
  14  28   2     -11      24   1 0.83153-0.45107-0.01501 0.77608 0.55493-0.44046
  16  28   2      67      25   1 0.82680-0.39197-0.04342 0.80448 0.56048-0.44604
  18  28   2      64      25   1 0.82300-0.33380-0.06752 0.82857 0.56367-0.44925
  20  28   2      23      26   1 0.82032-0.27674-0.08768 0.84872 0.56481-0.45041
  22  28   2     -15      29   1 0.81883-0.22089-0.10424 0.86528 0.56414-0.44977
  21  29   2      28      28   1 0.82581-0.25506-0.07019 0.85841 0.55921-0.44482
  19  29   2       7      26   1 0.82748-0.31109-0.05174 0.83997 0.55876-0.44435
  17  29   2      -7      25   1 0.83016-0.36815-0.02964 0.81788 0.55639-0.44196
  15  29   2      64      26   1 0.83371-0.42607-0.00355 0.79179 0.55185-0.43739
  13  29   2       1      25   1 0.83789-0.48462 0.02686 0.76139 0.54483-0.43035
  11  29   2     104      25   1 0.84236-0.54346 0.06189 0.72636 0.53500-0.42049
   9  29   2     118      25   1 0.84663-0.60210 0.10182 0.68645 0.52200-0.40748
   7  29   2     -26      24   1 0.85004-0.65989 0.14680 0.64147 0.50549-0.39095
   5  29   2     173      23   1 0.85179-0.71601 0.19684 0.59144 0.48514-0.37057
   3  29   2      45      23   1 0.85091-0.76950 0.25174 0.53654 0.46071-0.34612
   1  29   2      42      22   1 0.84632-0.81928 0.31101 0.47728 0.43209-0.31748
   0  30   2     -14      24   1 0.83735-0.83749 0.35783 0.45765 0.41294-0.29830
   2  30   2      13      23   1 0.84524-0.79101 0.29912 0.51634 0.44248-0.32787
   4  30   2      15      23   1 0.84908-0.74048 0.24408 0.57138 0.46814-0.35356
   6  30   2     115      25   1 0.84986-0.68689 0.19331 0.62215 0.48993-0.37537
   8  30   2      94      25   1 0.84850-0.63116 0.14715 0.66830 0.50798-0.39344
  10  30   2     -13      24   1 0.84582-0.57411 0.10573 0.70972 0.52253-0.40801
  12  30   2      25      24   1 0.84252-0.51643 0.06899 0.74645 0.53389-0.41939
  14  30   2     -32      25   1 0.83912-0.45866 0.03676 0.77866 0.54236-0.42789
  16  30   2      -2      26   1 0.83603-0.40121 0.00881 0.80661 0.54826-0.43381
  18  30   2      62      27   1 0.83356-0.34436-0.01515 0.83056 0.55188-0.43745
  20  30   2     -13      29   1 0.83189-0.28832-0.03541 0.85081 0.55347-0.43906
  19  31   2      11      30   1 0.83695-0.32057 0.00000 0.84259 0.54694-0.43251
  17  31   2      49      29   1 0.83845-0.37644 0.02199 0.82061 0.54419-0.42974
  15  31   2      20      28   1 0.84053-0.43289 0.04769 0.79491 0.53932-0.42485
  13  31   2      76      28   1 0.84293-0.48967 0.07735 0.76526 0.53208-0.41759
  11  31   2     136      26   1 0.84533-0.54644 0.11120 0.73142 0.52220-0.40768
   9  31   2      39      26   1 0.84726-0.60274 0.14939 0.69324 0.50939-0.39486
   7  31   2      31      24   1 0.84814-0.65800 0.19201 0.65063 0.49339-0.37883
   5  31   2      37      23   1 0.84729-0.71152 0.23900 0.60364 0.47397-0.35938
   3  31   2      56      25   1 0.84390-0.76249 0.29012 0.55253 0.45095-0.33634
   1  31   2     -12      24   1 0.83709-0.81005 0.34491 0.49774 0.42429-0.30966
   0  32   2     116      27   1 0.82664-0.82679 0.38900 0.48084 0.40628-0.29163
   2  32   2     224      27   1 0.83637-0.78215 0.33481 0.53503 0.43369-0.31907
   4  32   2     -75      26   1 0.84242-0.73383 0.28369 0.58613 0.45773-0.34313
   6  32   2      -3      24   1 0.84559-0.68263 0.23621 0.63361 0.47837-0.36380
   8  32   2      41      25   1 0.84665-0.62932 0.19270 0.67712 0.49569-0.38113
  10  32   2      18      27   1 0.84628-0.57458 0.15331 0.71650 0.50985-0.39532
  12  32   2      43      27   1 0.84509-0.51901 0.11806 0.75174 0.52108-0.40657
  14  32   2     -23      29   1 0.84355-0.46311 0.08686 0.78293 0.52963-0.41514
  16  32   2      13      29   1 0.84206-0.40724 0.05956 0.81023 0.53574-0.42127
  15  33   2       0      30   1 0.84431-0.43668 0.09742 0.79955 0.52657-0.41209
  13  33   2     -24      30   1 0.84504-0.49178 0.12619 0.77079 0.51925-0.40474
  11  33   2      17      29   1 0.84553-0.54664 0.15873 0.73825 0.50944-0.39492
   9  33   2      -4      27   1 0.84535-0.60084 0.19516 0.70183 0.49694-0.38239
   7  33   2     -50      26   1 0.84401-0.65386 0.23548 0.66152 0.48153-0.36695
   5  33   2      18      26   1 0.84089-0.70512 0.27959 0.61741 0.46304-0.34844
   3  33   2       6      26   1 0.83534-0.75394 0.32725 0.56976 0.44136-0.32675
   1  33   2      55      26   1 0.82663-0.79961 0.37804 0.51898 0.41650-0.30186
   0  34   2      47      27   1 0.81484-0.81500 0.41973 0.50447 0.39948-0.28483
   2  34   2      42      27   1 0.82615-0.77194 0.36956 0.55464 0.42497-0.31034
   4  34   2      33      26   1 0.83411-0.72553 0.32202 0.60217 0.44750-0.33289
   6  34   2      81      27   1 0.83936-0.67640 0.27759 0.64659 0.46701-0.35242
   8  34   2      23      29   1 0.84253-0.62521 0.23660 0.68758 0.48356-0.36899
  10  34   2      -8      30   1 0.84422-0.57252 0.19922 0.72495 0.49725-0.38270
  12  34   2       5      30   1 0.84495-0.51888 0.16552 0.75864 0.50825-0.39373
   9  35   2      16      30   1 0.84116-0.59665 0.23938 0.71197 0.48458-0.37001
   7  35   2      70      31   1 0.83784-0.64770 0.27748 0.67388 0.46980-0.35522
   5  35   2     -10      29   1 0.83275-0.69698 0.31889 0.63248 0.45225-0.33764
   3  35   2      -6      28   1 0.82533-0.74393 0.36336 0.58801 0.43186-0.31723
   1  35   2       8      30   1 0.81498-0.78796 0.41052 0.54086 0.40865-0.29400
   0  36   2     -22      30   1 0.80194-0.80210 0.45008 0.52848 0.39250-0.27783
   2  36   2      17      28   1 0.81463-0.76043 0.40354 0.57502 0.41622-0.30158
   4  36   2     -11      31   1 0.82424-0.71566 0.35927 0.61929 0.43733-0.32271
   6  36   2      18      29   1 0.83129-0.66835 0.31768 0.66087 0.45576-0.34115
   3  36   3       7      30   1 0.80884-0.72748 0.35864 0.61993 0.46566-0.29380
   1  36   3      31      31   1 0.79950-0.77251 0.40472 0.57386 0.44352-0.27163
   0  35   3     -40      31   1 0.79993-0.80012 0.41264 0.53875 0.43538-0.26349
   2  35   3      40      29   1 0.81005-0.75587 0.36349 0.58790 0.45976-0.28790
   4  35   3      20      28   1 0.81705-0.70850 0.31719 0.63420 0.48114-0.30929
   6  35   3      11      29   1 0.82159-0.65866 0.27416 0.67722 0.49949-0.32767
   8  35   3     -16      32   1 0.82429-0.60699 0.23467 0.71670 0.51491-0.34311
  11  34   3     -29      31   1 0.82674-0.52788 0.15868 0.76550 0.53940-0.36765
   9  34   3     -34      30   1 0.82671-0.58222 0.19346 0.73072 0.52799-0.35621
   7  34   3      38      28   1 0.82573-0.63561 0.23217 0.69203 0.51374-0.34193
   5  34   3      30      28   1 0.82323-0.68749 0.27474 0.64946 0.49646-0.32463
   3  34   3      37      26   1 0.81857-0.73720 0.32099 0.60321 0.47602-0.30417
   1  34   3      49      27   1 0.81101-0.78401 0.37058 0.55363 0.45235-0.28048
   0  33   3      -9      28   1 0.81162-0.81180 0.38013 0.51690 0.44326-0.27138
   2  33   3      10      25   1 0.81997-0.76578 0.32705 0.56997 0.46943-0.29758
   4  33   3      55      26   1 0.82494-0.71637 0.27733 0.61969 0.49218-0.32034
   6  33   3       9      27   1 0.82732-0.66438 0.23142 0.66559 0.51152-0.33971
   8  33   3      68      26   1 0.82787-0.61056 0.18959 0.70742 0.52758-0.35579
  10  33   3      58      28   1 0.82726-0.55558 0.15193 0.74507 0.54056-0.36879
  12  33   3      55      31   1 0.82604-0.49999 0.11840 0.77859 0.55069-0.37895
  14  33   3      38      30   1 0.82467-0.44425 0.08888 0.80811 0.55825-0.38653
  17  32   3      -4      30   1 0.81988-0.35790 0.02613 0.84367 0.57159-0.39991
  15  32   3      33      29   1 0.82155-0.41394 0.05021 0.81959 0.56758-0.39588
  13  32   3     -16      29   1 0.82367-0.47044 0.07816 0.79165 0.56131-0.38959
  11  32   3     -19      28   1 0.82596-0.52709 0.11022 0.75960 0.55252-0.38077
   9  32   3       8      26   1 0.82799-0.58350 0.14658 0.72324 0.54090-0.36914
   7  32   3      35      25   1 0.82925-0.63913 0.18738 0.68244 0.52619-0.35440
   5  32   3     -18      25   1 0.82907-0.69332 0.23263 0.63720 0.50812-0.33631
   3  32   3      38      26   1 0.82667-0.74529 0.28216 0.58768 0.48649-0.31465
   1  32   3      29      25   1 0.82119-0.79418 0.33561 0.53423 0.46119-0.28933
   0  31   3     101      25   1 0.82209-0.82227 0.34694 0.49573 0.45110-0.27923
   2  31   3     -24      24   1 0.82838-0.77418 0.28950 0.55317 0.47922-0.30738
   4  31   3      60      25   1 0.83098-0.72241 0.23603 0.60662 0.50341-0.33159
   6  31   3      90      25   1 0.83088-0.66794 0.18705 0.65560 0.52373-0.35193
   8  31   3      39      25   1 0.82900-0.61169 0.14280 0.69984 0.54037-0.36860
  10  31   3      75      26   1 0.82611-0.55443 0.10332 0.73932 0.55362-0.38187
  12  31   3      45      26   1 0.82285-0.49679 0.06849 0.77414 0.56378-0.39206
  14  31   3       3      26   1 0.81969-0.43927 0.03810 0.80452 0.57119-0.39949
  16  31   3      22      28   1 0.81701-0.38222 0.01189 0.83073 0.57616-0.40447
  18  31   3       3      30   1 0.81506-0.32589-0.01045 0.85306 0.57895-0.40729
  19  30   3      50      29   1 0.80909-0.29274-0.04645 0.86188 0.58550-0.41386
  17  30   3      40      27   1 0.81116-0.34917-0.02595 0.84139 0.58391-0.41225
  15  30   3      29      26   1 0.81419-0.40657-0.00161 0.81704 0.58026-0.40857
  13  30   3     111      26   1 0.81798-0.46474 0.02693 0.78851 0.57427-0.40256
  11  30   3      24      24   1 0.82225-0.52338 0.05999 0.75546 0.56561-0.39388
   9  30   3       8      24   1 0.82657-0.58207 0.09786 0.71759 0.55393-0.38217
   7  30   3      23      24   1 0.83033-0.64020 0.14078 0.67468 0.53885-0.36707
   5  30   3     112      23   1 0.83280-0.69704 0.18883 0.62664 0.52004-0.34824
   3  30   3      45      23   1 0.83303-0.75165 0.24191 0.57357 0.49719-0.32537
   1  30   3      39      25   1 0.82998-0.80297 0.29963 0.51585 0.47014-0.29829
   0  29   3     160      25   1 0.83133-0.83150 0.31291 0.47540 0.45898-0.28713
   2  29   3      57      23   1 0.83517-0.78097 0.25057 0.53773 0.48925-0.31742
   4  29   3      56      23   1 0.83500-0.72642 0.19300 0.59529 0.51495-0.34315
   6  29   3      86      23   1 0.83204-0.66909 0.14075 0.64753 0.53622-0.36444
   8  29   3       4      24   1 0.82739-0.61007 0.09403 0.69425 0.55336-0.38160
  10  29   3      27      24   1 0.82197-0.55028 0.05278 0.73550 0.56674-0.39500
  12  29   3     -24      25   1 0.81648-0.49042 0.01678 0.77149 0.57679-0.40507
  14  29   3      13      25   1 0.81146-0.43102-0.01429 0.80255 0.58390-0.41221
  16  29   3       0      26   1 0.80725-0.37244-0.04082 0.82907 0.58847-0.41679
  18  29   3      31      26   1 0.80408-0.31491-0.06318 0.85143 0.59081-0.41916
  20  29   3      53      29   1 0.80211-0.25856-0.08175 0.86999 0.59122-0.41959
  23  28   3      30      28   1 0.79389-0.16878-0.12950 0.89055 0.59377-0.42219
  21  28   3      11      29   1 0.79421-0.22347-0.11626 0.87732 0.59608-0.42448
  19  28   3     -35      26   1 0.79591-0.27954-0.09968 0.86074 0.59682-0.42519
  17  28   3      -6      26   1 0.79899-0.33699-0.07939 0.84046 0.59575-0.42410
  15  28   3      37      25   1 0.80336-0.39574-0.05501 0.81609 0.59261-0.42093
  13  28   3     -23      24   1 0.80889-0.45564-0.02611 0.78719 0.58705-0.41535
  11  28   3     -28      24   1 0.81527-0.51639 0.00776 0.75333 0.57869-0.40697
   9  28   3     -27      23   1 0.82207-0.57756 0.04702 0.71407 0.56710-0.39536
   7  28   3     -10      23   1 0.82866-0.63852 0.09203 0.66907 0.55180-0.38003
   5  28   3      11      23   1 0.83416-0.69839 0.14300 0.61811 0.53232-0.36053
   3  28   3     -14      22   1 0.83748-0.75609 0.19991 0.56121 0.50825-0.33644
   1  28   3      24      23   1 0.83731-0.81028 0.26240 0.49872 0.47931-0.30747
   0  27   3      30      19   1 0.83927-0.83943 0.27782 0.45612 0.46703-0.29519
   2  27   3      26      20   1 0.84019-0.78598 0.20995 0.52399 0.49966-0.32784
   4  27   3      20      20   1 0.83672-0.72814 0.14786 0.58607 0.52694-0.35515
   6  27   3      45      22   1 0.83043-0.66748 0.09214 0.64178 0.54911-0.37734
   8  27   3      57      23   1 0.82264-0.60532 0.04293 0.69099 0.56660-0.39485
  10  27   3      51      23   1 0.81442-0.54272 0.00002 0.73389 0.57994-0.40821
  12  27   3       7      23   1 0.80655-0.48048-0.03695 0.77086 0.58968-0.41797
  14  27   3      37      24   1 0.79957-0.41913-0.06847 0.80237 0.59632-0.42464
  16  27   3      24      24   1 0.79384-0.35902-0.09505 0.82894 0.60032-0.42866
  18  27   3      22      25   1 0.78954-0.30035-0.11717 0.85106 0.60208-0.43044
  20  27   3     -16      26   1 0.78676-0.24321-0.13532 0.86919 0.60191-0.43030
  22  27   3      77      28   1 0.78552-0.18759-0.14988 0.88375 0.60008-0.42849
  24  27   3      18      30   1 0.78577-0.13348-0.16122 0.89509 0.59680-0.42523
  25  26   3      58      30   1 0.77714-0.09765-0.19197 0.89865 0.59900-0.42745
  23  26   3      17      28   1 0.77616-0.15105-0.18252 0.88921 0.60320-0.43163
  21  26   3      56      26   1 0.77677-0.20603-0.17000 0.87669 0.60607-0.43448
  19  26   3     -30      25   1 0.77904-0.26267-0.15404 0.86074 0.60742-0.43581
  17  26   3       8      24   1 0.78301-0.32101-0.13424 0.84095 0.60701-0.43537
  15  26   3      41      24   1 0.78868-0.38105-0.11012 0.81683 0.60453-0.43286
  13  26   3      27      24   1 0.79593-0.44267-0.08114 0.78786 0.59959-0.42790
  11  26   3      44      22   1 0.80452-0.50564-0.04672 0.75344 0.59175-0.42004
   9  26   3      96      23   1 0.81403-0.56951-0.00627 0.71301 0.58045-0.40872
   7  26   3      31      21   1 0.82377-0.63363 0.04074 0.66600 0.56511-0.39336
   5  26   3      60      21   1 0.83278-0.69701 0.09470 0.61204 0.54510-0.37332
   3  26   3      32      20   1 0.83974-0.75834 0.15576 0.55099 0.51982-0.34802
   1  26   3      57      21   1 0.84303-0.81600 0.22359 0.48317 0.48885-0.31703
   0  25   3     193      22   1 0.84581-0.84597 0.24140 0.43819 0.47539-0.30356
   2  25   3      26      19   1 0.84318-0.78896 0.16719 0.51238 0.51063-0.33883
   4  25   3      88      20   1 0.83577-0.72718 0.10012 0.57944 0.53953-0.36775
   6  25   3      41      20   1 0.82557-0.66261 0.04076 0.63880 0.56248-0.39072
   8  25   3      31      21   1 0.81421-0.59688-0.01090 0.69045 0.58013-0.40840
  10  25   3      99      22   1 0.80291-0.53120-0.05526 0.73481 0.59320-0.42149
  12  25   3      43      22   1 0.79252-0.46644-0.09292 0.77246 0.60240-0.43070
  14  25   3      53      22   1 0.78357-0.40312-0.12457 0.80410 0.60835-0.43668
  16  25   3       4      23   1 0.77637-0.34156-0.15086 0.83039 0.61162-0.43997
  18  25   3     -20      24   1 0.77106-0.28187-0.17245 0.85197 0.61264-0.44101
  20  25   3      58      25   1 0.76764-0.22408-0.18987 0.86939 0.61177-0.44017
  22  25   3      48      26   1 0.76608-0.16815-0.20363 0.88313 0.60930-0.43772
  24  25   3      14      29   1 0.76627-0.11397-0.21412 0.89362 0.60546-0.43390
  23  24   3      34      26   1 0.75484-0.12971-0.23613 0.88845 0.61161-0.44004
  21  24   3     -16      25   1 0.75551-0.18476-0.22457 0.87689 0.61511-0.44353
  19  24   3     -25      24   1 0.75814-0.24176-0.20953 0.86186 0.61718-0.44557
  17  24   3      23      22   1 0.76283-0.30083-0.19053 0.84287 0.61755-0.44592
  15  24   3      90      23   1 0.76965-0.36202-0.16702 0.81937 0.61590-0.44425
  13  24   3     132      21   1 0.77857-0.42530-0.13833 0.79069 0.61179-0.44012
  11  24   3       5      20   1 0.78941-0.49052-0.10372 0.75609 0.60470-0.43300
   9  24   3     170      22   1 0.80181-0.55729-0.06240 0.71477 0.59397-0.42225
   7  24   3      59      20   1 0.81508-0.62493-0.01358 0.66595 0.57885-0.40711
   5  24   3       8      18   1 0.82814-0.69236 0.04341 0.60898 0.55850-0.38674
   3  24   3     136      20   1 0.83943-0.75803 0.10892 0.54347 0.53209-0.36031
   1  24   3     505      24   1 0.84693-0.81990 0.18277 0.46963 0.49895-0.32714
   0  23   3      71      19   1 0.85080-0.85095 0.20322 0.42199 0.48424-0.31243
   2  23   3      46      19   1 0.84376-0.78954 0.12172 0.50349 0.52239-0.35059
   4  23   3     456      24   1 0.83157-0.72298 0.04916 0.57604 0.55289-0.38112
   6  23   3     204      22   1 0.81678-0.65381-0.01396 0.63916 0.57644-0.40469
   8  23   3     127      21   1 0.80137-0.58403-0.06791 0.69310 0.59397-0.42224
  10  23   3      94      20   1 0.78673-0.51502-0.11340 0.73858 0.60646-0.43475
  12  23   3      12      21   1 0.77374-0.44766-0.15135 0.77652 0.61483-0.44315
  14  23   3     331      24   1 0.76289-0.38243-0.18269 0.80786 0.61986-0.44820
  16  23   3      -7      23   1 0.75438-0.31956-0.20831 0.83347 0.62218-0.45055
  18  23   3      20      22   1 0.74826-0.25906-0.22898 0.85413 0.62231-0.45070
  20  23   3      26      24   1 0.74444-0.20088-0.24537 0.87052 0.62064-0.44905
  22  23   3      11      25   1 0.74281-0.14487-0.25803 0.88318 0.61746-0.44589
  21  22   3      16      24   1 0.73015-0.15939-0.27987 0.87783 0.62302-0.45145
  19  22   3     -17      22   1 0.73285-0.21646-0.26606 0.86403 0.62589-0.45430
  17  22   3      -9      23   1 0.73798-0.27597-0.24824 0.84622 0.62718-0.45556
  15  22   3     125      22   1 0.74571-0.33807-0.22576 0.82375 0.62653-0.45489
  13  22   3     529      26   1 0.75612-0.40285-0.19783 0.79582 0.62348-0.45182
  11  22   3      76      21   1 0.76918-0.47028-0.16352 0.76152 0.61743-0.44574
   9  22   3     255      23   1 0.78459-0.54006-0.12178 0.71978 0.60760-0.43590
   7  22   3    2516      73   1 0.80173-0.61158-0.07148 0.66949 0.59305-0.42132
   5  22   3     307      22   1 0.81946-0.68368-0.01158 0.60960 0.57267-0.40092
   3  22   3     308      22   1 0.83596-0.75455 0.05866 0.53936 0.54530-0.37352
   1  22   3      71      19   1 0.84868-0.82164 0.13933 0.45870 0.50988-0.33808
   0  21   3     449      22   1 0.85397-0.85412 0.16273 0.40812 0.49386-0.32206
   2  21   3     123      20   1 0.84136-0.78713 0.07273 0.49812 0.53521-0.36343
   4  21   3      88      20   1 0.82330-0.71470-0.00585 0.57669 0.56724-0.39548
   6  21   3    1073      31   1 0.80309-0.64012-0.07273 0.64356 0.59106-0.41932
   8  21   3     494      24   1 0.78315-0.56580-0.12862 0.69945 0.60806-0.43634
  10  21   3     651      26   1 0.76498-0.49326-0.17474 0.74556 0.61957-0.44788
  12  21   3    1307      39   1 0.74942-0.42333-0.21241 0.78322 0.62677-0.45510
  14  21   3      82      21   1 0.73684-0.35638-0.24290 0.81371 0.63060-0.45895
  16  21   3      39      20   1 0.72730-0.29247-0.26735 0.83815 0.63179-0.46016
  18  21   3       8      21   1 0.72069-0.23149-0.28668 0.85747 0.63088-0.45928
  20  21   3     -33      22   1 0.71681-0.17324-0.30167 0.87246 0.62830-0.45673
  19  20   3      51      21   1 0.70275-0.18636-0.32349 0.86710 0.63332-0.46173
  17  20   3      55      21   1 0.70793-0.24591-0.30727 0.85088 0.63562-0.46402
  15  20   3      39      20   1 0.71619-0.30855-0.28632 0.82994 0.63614-0.46452
  13  20   3     991      30   1 0.72779-0.37451-0.25972 0.80335 0.63440-0.46275
  11  20   3     281      23   1 0.74284-0.44394-0.22635 0.76998 0.62971-0.45804
   9  20   3    1405      44   1 0.76127-0.51674-0.18484 0.72848 0.62120-0.44950
   7  20   3     611      23   1 0.78259-0.59243-0.13363 0.67728 0.60769-0.43597
   5  20   3     156      19   1 0.80567-0.66988-0.07113 0.61479 0.58774-0.41600
   3  20   3     556      22   1 0.82845-0.74704 0.00402 0.53964 0.55970-0.38794
   1  20   3     435      22   1 0.84774-0.82069 0.09241 0.45126 0.52195-0.35017
   0  19   3     153      16   1 0.85489-0.85503 0.11906 0.39743 0.50461-0.33282
   2  19   3      71      17   1 0.83508-0.78084 0.01908 0.49740 0.54946-0.37769
   4  19   3       9      17   1 0.80972-0.70111-0.06599 0.58247 0.58276-0.41101
   6  19   3       9      18   1 0.78316-0.62018-0.13639 0.65286 0.60635-0.43462
   8  19   3     369      22   1 0.75823-0.54088-0.19361 0.71008 0.62225-0.45055
  10  19   3     346      22   1 0.73648-0.46476-0.23958 0.75604 0.63229-0.46061
  12  19   3     950      29   1 0.71858-0.39248-0.27621 0.79266 0.63792-0.46627
  14  19   3      51      20   1 0.70464-0.32418-0.30518 0.82162 0.64026-0.46863
  16  19   3     421      24   1 0.69451-0.25968-0.32787 0.84430 0.64012-0.46851
  18  19   3      92      21   1 0.68789-0.19868-0.34538 0.86181 0.63806-0.46647
  17  18   3     178      21   1 0.67213-0.21010-0.36740 0.85665 0.64254-0.47095
  15  18   3     150      20   1 0.68037-0.27271-0.34854 0.83780 0.64437-0.47275
  13  18   3     220      22   1 0.69261-0.33932-0.32397 0.81324 0.64415-0.47251
  11  18   3     734      25   1 0.70923-0.41031-0.29236 0.78163 0.64118-0.46952
   9  18   3     290      20   1 0.73044-0.48590-0.25199 0.74127 0.63447-0.46279
   7  18   3     120      16   1 0.75605-0.56589-0.20078 0.69007 0.62262-0.45092
   5  18   3     492      20   1 0.78515-0.64935-0.13635 0.62564 0.60378-0.43205
   3  18   3      18      15   1 0.81553-0.73410-0.05635 0.54565 0.57562-0.40387
   1  18   3     362      18   1 0.84324-0.81618 0.04074 0.44857 0.53565-0.36388
   0  17   3     152      16   1 0.85281-0.85294 0.07088 0.39124 0.51704-0.34526
   2  17   3      23      15   1 0.82343-0.76918-0.04087 0.50299 0.56561-0.39385
   4  17   3      11      15   1 0.78894-0.68032-0.13270 0.59481 0.59964-0.42791
   6  17   3     937      28   1 0.75503-0.59204-0.20596 0.66806 0.62218-0.45047
   8  17   3     114      17   1 0.72486-0.50750-0.26344 0.72554 0.63622-0.46453
  10  17   3     551      23   1 0.69977-0.42804-0.30815 0.77024 0.64417-0.47251
  12  17   3      33      19   1 0.68004-0.35394-0.34274 0.80483 0.64782-0.47617
  14  17   3      15      19   1 0.66540-0.28493-0.36935 0.83143 0.64839-0.47677
  16  17   3      35      19   1 0.65537-0.22052-0.38962 0.85169 0.64676-0.47516
  15  16   3       9      18   1 0.63745-0.22978-0.41212 0.84702 0.65071-0.47910
  13  16   3      71      19   1 0.64950-0.29621-0.39038 0.82528 0.65219-0.48057
  11  16   3     287      19   1 0.66688-0.36797-0.36153 0.79644 0.65127-0.47962
   9  16   3     679      21   1 0.69025-0.44570-0.32355 0.75846 0.64689-0.47522
   7  16   3      30      14   1 0.71993-0.52975-0.27370 0.70862 0.63748-0.46578
   5  16   3      22      15   1 0.75551-0.61971-0.20858 0.64351 0.62071-0.44900
   3  16   3     880      27   1 0.79500-0.71357-0.12432 0.55926 0.59340-0.42166
   1  16   3     431      18   1 0.83368-0.80662-0.01764 0.45259 0.55162-0.37986
   0  15   3    6949     110   1 0.84638-0.84650 0.01605 0.39172 0.53198-0.36021
   2  15   3     596      20   1 0.80392-0.74967-0.10954 0.51730 0.58422-0.41248
   4  15   3     298      16   1 0.75802-0.64940-0.20783 0.61558 0.61791-0.44618
   6  15   3     335      17   1 0.71592-0.55292-0.28249 0.69023 0.63816-0.46646
   8  15   3     323      17   1 0.68071-0.46334-0.33852 0.74626 0.64933-0.47766
  10  15   3      -7      15   1 0.65305-0.38131-0.38043 0.78816 0.65452-0.48287
  12  15   3      47      16   1 0.63249-0.30638-0.41173 0.81945 0.65577-0.48414
  14  15   3     229      19   1 0.61818-0.23770-0.43502 0.84273 0.65438-0.48277
  13  14   3     410      20   1 0.59731-0.24401-0.45844 0.83898 0.65777-0.48616
  11  14   3      70      16   1 0.61416-0.31524-0.43354 0.81409 0.65913-0.48749
   9  14   3      64      15   1 0.63841-0.39386-0.39951 0.78006 0.65759-0.48593
   7  14   3     281      16   1 0.67122-0.48103-0.35301 0.73357 0.65149-0.47981
   5  14   3     525      17   1 0.71319-0.57738-0.28937 0.66993 0.63813-0.46643
   3  14   3     667      18   1 0.76323-0.68180-0.20248 0.58305 0.61324-0.44152
   1  14   3     324      15   1 0.81637-0.78931-0.08582 0.46640 0.57077-0.39902
   0  13   3    4748      88   1 0.83298-0.83309-0.04916 0.40256 0.55077-0.37901
   2  13   3    1249      36   1 0.77214-0.71788-0.19058 0.54397 0.60587-0.43414
   4  13   3     498      17   1 0.71229-0.60367-0.29365 0.64703 0.63718-0.46547
   6  13   3     528      17   1 0.66188-0.49888-0.36693 0.72031 0.65335-0.48167
   8  13   3     327      15   1 0.62280-0.40543-0.41892 0.77229 0.66048-0.48881
  10  13   3    1352      42   1 0.59421-0.32247-0.45599 0.80936 0.66226-0.49062
  12  13   3     227      17   1 0.57450-0.24839-0.48254 0.83590 0.66084-0.48922
  11  12   3     125      15   1 0.54929-0.25036-0.50755 0.83373 0.66354-0.49192
   9  12   3     473      17   1 0.57222-0.32766-0.47932 0.80551 0.66515-0.49350
   7  12   3     874      25   1 0.60595-0.41576-0.43883 0.76503 0.66321-0.49154
   5  12   3     923      27   1 0.65284-0.51702-0.38016 0.70636 0.65489-0.48319
   3  12   3    1761      49   1 0.71405-0.63261-0.29424 0.62045 0.63493-0.46322
   1  12   3     283      14   1 0.78608-0.75901-0.16886 0.49508 0.59427-0.42253
   0  11   3   24665     175   1 0.80688-0.80698-0.13163 0.43066 0.57553-0.40378
   2  11   3    2305      60   1 0.71979-0.66553-0.28928 0.58831 0.63072-0.45900
   4  11   3     172      13   1 0.64433-0.53570-0.39246 0.69149 0.65605-0.48435
   6  11   3    2079      60   1 0.58749-0.42448-0.45953 0.75854 0.66581-0.49413
   8  11   3     423      15   1 0.54756-0.33018-0.50386 0.80287 0.66777-0.49612
  10  11   3     371      16   1 0.52104-0.24929-0.53371 0.83272 0.66580-0.49417
   9  10   3     138      13   1 0.48882-0.24425-0.56139 0.83321 0.66748-0.49584
   7  10   3     800      23   1 0.51930-0.32911-0.53006 0.80190 0.67006-0.49840
   5  10   3     472      15   1 0.56678-0.43095-0.48142 0.75326 0.66829-0.49661
   3  10   3    1889      54   1 0.63675-0.55530-0.40349 0.67534 0.65676-0.48506
   1  10   3    5066      80   1 0.73174-0.70465-0.27528 0.54713 0.62320-0.45147
   0   9   3    3738      67   1 0.75381-0.75391-0.24503 0.48971 0.60936-0.43763
   2   9   3    2058      52   1 0.63081-0.57654-0.41255 0.65722 0.65687-0.48516
   4   9   3      16      10   1 0.54275-0.43411-0.50520 0.74986 0.67068-0.49899
   6   9   3    1795      46   1 0.48598-0.32297-0.55862 0.80327 0.67186-0.50020
   8   9   3    1620      47   1 0.45128-0.23389-0.59103 0.83568 0.66833-0.49669
   7   8   3     228      13   1 0.40635-0.21614-0.62322 0.84068 0.66793-0.49629
   5   8   3    2956      62   1 0.44515-0.30932-0.59053 0.80800 0.67287-0.50121
   3   8   3    6883      86   1 0.51343-0.43197-0.53208 0.74956 0.67298-0.50129
   1   8   3    3386      62   1 0.62796-0.60087-0.41821 0.63570 0.65603-0.48431
   0   7   3   18221     128   1 0.63171-0.63180-0.41683 0.60714 0.65330-0.48158
   2   7   3     214      11   1 0.47474-0.42046-0.56439 0.75469 0.67507-0.50337
   4   7   3    1826      48   1 0.39246-0.28381-0.62732 0.81762 0.67238-0.50071
   6   7   3    3015      61   1 0.35075-0.18773-0.65865 0.84894 0.66545-0.49380
   5   6   3    4004      66   1 0.27907-0.14323-0.69802 0.86113 0.65923-0.48757
   3   6   3    1922      47   1 0.31954-0.23807-0.67126 0.83438 0.66856-0.49688
   1   6   3   36833     173   1 0.41672-0.38963-0.60715 0.77028 0.67628-0.50458
   0   5   3   79226     806   1 0.30803-0.30812-0.67287 0.80881 0.67234-0.50064
   2   5   3    1991      46   1 0.20851-0.15422-0.72503 0.86097 0.65618-0.48450
   4   5   3    2911      54   1 0.18199-0.07333-0.74140 0.87733 0.64571-0.47404
   3   4   3    1406      40   1 0.04330 0.03818-0.78583 0.89458 0.61674-0.44507
   1   4   3    4264      60   1 0.01760 0.00950-0.78619 0.89495 0.61756-0.44587
   0   3   3     360      12   1-0.33999 0.33990-0.80429 0.88588 0.48726-0.31556
   2   3   3   11205      89   1-0.16260 0.21689-0.81686 0.89843 0.55331-0.38163
   1   2   3    9383      79   1-0.45492 0.48203-0.78646 0.84086 0.41768-0.24600
   0   1   3     814      25   1-0.76671 0.76664-0.61462 0.64184 0.18531-0.01363
   0   0   4     329      11   1-0.84669 0.84660-0.51957 0.51963 0.11445 0.11445
   1   1   4      12       9   1-0.68321 0.71029-0.67482 0.70205 0.27895-0.05005
   0   2   4    4821      67   1-0.69809 0.69799-0.65995 0.71437 0.27765-0.04874
   2   2   4     683      20   1-0.47542 0.52969-0.77112 0.82552 0.42342-0.19453
   3   3   4      -1       9   1-0.27160 0.35305-0.80516 0.88675 0.52709-0.29821
   1   3   4    5587      72   1-0.43038 0.45746-0.77739 0.85898 0.45865-0.22974
   0   4   4      13       9   1-0.33879 0.33868-0.78769 0.89647 0.51445-0.28552
   2   4   4     791      22   1-0.18579 0.24005-0.79975 0.90852 0.57073-0.34183
   4   4   4    4445      69   1-0.09979 0.20842-0.79891 0.90768 0.59296-0.36408
   5   5   4      13      10   1 0.03621 0.09960-0.77334 0.90928 0.63278-0.40390
   3   5   4     112      10   1-0.00123 0.08268-0.77603 0.91198 0.63052-0.40162
   1   5   4    4387      68   1-0.04835 0.07543-0.77916 0.91512 0.62479-0.39587
   0   6   4    6799      84   1 0.16784-0.16796-0.71299 0.87613 0.68058-0.45165
   2   6   4    2713      57   1 0.13360-0.07934-0.73147 0.89461 0.66845-0.43954
   4   6   4     931      28   1 0.13207-0.02345-0.73806 0.90119 0.66148-0.43259
   6   6   4    7265      94   1 0.14264 0.02036-0.74048 0.90360 0.65656-0.42769
   7   7   4       6      11   1 0.22694-0.03676-0.70594 0.89624 0.67071-0.44185
   5   7   4    2967      64   1 0.23012-0.09430-0.69826 0.88856 0.67763-0.44874
   3   7   4    1418      40   1 0.25055-0.16911-0.68264 0.87296 0.68623-0.45732
   1   7   4    7874      94   1 0.30797-0.28090-0.64750 0.83782 0.69683-0.46789
   0   8   4    1938      53   1 0.50668-0.50680-0.50556 0.72307 0.69806-0.46911
   2   8   4     538      17   1 0.38861-0.33436-0.59840 0.81590 0.70038-0.47146
   4   8   4    2503      60   1 0.33139-0.22276-0.63940 0.85689 0.69355-0.46465
   6   8   4    3437      70   1 0.30483-0.14183-0.66043 0.87791 0.68600-0.45711
   8   8   4     266      13   1 0.29510-0.07774-0.67199 0.88947 0.67899-0.45013
   9   9   4      13      12   1 0.35145-0.10691-0.63943 0.88408 0.68357-0.45472
   7   9   4     186      13   1 0.36389-0.17371-0.62536 0.87002 0.69005-0.46117
   5   9   4      65      12   1 0.39120-0.25539-0.60162 0.84629 0.69618-0.46728
   3   9   4    2379      60   1 0.44266-0.36122-0.55977 0.80445 0.70024-0.47132
   1   9   4     906      27   1 0.53462-0.50756-0.47939 0.72408 0.69568-0.46674
   0  10   4   40473     226   1 0.66866-0.66879-0.32896 0.60082 0.66653-0.43757
   2  10   4     719      23   1 0.55614-0.50190-0.45752 0.72938 0.69353-0.46459
   4  10   4    1206      38   1 0.48278-0.37417-0.52753 0.79938 0.69875-0.46983
   6  10   4     981      32   1 0.43797-0.27498-0.56812 0.83997 0.69646-0.46757
   8  10   4     552      17   1 0.41214-0.19479-0.59289 0.86474 0.69156-0.46269
  10  10   4     753      23   1 0.39904-0.12731-0.60842 0.88025 0.68574-0.45689
  11  11   4      -5      14   1 0.44000-0.14109-0.57886 0.87787 0.68626-0.45742
   9  11   4      94      14   1 0.45269-0.20815-0.56264 0.86166 0.69148-0.46261
   7  11   4    1229      37   1 0.47616-0.28599-0.53782 0.83684 0.69544-0.46656
   5  11   4     487      16   1 0.51475-0.37895-0.49933 0.79836 0.69664-0.46773
   3  11   4    1970      53   1 0.57439-0.49296-0.43774 0.73678 0.69142-0.46248
   1  11   4    5568      91   1 0.66106-0.63400-0.33534 0.63439 0.67092-0.44196
   0  12   4     131      15   1 0.74707-0.74720-0.20098 0.52721 0.63331-0.40434
   2  12   4    4785      89   1 0.65956-0.60533-0.33422 0.66045 0.67294-0.44399
   4  12   4    1690      51   1 0.59067-0.48206-0.41908 0.74529 0.68926-0.46033
   6  12   4     129      14   1 0.54151-0.37853-0.47378 0.79999 0.69419-0.46529
   8  12   4     730      20   1 0.50843-0.29108-0.50989 0.83610 0.69363-0.46475
  10  12   4      88      15   1 0.48756-0.21584-0.53418 0.86037 0.69033-0.46147
  12  12   4     909      26   1 0.47584-0.14975-0.55058 0.87678 0.68561-0.45677
  13  13   4     -22      16   1 0.50765-0.15437-0.52340 0.87676 0.68408-0.45525
  11  13   4     403      19   1 0.51814-0.21923-0.50715 0.86053 0.68843-0.45958
   9  13   4      47      14   1 0.53642-0.29189-0.48374 0.83712 0.69127-0.46240
   7  13   4       2      13   1 0.56471-0.37455-0.45003 0.80342 0.69150-0.46260
   5  13   4     136      14   1 0.60565-0.46986-0.40103 0.75443 0.68698-0.45806
   3  13   4    1331      39   1 0.66159-0.58017-0.32881 0.68221 0.67362-0.44467
   1  13   4    4664      91   1 0.73219-0.70514-0.22145 0.57486 0.64377-0.41480
   0  14   4     149      15   1 0.78814-0.78828-0.10540 0.48599 0.60608-0.37709
   2  14   4     552      18   1 0.72360-0.66937-0.23133 0.61192 0.64998-0.42102
   4  14   4     272      16   1 0.66579-0.55719-0.32066 0.70124 0.67341-0.44447
   6  14   4     756      22   1 0.61969-0.45672-0.38333 0.76391 0.68456-0.45564
   8  14   4     178      16   1 0.58536-0.36802-0.42751 0.80808 0.68860-0.45971
  10  14   4     151      17   1 0.56121-0.28949-0.45890 0.83946 0.68852-0.45964
  12  14   4     134      17   1 0.54538-0.21929-0.48127 0.86183 0.68596-0.45711
  14  14   4      62      18   1 0.53623-0.15577-0.49711 0.87766 0.68187-0.45304
  15  15   4       6      18   1 0.56217-0.15453-0.47157 0.87930 0.67911-0.45029
  13  15   4     814      26   1 0.56997-0.21670-0.45630 0.86403 0.68303-0.45419
  11  15   4     951      29   1 0.58353-0.28463-0.43507 0.84280 0.68543-0.45656
   9  15   4      32      15   1 0.60410-0.35957-0.40587 0.81362 0.68551-0.45662
   7  15   4      94      15   1 0.63301-0.44285-0.36580 0.77355 0.68197-0.45305
   5  15   4      57      15   1 0.67138-0.53560-0.31063 0.71839 0.67256-0.44363
   3  15   4      42      14   1 0.71926-0.63785-0.23454 0.64230 0.65364-0.42468
   1  15   4    1231      34   1 0.77377-0.74673-0.13036 0.53814 0.61957-0.39059
   0  16   4      54      15   1 0.81075-0.81090-0.02978 0.46474 0.58429-0.35529
   2  16   4     131      16   1 0.76397-0.70975-0.14513 0.58008 0.62839-0.39942
   4  16   4     246      17   1 0.71788-0.60929-0.23326 0.66820 0.65560-0.42665
   6  16   4     228      17   1 0.67789-0.51492-0.29924 0.73418 0.67120-0.44227
   8  16   4      79      16   1 0.64573-0.42839-0.34833 0.78326 0.67918-0.45027
  10  16   4     369      21   1 0.62133-0.34962-0.38484 0.81977 0.68223-0.45334
  12  16   4     637      24   1 0.60388-0.27780-0.41198 0.84689 0.68205-0.45319
  14  16   4      14      18   1 0.59240-0.21195-0.43203 0.86694 0.67972-0.45088
  16  16   4     104      20   1 0.58592-0.15110-0.44663 0.88153 0.67588-0.44706
  17  17   4     -22      19   1 0.60783-0.14582-0.42217 0.88426 0.67224-0.44343
  15  17   4     203      21   1 0.61305-0.20541-0.40831 0.87040 0.67606-0.44722
  13  17   4     109      20   1 0.62264-0.26938-0.38945 0.85154 0.67841-0.44955
  11  17   4     233      21   1 0.63736-0.33847-0.36424 0.82634 0.67874-0.44986
   9  17   4     240      20   1 0.65794-0.41342-0.33085 0.79296 0.67619-0.44729
   7  17   4      68      16   1 0.68500-0.49485-0.28679 0.74891 0.66941-0.44048
   5  17   4     303      18   1 0.71861-0.58283-0.22880 0.69092 0.65638-0.42743
   3  17   4      68      15   1 0.75766-0.67625-0.15291 0.61503 0.63416-0.40519
   1  17   4     552      20   1 0.79869-0.77166-0.05507 0.51721 0.59888-0.36989
   0  18   4    1023      31   1 0.82314-0.82330 0.03319 0.45613 0.56652-0.33751
   2  18   4     291      18   1 0.78967-0.73545-0.07145 0.56076 0.60902-0.38004
   4  18   4     118      17   1 0.75401-0.64542-0.15570 0.64501 0.63782-0.40886
   6  18   4     443      21   1 0.72086-0.55790-0.22198 0.71128 0.65626-0.42731
   8  18   4     228      20   1 0.69251-0.47518-0.27349 0.76279 0.66724-0.43832
  10  18   4     360      22   1 0.66972-0.39801-0.31330 0.80259 0.67298-0.44409
  12  18   4     188      22   1 0.65239-0.32631-0.34392 0.83320 0.67505-0.44618
  14  18   4     981      30   1 0.64007-0.25962-0.36733 0.85660 0.67451-0.44566
  16  18   4     534      24   1 0.63219-0.19737-0.38502 0.87428 0.67208-0.44325
  18  18   4     127      23   1 0.62816-0.13897-0.39809 0.88736 0.66823-0.43943
  19  19   4     -19      21   1 0.64711-0.13074-0.37431 0.89074 0.66387-0.43507
  17  19   4     168      22   1 0.65004-0.18804-0.36204 0.87849 0.66781-0.43898
  15  19   4     666      26   1 0.65637-0.24874-0.34551 0.86196 0.67037-0.44152
  13  19   4     319      22   1 0.66656-0.31331-0.32379 0.84025 0.67115-0.44228
  11  19   4    2610      80   1 0.68108-0.38220-0.29564 0.81211 0.66955-0.44066
   9  19   4     539      24   1 0.70028-0.45576-0.25949 0.77597 0.66472-0.43581
   7  19   4     235      20   1 0.72422-0.53408-0.21335 0.72983 0.65542-0.42648
   5  19   4      72      17   1 0.75239-0.61662-0.15481 0.67130 0.63994-0.41098
   3  19   4     -22      17   1 0.78323-0.70183-0.08132 0.59781 0.61606-0.38708
   1  19   4     798      27   1 0.81350-0.78647 0.00931 0.50719 0.58116-0.35215
   0  20   4     296      21   1 0.82925-0.82941 0.08781 0.45588 0.55159-0.32257
   2  20   4     503      23   1 0.80582-0.75161-0.00701 0.55069 0.59178-0.36278
   4  20   4     191      19   1 0.77890-0.67032-0.08632 0.62999 0.62085-0.39187
   6  20   4     201      21   1 0.75233-0.58938-0.15111 0.69477 0.64089-0.41194
   8  20   4     199      21   1 0.72839-0.51107-0.20327 0.74693 0.65399-0.42506
  10  20   4     507      25   1 0.70819-0.43649-0.24489 0.78854 0.66188-0.43297
  12  20   4     446      24   1 0.69208-0.36601-0.27784 0.82149 0.66589-0.43701
  14  20   4      98      22   1 0.68000-0.29956-0.30375 0.84739 0.66702-0.43816
  16  20   4     108      22   1 0.67168-0.23687-0.32390 0.86753 0.66597-0.43713
  18  20   4     125      23   1 0.66677-0.17758-0.33929 0.88292 0.66324-0.43442
  20  20   4      37      23   1 0.66487-0.12132-0.35073 0.89435 0.65919-0.43039
  21  21   4      20      23   1 0.68155-0.11082-0.32730 0.89810 0.65418-0.42538
  19  21   4       3      24   1 0.68250-0.16613-0.31670 0.88751 0.65839-0.42958
  17  21   4      79      23   1 0.68614-0.22414-0.30241 0.87322 0.66132-0.43249
  15  21   4     372      25   1 0.69278-0.28516-0.28375 0.85457 0.66266-0.43380
  13  21   4     284      23   1 0.70272-0.34947-0.25989 0.83071 0.66199-0.43311
  11  21   4    1031      32   1 0.71616-0.41728-0.22974 0.80057 0.65872-0.42982
   9  21   4     241      22   1 0.73317-0.48867-0.19202 0.76286 0.65205-0.42312
   7  21   4     203      21   1 0.75348-0.56335-0.14519 0.71603 0.64091-0.41196
   5  21   4    1057      31   1 0.77629-0.64053-0.08756 0.65841 0.62393-0.39496
   3  21   4     190      21   1 0.79996-0.71857-0.01753 0.58839 0.59946-0.37047
   1  21   4     409      22   1 0.82171-0.79469 0.06599 0.50487 0.56574-0.33672
   0  22   4     101      19   1 0.83115-0.83131 0.13667 0.46138 0.53866-0.30962
   2  22   4     213      21   1 0.81541-0.76121 0.05057 0.54748 0.57634-0.34732
   4  22   4      61      18   1 0.79570-0.68713-0.02352 0.62156 0.60490-0.37591
   6  22   4    1174      34   1 0.77507-0.61212-0.08586 0.68388 0.62569-0.39672
   8  22   4     631      27   1 0.75556-0.53824-0.13749 0.73551 0.64016-0.41122
  10  22   4      22      21   1 0.73838-0.46670-0.17978 0.77779 0.64965-0.42073
  12  22   4     458      25   1 0.72414-0.39808-0.21411 0.81212 0.65526-0.42636
  14  22   4     355      25   1 0.71301-0.33258-0.24174 0.83974 0.65784-0.42896
  16  22   4      64      23   1 0.70496-0.27016-0.26374 0.86174 0.65806-0.42921
  18  22   4     203      26   1 0.69982-0.21064-0.28099 0.87898 0.65642-0.42758
  20  22   4      -9      24   1 0.69734-0.15379-0.29421 0.89219 0.65326-0.42445
  22  22   4       3      25   1 0.69727-0.09935-0.30397 0.90194 0.64885-0.42006
  23  23   4     -22      27   1 0.71211-0.08701-0.28066 0.90582 0.64320-0.41442
  21  23   4     104      25   1 0.71137-0.14064-0.27175 0.89691 0.64783-0.41903
  19  23   4      51      24   1 0.71280-0.19644-0.25958 0.88475 0.65125-0.42242
  17  23   4      19      23   1 0.71660-0.25462-0.24367 0.86884 0.65322-0.42437
  15  23   4      79      24   1 0.72298-0.31536-0.22340 0.84858 0.65344-0.42456
  13  23   4     135      24   1 0.73207-0.37882-0.19803 0.82322 0.65149-0.42260
  11  23   4      17      21   1 0.74391-0.44504-0.16668 0.79188 0.64684-0.41792
   9  23   4      69      21   1 0.75835-0.51385-0.12831 0.75351 0.63877-0.40983
   7  23   4     414      24   1 0.77495-0.58482-0.08178 0.70698 0.62638-0.39742
   5  23   4     361      24   1 0.79280-0.65705-0.02592 0.65113 0.60860-0.37961
   3  23   4      43      20   1 0.81036-0.72898 0.04023 0.58499 0.58421-0.35520
   1  23   4      24      18   1 0.82532-0.79831 0.11712 0.50811 0.55204-0.32301
   0  24   4     250      21   1 0.82998-0.83015 0.18143 0.47098 0.52713-0.29808
   2  24   4     114      20   1 0.82026-0.76606 0.10297 0.54943 0.56231-0.33329
   4  24   4      -6      20   1 0.80648-0.69791 0.03399 0.61841 0.58995-0.36095
   6  24   4     129      21   1 0.79105-0.62811-0.02541 0.67780 0.61090-0.38192
   8  24   4     123      21   1 0.77573-0.55841-0.07575 0.72813 0.62618-0.39722
  10  24   4      50      22   1 0.76169-0.49001-0.11790 0.77028 0.63680-0.40786
  12  24   4      15      21   1 0.74964-0.42358-0.15284 0.80521 0.64364-0.41472
  14  24   4       5      23   1 0.73991-0.35948-0.18154 0.83390 0.64743-0.41854
  16  24   4      44      24   1 0.73261-0.29782-0.20484 0.85720 0.64877-0.41990
  18  24   4      19      23   1 0.72773-0.23856-0.22350 0.87585 0.64811-0.41927
  20  24   4      -5      24   1 0.72513-0.18159-0.23814 0.89049 0.64580-0.41698
  22  24   4      26      26   1 0.72466-0.12675-0.24929 0.90162 0.64211-0.41331
  24  24   4     110      29   1 0.72614-0.07386-0.25735 0.90969 0.63724-0.40846
  25  25   4      19      30   1 0.73942-0.05995-0.23399 0.91350 0.63095-0.40218
  23  25   4      -9      29   1 0.73726-0.11216-0.22677 0.90628 0.63609-0.40730
  21  25   4      24      25   1 0.73686-0.16613-0.21662 0.89615 0.64008-0.41126
  19  25   4      -3      25   1 0.73837-0.22202-0.20320 0.88273 0.64273-0.41389
  17  25   4      -1      23   1 0.74193-0.27995-0.18605 0.86558 0.64383-0.41497
  15  25   4      19      23   1 0.74763-0.34002-0.16464 0.84418 0.64307-0.41418
  13  25   4     -24      23   1 0.75549-0.40226-0.13834 0.81788 0.64006-0.41115
  11  25   4      15      24   1 0.76544-0.46658-0.10642 0.78597 0.63432-0.40539
   9  25   4      79      21   1 0.77720-0.53271-0.06808 0.74765 0.62523-0.39628
   7  25   4      71      20   1 0.79024-0.60011-0.02250 0.70207 0.61206-0.38309
   5  25   4      57      20   1 0.80364-0.66789 0.03110 0.64847 0.59398-0.36498
   3  25   4      95      19   1 0.81603-0.73465 0.09327 0.58631 0.57010-0.34108
   1  25   4      36      21   1 0.82553-0.79852 0.16411 0.51548 0.53963-0.31059
   0  26   4      16      20   1 0.82643-0.82662 0.22317 0.48361 0.51658-0.28752
   2  26   4      57      19   1 0.82151-0.76732 0.15141 0.55535 0.54939-0.32036
   4  26   4     114      21   1 0.81263-0.70407 0.08726 0.61950 0.57588-0.34687
   6  26   4      67      21   1 0.80169-0.63876 0.03100 0.67576 0.59660-0.36761
   8  26   4      92      22   1 0.79021-0.57290-0.01759 0.72434 0.61226-0.38329
  10  26   4     228      24   1 0.77924-0.50756-0.05903 0.76578 0.62362-0.39467
  12  26   4      26      23   1 0.76950-0.44345-0.09401 0.80074 0.63137-0.40244
  14  26   4      40      23   1 0.76141-0.38099-0.12322 0.82995 0.63612-0.40722
  16  26   4      47      23   1 0.75519-0.32040-0.14735 0.85407 0.63840-0.40952
  18  26   4     -30      25   1 0.75091-0.26175-0.16701 0.87373 0.63861-0.40975
  20  26   4       1      26   1 0.74855-0.20501-0.18274 0.88945 0.63708-0.40824
  22  26   4       8      29   1 0.74802-0.15011-0.19500 0.90170 0.63406-0.40525
  24  26   4      65      28   1 0.74920-0.09693-0.20416 0.91085 0.62976-0.40098
  23  27   4       7      29   1 0.75863-0.13354-0.17322 0.90710 0.62775-0.39894
  21  27   4      32      28   1 0.75828-0.18756-0.16210 0.89599 0.63113-0.40230
  19  27   4      30      26   1 0.75957-0.24323-0.14772 0.88161 0.63310-0.40425
  17  27   4      21      25   1 0.76259-0.30061-0.12968 0.86358 0.63343-0.40455
  15  27   4      62      24   1 0.76734-0.35973-0.10754 0.84145 0.63184-0.40294
  13  27   4     -13      24   1 0.77377-0.42054-0.08077 0.81468 0.62798-0.39906
  11  27   4       3      23   1 0.78170-0.48284-0.04879 0.78270 0.62141-0.39247
   9  27   4      25      22   1 0.79081-0.54632-0.01099 0.74491 0.61163-0.38267
   7  27   4      -5      23   1 0.80052-0.61041 0.03322 0.70071 0.59805-0.36906
   5  27   4       0      23   1 0.80999-0.67425 0.08433 0.64961 0.58002-0.35101
   3  27   4      22      22   1 0.81802-0.73665 0.14261 0.59133 0.55690-0.32787
   1  27   4      41      21   1 0.82306-0.79606 0.20798 0.52598 0.52816-0.29911
   0  28   4      11      22   1 0.82093-0.82112 0.26262 0.49852 0.50672-0.27765
   2  28   4      97      24   1 0.81989-0.76571 0.19677 0.56436 0.53731-0.30826
   4  28   4      39      23   1 0.81509-0.70654 0.13711 0.62401 0.56254-0.33352
   6  28   4       9      22   1 0.80804-0.64512 0.08400 0.67711 0.58277-0.35377
   8  28   4     109      22   1 0.80000-0.58270 0.03743 0.72368 0.59850-0.36952
  10  28   4      13      24   1 0.79192-0.52025-0.00292 0.76402 0.61028-0.38133
  12  28   4     -26      24   1 0.78450-0.45846-0.03748 0.79858 0.61867-0.38974
  14  28   4     -13      25   1 0.77817-0.39776-0.06678 0.82787 0.62417-0.39525
  16  28   4      15      25   1 0.77322-0.33843-0.09134 0.85242 0.62720-0.39831
  18  28   4      -5      27   1 0.76978-0.28063-0.11164 0.87272 0.62814-0.39927
  20  28   4      95      28   1 0.76790-0.22438-0.12815 0.88922 0.62729-0.39844
  22  28   4       4      29   1 0.76757-0.16967-0.14125 0.90231 0.62488-0.39606
  21  29   4      -8      31   1 0.77589-0.20518-0.10830 0.89655 0.62117-0.39233
  19  29   4      15      29   1 0.77675-0.26042-0.09323 0.88149 0.62254-0.39367
  17  29   4     -15      27   1 0.77902-0.31705-0.07463 0.86289 0.62222-0.39333
  15  29   4      84      25   1 0.78265-0.37505-0.05211 0.84037 0.61995-0.39104
  13  29   4     -32      26   1 0.78753-0.43431-0.02524 0.81351 0.61543-0.38650
  11  29   4      -4      24   1 0.79344-0.49459 0.00643 0.78185 0.60828-0.37933
   9  29   4       6      23   1 0.80001-0.55553 0.04334 0.74495 0.59808-0.36911
   7  29   4      23      23   1 0.80669-0.61659 0.08591 0.70239 0.58436-0.35536
   5  29   4       8      22   1 0.81271-0.67697 0.13442 0.65388 0.56662-0.33760
   3  29   4      62      23   1 0.81703-0.73566 0.18900 0.59931 0.54441-0.31537
   1  29   4      13      24   1 0.81840-0.79140 0.24942 0.53890 0.51737-0.28830
   0  30   4      -1      23   1 0.81373-0.81393 0.30030 0.51520 0.49732-0.26823
   2  30   4       1      24   1 0.81590-0.76172 0.23969 0.57580 0.52584-0.29678
   4  30   4     -25      24   1 0.81452-0.70597 0.18418 0.63131 0.54979-0.32075
   6  30   4      37      24   1 0.81083-0.64791 0.13416 0.68132 0.56937-0.34035
   8  30   4      33      24   1 0.80586-0.58857 0.08973 0.72574 0.58493-0.35594
  10  30   4      -8      25   1 0.80046-0.52880 0.05074 0.76473 0.59690-0.36793
  12  30   4      24      26   1 0.79527-0.46923 0.01690 0.79856 0.60569-0.37674
  14  30   4      26      26   1 0.79073-0.41032-0.01214 0.82760 0.61172-0.38279
  16  30   4      13      28   1 0.78714-0.35237-0.03679 0.85224 0.61534-0.38644
  18  30   4      57      30   1 0.78470-0.29555-0.05744 0.87288 0.61688-0.38800
  17  31   4      46      28   1 0.79161-0.32965-0.02088 0.86351 0.61034-0.38145
  15  31   4       2      29   1 0.79403-0.38644 0.00173 0.84090 0.60755-0.37863
  13  31   4      -4      27   1 0.79733-0.44411 0.02839 0.81425 0.60255-0.37361
  11  31   4      55      25   1 0.80126-0.50242 0.05945 0.78320 0.59502-0.36606
   9  31   4      -5      25   1 0.80546-0.56099 0.09523 0.74742 0.58462-0.35563
   7  31   4     -36      25   1 0.80940-0.61930 0.13600 0.70666 0.57096-0.34195
   5  31   4       6      24   1 0.81238-0.67665 0.18193 0.66074 0.55369-0.32465
   3  31   4      77      25   1 0.81354-0.73218 0.23300 0.60967 0.53246-0.30341
   1  31   4      68      25   1 0.81183-0.78485 0.28896 0.55372 0.50704-0.27797
   0  32   4     -21      25   1 0.80501-0.80521 0.33660 0.53326 0.48820-0.25910
   2  32   4      -7      27   1 0.80985-0.75568 0.28066 0.58920 0.51482-0.28574
   4  32   4      38      26   1 0.81138-0.70284 0.22897 0.64088 0.53748-0.30843
   6  32   4      49      25   1 0.81059-0.64768 0.18193 0.68792 0.55630-0.32728
   8  32   4      26      26   1 0.80836-0.59108 0.13969 0.73015 0.57154-0.34254
  10  32   4      26      26   1 0.80541-0.53376 0.10221 0.76762 0.58350-0.35452
  12  32   4      49      28   1 0.80233-0.47630 0.06933 0.80049 0.59251-0.36355
  14  32   4     -10      29   1 0.79954-0.41915 0.04080 0.82902 0.59889-0.36995
  16  32   4      62      29   1 0.79736-0.36259 0.01632 0.85349 0.60295-0.37403
  13  33   4     -28      30   1 0.80360-0.45039 0.08027 0.81673 0.58941-0.36045
  11  33   4     -19      30   1 0.80565-0.50681 0.11051 0.78650 0.58167-0.35269
   9  33   4     -45      29   1 0.80765-0.56318 0.14500 0.75202 0.57123-0.34223
   7  33   4      12      25   1 0.80912-0.61903 0.18390 0.71313 0.55780-0.32878
   5  33   4      -1      27   1 0.80945-0.67372 0.22728 0.66975 0.54110-0.31205
   3  33   4     -33      27   1 0.80788-0.72653 0.27506 0.62197 0.52089-0.29182
   1  33   4      21      26   1 0.80357-0.77659 0.32697 0.57007 0.49702-0.26793
   0  34   4      27      29   1 0.79486-0.79507 0.37179 0.55244 0.47923-0.25012
   2  34   4      13      29   1 0.80197-0.74780 0.32004 0.60418 0.50408-0.27499
   4  34   4      -4      29   1 0.80599-0.69745 0.27187 0.65234 0.52548-0.29642
   6  34   4      22      29   1 0.80773-0.64482 0.22767 0.69654 0.54350-0.31446
   8  34   4      -7      28   1 0.80792-0.59065 0.18762 0.73658 0.55829-0.32928
  10  34   4       2      29   1 0.80721-0.53556 0.15176 0.77244 0.57010-0.34110
   7  35   4      23      28   1 0.80621-0.61612 0.22991 0.72148 0.54480-0.31577
   5  35   4       6      30   1 0.80420-0.66848 0.27082 0.68057 0.52875-0.29970
   3  35   4      15      29   1 0.80028-0.71893 0.31553 0.63587 0.50958-0.28050
   1  35   4      13      28   1 0.79375-0.76677 0.36375 0.58765 0.48717-0.25807
   0  35   5     -32      30   1 0.77639-0.77663 0.36415 0.58727 0.51409-0.22775
   2  35   5       7      29   1 0.78240-0.72826 0.31392 0.63750 0.53756-0.25125
   4  35   5     -50      29   1 0.78563-0.67713 0.26746 0.68395 0.55758-0.27129
   9  34   5      46      29   1 0.78631-0.54187 0.14474 0.77947 0.60033-0.31409
   7  34   5      -9      29   1 0.78784-0.59777 0.18167 0.74255 0.58816-0.30191
   5  34   5      16      28   1 0.78850-0.65280 0.22308 0.70114 0.57284-0.28656
   3  34   5      12      28   1 0.78759-0.70627 0.26898 0.65525 0.55408-0.26778
   1  34   5      73      27   1 0.78429-0.75734 0.31916 0.60508 0.53169-0.24536
   0  33   5      -7      28   1 0.78614-0.78637 0.32700 0.57006 0.52414-0.23782
   2  33   5       3      27   1 0.78971-0.73557 0.27278 0.62427 0.54919-0.26288
   4  33   5     -25      27   1 0.79036-0.68185 0.22303 0.67401 0.57028-0.28400
   6  33   5     -10      30   1 0.78907-0.62619 0.17806 0.71898 0.58761-0.30135
   8  33   5      17      28   1 0.78667-0.56941 0.13792 0.75912 0.60146-0.31522
  10  33   5       6      30   1 0.78382-0.51219 0.10250 0.79453 0.61216-0.32594
  12  33   5       0      29   1 0.78104-0.45504 0.07159 0.82542 0.62004-0.33385
  13  32   5      25      30   1 0.77599-0.42280 0.03132 0.83851 0.62964-0.34347
  11  32   5      60      28   1 0.77947-0.48065 0.06037 0.80947 0.62320-0.33701
   9  32   5      81      25   1 0.78341-0.53896 0.09403 0.77582 0.61404-0.32782
   7  32   5       6      27   1 0.78734-0.59727 0.13259 0.73727 0.60177-0.31553
   5  32   5     -13      27   1 0.79064-0.65494 0.17628 0.69358 0.58603-0.29977
   3  32   5      -9      26   1 0.79251-0.71118 0.22519 0.64467 0.56644-0.28015
   1  32   5      58      25   1 0.79195-0.76499 0.27917 0.59070 0.54272-0.25641
   0  31   5     -43      25   1 0.79425-0.79447 0.28849 0.55421 0.53442-0.24811
   2  31   5      32      25   1 0.79494-0.74080 0.22986 0.61282 0.56113-0.27484
   4  31   5      36      25   1 0.79260-0.68408 0.17660 0.66608 0.58328-0.29701
   6  31   5      38      26   1 0.78840-0.62551 0.12895 0.71373 0.60117-0.31493
   8  31   5       8      24   1 0.78332-0.56606 0.08689 0.75578 0.61519-0.32897
  10  31   5       1      26   1 0.77812-0.50649 0.05020 0.79246 0.62579-0.33958
  12  31   5      16      27   1 0.77336-0.44735 0.01854 0.82411 0.63338-0.34720
  14  31   5      67      29   1 0.76942-0.38905-0.00849 0.85113 0.63836-0.35221
  16  31   5       2      29   1 0.76656-0.33181-0.03128 0.87392 0.64109-0.35496
  17  30   5       4      29   1 0.75865-0.29671-0.06836 0.88382 0.64758-0.36146
  15  30   5      82      27   1 0.76145-0.35389-0.04767 0.86313 0.64614-0.36000
  13  30   5       1      27   1 0.76559-0.41239-0.02281 0.83828 0.64260-0.35644
  11  30   5      45      26   1 0.77090-0.47207 0.00666 0.80882 0.63661-0.35042
   9  30   5      74      24   1 0.77707-0.53262 0.04121 0.77428 0.62774-0.34154
   7  30   5     -27      25   1 0.78364-0.59356 0.08128 0.73421 0.61555-0.32932
   5  30   5      20      24   1 0.78993-0.65422 0.12724 0.68826 0.59953-0.31328
   3  30   5      26      24   1 0.79499-0.71365 0.17930 0.63620 0.57919-0.29292
   1  30   5      84      25   1 0.79765-0.77068 0.23741 0.57810 0.55411-0.26781
   0  29   5     -33      24   1 0.80056-0.80078 0.24827 0.54006 0.54508-0.25878
   2  29   5      58      24   1 0.79784-0.74368 0.18477 0.60355 0.57354-0.28726
   4  29   5      45      23   1 0.79199-0.68346 0.12775 0.66057 0.59670-0.31044
   6  29   5      30      24   1 0.78446-0.62156 0.07740 0.71092 0.61501-0.32878
   8  29   5      28      23   1 0.77641-0.55914 0.03353 0.75477 0.62902-0.34281
  10  29   5       9      24   1 0.76867-0.49703-0.00422 0.79252 0.63931-0.35312
  12  29   5      31      26   1 0.76185-0.43584-0.03639 0.82468 0.64641-0.36025
  14  29   5     -10      26   1 0.75630-0.37591-0.06349 0.85178 0.65082-0.36468
  16  29   5     -17      27   1 0.75222-0.31746-0.08607 0.87435 0.65295-0.36683
  18  29   5      -2      29   1 0.74971-0.26058-0.10460 0.89287 0.65313-0.36703
  20  29   5       0      29   1 0.74878-0.20528-0.11951 0.90778 0.65164-0.36556
  21  28   5      72      30   1 0.73958-0.16889-0.15273 0.91381 0.65519-0.36913
  19  28   5     -39      29   1 0.73987-0.22356-0.13988 0.90096 0.65772-0.37164
  17  28   5      18      26   1 0.74187-0.27992-0.12356 0.88465 0.65874-0.37264
  15  28   5      51      25   1 0.74563-0.33805-0.10335 0.86445 0.65798-0.37186
  13  28   5     -48      25   1 0.75113-0.39792-0.07873 0.83984 0.65513-0.36898
  11  28   5      15      25   1 0.75827-0.45943-0.04916 0.81027 0.64977-0.36360
   9  28   5       7      24   1 0.76679-0.52233-0.01400 0.77512 0.64143-0.35524
   7  28   5      32      24   1 0.77623-0.58614 0.02737 0.73376 0.62953-0.34331
   5  28   5       0      23   1 0.78587-0.65016 0.07552 0.68562 0.61344-0.32720
   3  28   5      47      22   1 0.79465-0.71331 0.13085 0.63029 0.59247-0.30621
   1  28   5     189      25   1 0.80113-0.77416 0.19346 0.56769 0.56603-0.27975
   0  27   5      83      23   1 0.80484-0.80505 0.20591 0.52806 0.55631-0.27001
   2  27   5      45      21   1 0.79798-0.74382 0.13698 0.59698 0.58659-0.30032
   4  27   5      16      22   1 0.78799-0.67946 0.07599 0.65797 0.61065-0.32441
   6  27   5      10      23   1 0.77666-0.61376 0.02296 0.71099 0.62918-0.34295
   8  27   5      64      23   1 0.76533-0.54805-0.02250 0.75644 0.64292-0.35672
  10  27   5      16      23   1 0.75492-0.48327-0.06103 0.79496 0.65265-0.36648
  12  27   5      36      22   1 0.74600-0.41998-0.09334 0.82727 0.65905-0.37290
  14  27   5      30      24   1 0.73890-0.35851-0.12018 0.85410 0.66269-0.37656
  16  27   5      10      25   1 0.73375-0.29899-0.14221 0.87612 0.66405-0.37794
  18  27   5      16      26   1 0.73057-0.24143-0.16001 0.89392 0.66351-0.37743
  20  27   5      32      28   1 0.72929-0.18578-0.17410 0.90800 0.66137-0.37530
  22  27   5      12      29   1 0.72981-0.13193-0.18490 0.91880 0.65785-0.37181
  23  26   5     -32      30   1 0.71960-0.09453-0.21596 0.92267 0.65964-0.37361
  21  26   5      35      28   1 0.71811-0.14741-0.20718 0.91390 0.66406-0.37801
  19  26   5      12      26   1 0.71848-0.20215-0.19531 0.90203 0.66725-0.38118
  17  26   5      -3      25   1 0.72085-0.25890-0.17993 0.88666 0.66901-0.38292
  15  26   5      14      23   1 0.72536-0.31778-0.16055 0.86728 0.66907-0.38295
  13  26   5      28      24   1 0.73208-0.37887-0.13656 0.84330 0.66707-0.38094
  11  26   5      39      24   1 0.74098-0.44215-0.10727 0.81402 0.66258-0.37642
   9  26   5      14      22   1 0.75190-0.50744-0.07188 0.77864 0.65503-0.36884
   7  26   5      22      22   1 0.76443-0.57434-0.02954 0.73631 0.64371-0.35750
   5  26   5      28      22   1 0.77783-0.64211 0.02060 0.68618 0.62781-0.34158
   3  26   5      55      21   1 0.79093-0.70958 0.07923 0.62755 0.60644-0.32018
   1  26   5       5      21   1 0.80200-0.77502 0.14672 0.56007 0.57869-0.29242
   0  25   5      57      19   1 0.80670-0.80690 0.16077 0.51884 0.56834-0.28207
   2  25   5      63      21   1 0.79478-0.74061 0.08581 0.59379 0.60047-0.31422
   4  25   5      31      19   1 0.77989-0.67135 0.02067 0.65892 0.62525-0.33902
   6  25   5      95      21   1 0.76423-0.60132-0.03487 0.71446 0.64368-0.35747
   8  25   5     224      26   1 0.74933-0.53204-0.08158 0.76116 0.65684-0.37065
  10  25   5      89      23   1 0.73615-0.46449-0.12043 0.80000 0.66571-0.37954
  12  25   5      16      24   1 0.72520-0.39918-0.15245 0.83202 0.67113-0.38499
  14  25   5       0      24   1 0.71672-0.33632-0.17859 0.85815 0.67379-0.38767
  16  25   5     -39      24   1 0.71072-0.27595-0.19967 0.87922 0.67423-0.38813
  18  25   5      20      25   1 0.70712-0.21798-0.21640 0.89594 0.67285-0.38678
  20  25   5      77      27   1 0.70577-0.16225-0.22937 0.90891 0.66997-0.38392
  22  25   5      40      26   1 0.70648-0.10860-0.23905 0.91859 0.66582-0.37979
  24  25   5      80      29   1 0.70907-0.05682-0.24585 0.92537 0.66057-0.37456
  23  24   5     -42      27   1 0.69456-0.06949-0.26967 0.92201 0.66667-0.38066
  21  24   5      34      26   1 0.69262-0.12191-0.26211 0.91446 0.67169-0.38565
  19  24   5      43      25   1 0.69275-0.17642-0.25150 0.90386 0.67559-0.38953
  17  24   5      36      24   1 0.69520-0.23324-0.23740 0.88977 0.67817-0.39209
  15  24   5      84      24   1 0.70016-0.29258-0.21924 0.87161 0.67918-0.39307
  13  24   5      48      23   1 0.70783-0.35462-0.19633 0.84871 0.67823-0.39211
  11  24   5     356      26   1 0.71832-0.41947-0.16783 0.82022 0.67485-0.38871
   9  24   5     106      21   1 0.73158-0.48711-0.13274 0.78514 0.66839-0.38222
   7  24   5      83      21   1 0.74733-0.55723-0.08992 0.74233 0.65802-0.37183
   5  24   5     118      23   1 0.76489-0.62916-0.03816 0.69057 0.64271-0.35649
   3  24   5      -7      19   1 0.78300-0.70165 0.02370 0.62872 0.62124-0.33500
   1  24   5     132      20   1 0.79965-0.77266 0.09642 0.55600 0.59235-0.30609
   0  23   5      25      19   1 0.80555-0.80575 0.11199 0.51326 0.58152-0.29525
   2  23   5     154      22   1 0.78735-0.73318 0.03033 0.59490 0.61543-0.32919
   4  23   5     795      28   1 0.76663-0.65808-0.03897 0.66420 0.64059-0.35436
   6  23   5     162      22   1 0.74608-0.58316-0.09667 0.72189 0.65849-0.37229
   8  23   5     149      22   1 0.72739-0.51010-0.14407 0.76929 0.67061-0.38444
  10  23   5     165      23   1 0.71148-0.43982-0.18265 0.80786 0.67824-0.39209
  12  23   5     727      30   1 0.69872-0.37268-0.21378 0.83898 0.68240-0.39627
  14  23   5      70      23   1 0.68916-0.30875-0.23867 0.86387 0.68387-0.39776
  16  23   5      89      24   1 0.68266-0.24789-0.25835 0.88354 0.68323-0.39714
  18  23   5      18      24   1 0.67901-0.18986-0.27363 0.89881 0.68092-0.39485
  20  23   5      70      25   1 0.67794-0.13442-0.28517 0.91034 0.67724-0.39120
  22  23   5      34      26   1 0.67918-0.08129-0.29348 0.91865 0.67243-0.38641
  21  22   5       3      26   1 0.66288-0.09217-0.31733 0.91532 0.67785-0.39183
  19  22   5      44      23   1 0.66239-0.14605-0.30827 0.90627 0.68249-0.39644
  17  22   5      16      23   1 0.66448-0.20251-0.29580 0.89381 0.68597-0.39990
  15  22   5      82      24   1 0.66946-0.26187-0.27930 0.87732 0.68803-0.40194
  13  22   5     244      24   1 0.67767-0.32445-0.25801 0.85602 0.68831-0.40220
  11  22   5     787      28   1 0.68938-0.39053-0.23093 0.82895 0.68630-0.40016
   9  22   5      74      21   1 0.70475-0.46027-0.19684 0.79487 0.68129-0.39513
   7  22   5     321      22   1 0.72372-0.53362-0.15426 0.75230 0.67231-0.38613
   5  22   5     159      21   1 0.74578-0.61004-0.10149 0.69953 0.65810-0.37190
   3  22   5     239      21   1 0.76968-0.68832-0.03673 0.63479 0.63705-0.35082
   1  22   5      24      19   1 0.79312-0.76612 0.04148 0.55658 0.60733-0.32108
   0  21   5     210      20   1 0.80044-0.80063 0.05831 0.51257 0.59624-0.30998
   2  21   5      42      18   1 0.77434-0.72015-0.03065 0.60152 0.63171-0.34548
   4  21   5     348      22   1 0.74670-0.63815-0.10391 0.67478 0.65668-0.37047
   6  21   5     787      27   1 0.72075-0.55783-0.16308 0.73394 0.67342-0.38723
   8  21   5     572      25   1 0.69823-0.48093-0.21033 0.78119 0.68397-0.39780
  10  21   5     175      22   1 0.67984-0.40817-0.24778 0.81863 0.68993-0.40379
  12  21   5     358      24   1 0.66568-0.33964-0.27727 0.84811 0.69251-0.40639
  14  21   5     144      22   1 0.65554-0.27513-0.30031 0.87114 0.69258-0.40648
  16  21   5     173      26   1 0.64907-0.21428-0.31807 0.88890 0.69074-0.40467
  18  21   5     104      24   1 0.64586-0.15671-0.33149 0.90231 0.68743-0.40138
  20  21   5      40      24   1 0.64554-0.10201-0.34127 0.91208 0.68293-0.39690
  19  20   5      52      24   1 0.62707-0.11073-0.36535 0.90899 0.68767-0.40163
  17  20   5     128      24   1 0.62826-0.16628-0.35488 0.89852 0.69205-0.40600
  15  20   5      29      21   1 0.63267-0.22507-0.34051 0.88416 0.69524-0.40916
  13  20   5      84      22   1 0.64079-0.28756-0.32143 0.86508 0.69688-0.41078
  11  20   5      24      20   1 0.65312-0.35426-0.29652 0.84018 0.69648-0.41036
   9  20   5     122      20   1 0.67011-0.42562-0.26434 0.80800 0.69330-0.40715
   7  20   5     227      22   1 0.69202-0.50191-0.22302 0.76669 0.68625-0.40008
   5  20   5      57      19   1 0.71871-0.58297-0.17023 0.71391 0.67383-0.38764
   3  20   5     619      24   1 0.74917-0.66780-0.10331 0.64700 0.65395-0.36774
   1  20   5     343      21   1 0.78092-0.75392-0.01963 0.56332 0.62399-0.33776
   0  19   5      26      19   1 0.78978-0.78996-0.00210 0.51862 0.61306-0.32682
   2  19   5     430      22   1 0.75362-0.69944-0.09880 0.61531 0.64952-0.36330
   4  19   5     283      20   1 0.71791-0.60935-0.17528 0.69178 0.67339-0.38720
   6  19   5      10      18   1 0.68628-0.52335-0.23473 0.75123 0.68811-0.40194
   8  19   5     552      24   1 0.66021-0.44290-0.28058 0.79707 0.69640-0.41025
  10  19   5     538      24   1 0.63994-0.36826-0.31580 0.83228 0.70023-0.41410
  12  19   5     304      23   1 0.62512-0.29907-0.34275 0.85922 0.70095-0.41485
  14  19   5     253      23   1 0.61516-0.23474-0.36320 0.87967 0.69946-0.41338
  16  19   5      24      21   1 0.60942-0.17463-0.37851 0.89497 0.69636-0.41030
  18  19   5      44      22   1 0.60733-0.11816-0.38965 0.90610 0.69204-0.40600
  17  18   5       9      22   1 0.58613-0.12415-0.41423 0.90350 0.69603-0.40999
  15  18   5     266      22   1 0.58919-0.18158-0.40247 0.89175 0.70033-0.41427
  13  18   5     613      26   1 0.59635-0.24311-0.38624 0.87553 0.70340-0.41732
  11  18   5     179      20   1 0.60836-0.30950-0.36435 0.85365 0.70479-0.41868
   9  18   5    1170      35   1 0.62604-0.38155-0.33519 0.82449 0.70377-0.41764
   7  18   5     216      21   1 0.65017-0.46004-0.29650 0.78581 0.69925-0.41309
   5  18   5     365      22   1 0.68120-0.54545-0.24527 0.73459 0.68948-0.40330
   3  18   5     244      20   1 0.71876-0.63738-0.17760 0.66692 0.67188-0.38568
   1  18   5     391      21   1 0.76060-0.73360-0.08904 0.57837 0.64276-0.35653
   0  17   5    1989      59   1 0.77078-0.77096-0.07207 0.53422 0.63269-0.34646
   2  17   5      71      17   1 0.72184-0.66764-0.17626 0.63841 0.66892-0.38271
   4  17   5     331      20   1 0.67707-0.56850-0.25431 0.71645 0.69028-0.40409
   6  17   5     155      18   1 0.64001-0.47707-0.31208 0.77421 0.70183-0.41567
   8  17   5      92      19   1 0.61131-0.39400-0.35478 0.81690 0.70712-0.42098
  10  17   5     333      21   1 0.59032-0.31864-0.38638 0.84850 0.70839-0.42227
  12  17   5      69      21   1 0.57601-0.24996-0.40974 0.87185 0.70705-0.42095
  14  17   5      27      19   1 0.56731-0.18689-0.42686 0.88897 0.70394-0.41787
  16  17   5     176      21   1 0.56327-0.12848-0.43917 0.90127 0.69961-0.41356
  15  16   5     -12      19   1 0.53848-0.13087-0.46457 0.89949 0.70272-0.41667
  13  16   5      35      20   1 0.54351-0.19026-0.45181 0.88674 0.70716-0.42108
  11  16   5    1810      53   1 0.55385-0.25498-0.43385 0.86878 0.71037-0.42427
   9  16   5     403      22   1 0.57073-0.32623-0.40898 0.84392 0.71175-0.42563
   7  16   5     636      23   1 0.59556-0.40543-0.37469 0.80964 0.71028-0.42413
   5  16   5      -9      16   1 0.62979-0.49403-0.32728 0.76223 0.70416-0.41799
   3  16   5     867      27   1 0.67429-0.59290-0.26138 0.69634 0.69036-0.40417
   1  16   5     569      20   1 0.72797-0.70095-0.16983 0.60479 0.66393-0.37772
   0  15   5     234      17   1 0.73831-0.73848-0.15594 0.56373 0.65587-0.36965
   2  15   5     244      17   1 0.67348-0.61927-0.26574 0.67352 0.68948-0.40329
   4  15   5     254      18   1 0.61956-0.51098-0.34205 0.74983 0.70621-0.42004
   6  15   5     710      21   1 0.57855-0.41561-0.39512 0.80289 0.71327-0.42712
   8  15   5     219      18   1 0.54919-0.33188-0.43238 0.84014 0.71487-0.42874
  10  15   5    1085      35   1 0.52944-0.25775-0.45876 0.86651 0.71332-0.42722
  12  15   5    1430      41   1 0.51738-0.19132-0.47745 0.88520 0.70991-0.42382
  14  15   5      88      20   1 0.51140-0.13097-0.49053 0.89827 0.70531-0.41925
  13  14   5     313      22   1 0.48158-0.12833-0.51718 0.89774 0.70726-0.42120
  11  14   5    1358      40   1 0.48841-0.18953-0.50396 0.88453 0.71211-0.42602
   9  14   5     302      18   1 0.50223-0.25773-0.48470 0.86528 0.71585-0.42974
   7  14   5     219      17   1 0.52517-0.33503-0.45685 0.83743 0.71769-0.43156
   5  14   5     184      16   1 0.55990-0.42413-0.41630 0.79689 0.71610-0.42994
   3  14   5     327      18   1 0.60942-0.52803-0.35632 0.73692 0.70797-0.42180
   1  14   5    1369      40   1 0.67560-0.64858-0.26614 0.64674 0.68725-0.40105
   0  13   5    3050      79   1 0.68226-0.68242-0.26035 0.61378 0.68287-0.39667
   2  13   5      44      16   1 0.59952-0.54531-0.36995 0.72337 0.70943-0.42325
   4  13   5    1257      37   1 0.53901-0.43043-0.43863 0.79204 0.71879-0.43263
   6  13   5     442      18   1 0.49785-0.33490-0.48280 0.83621 0.72018-0.43404
   8  13   5     520      19   1 0.47143-0.25410-0.51197 0.86537 0.71781-0.43170
  10  13   5     464      20   1 0.45590-0.18421-0.53154 0.88493 0.71361-0.42752
  12  13   5    1915      61   1 0.44844-0.12238-0.54463 0.89802 0.70845-0.42238
  11  12   5     428      20   1 0.41121-0.11233-0.57304 0.89924 0.70864-0.42256
   9  12   5     904      27   1 0.41890-0.17439-0.56042 0.88664 0.71420-0.42810
   7  12   5     236      16   1 0.43587-0.24573-0.54096 0.86718 0.71903-0.43291
   5  12   5    1335      39   1 0.46598-0.33021-0.51079 0.83702 0.72219-0.43605
   3  12   5    1477      46   1 0.51492-0.43352-0.46272 0.78895 0.72135-0.43519
   1  12   5    8584     121   1 0.59014-0.56311-0.38270 0.70894 0.71054-0.42435
   0  11   5    1695      51   1 0.58179-0.58194-0.39411 0.69317 0.71119-0.42500
   2  11   5    1454      45   1 0.48591-0.43169-0.48957 0.78863 0.72375-0.43758
   4  11   5    2679      71   1 0.42757-0.31898-0.54165 0.84070 0.72348-0.43733
   6  11   5     341      17   1 0.39385-0.23089-0.57216 0.87120 0.71913-0.43301
   8  11   5     527      18   1 0.37605-0.15872-0.59087 0.88991 0.71351-0.42741
  10  11   5     108      15   1 0.36884-0.09714-0.60251 0.90154 0.70752-0.42144
   9  10   5      43      14   1 0.31994-0.07542-0.63313 0.90498 0.70460-0.41851
   7  10   5     635      19   1 0.32542-0.13527-0.62314 0.89500 0.71096-0.42485
   5  10   5    4867      91   1 0.34272-0.20694-0.60616 0.87802 0.71748-0.43135
   3  10   5    5132      91   1 0.37919-0.29778-0.57658 0.84845 0.72347-0.43732
   1  10   5    5778      95   1 0.44864-0.42160-0.52103 0.79291 0.72586-0.43968
   0   9   5      85      13   1 0.39572-0.39587-0.56070 0.80540 0.72709-0.44091
   2   9   5    4433      83   1 0.31458-0.26036-0.61731 0.86200 0.72085-0.43469
   4   9   5    2150      63   1 0.27823-0.16964-0.64356 0.88825 0.71280-0.42667
   6   9   5    1376      42   1 0.26419-0.10123-0.65735 0.90203 0.70553-0.41941
   8   9   5     164      14   1 0.26258-0.04524-0.66484 0.90951 0.69909-0.41300
   7   8   5     272      14   1 0.19413-0.00397-0.69731 0.91481 0.68977-0.40367
   5   8   5      18      12   1 0.18817-0.05239-0.69328 0.91078 0.69546-0.40934
   3   8   5     107      13   1 0.19333-0.11192-0.68466 0.90216 0.70255-0.41641
   1   8   5    3019      69   1 0.22131-0.19427-0.66600 0.88352 0.71215-0.42598
   0   7   5   18837     153   1 0.07240-0.07255-0.72283 0.91316 0.68704-0.40087
   2   7   5    2128      58   1 0.07603-0.02180-0.72799 0.91832 0.68117-0.39502
   4   7   5     449      15   1 0.09117 0.01743-0.72964 0.91996 0.67754-0.39141
   6   7   5     460      16   1 0.11104 0.05194-0.72957 0.91988 0.67464-0.38854
   5   6   5     986      29   1 0.00869 0.12710-0.75932 0.92246 0.65048-0.36438
   3   6   5    4572      79   1-0.03552 0.11694-0.76247 0.92561 0.64589-0.35976
   1   6   5    3666      71   1-0.09317 0.12022-0.76576 0.92891 0.63619-0.35004
   0   5   5      13      10   1-0.33725 0.33711-0.77022 0.90620 0.54122-0.25507
   2   5   5    4643      76   1-0.20208 0.25632-0.78152 0.91748 0.59013-0.30399
   4   5   5     776      22   1-0.11816 0.22677-0.78171 0.91767 0.61220-0.32609
   3   4   5     813      24   1-0.27328 0.35471-0.78741 0.89619 0.55244-0.26632
   1   4   5    2525      57   1-0.41249 0.43954-0.76480 0.87359 0.49484-0.20870
   0   3   5    2953      61   1-0.64436 0.64423-0.68059 0.76220 0.34867-0.06252
   2   3   5    4087      70   1-0.45348 0.50773-0.76150 0.84310 0.46304-0.17692
   1   2   5    7885      92   1-0.64040 0.66746-0.68812 0.74254 0.34111-0.05498
   0   1   5    1559      46   1-0.80092 0.80080-0.56504 0.59229 0.19804 0.08809
   0   0   6       5      11   1-0.83966 0.83952-0.51523 0.51531 0.17168 0.17168
   1   1   6    4333      78   1-0.73401 0.76105-0.61831 0.64557 0.28089 0.06246
   0   2   6    1384      43   1-0.75795 0.75780-0.59380 0.64824 0.27001 0.07336
   2   2   6      17      12   1-0.60182 0.65605-0.69899 0.75343 0.38625-0.04291
   3   3   6     475      15   1-0.45719 0.53859-0.75010 0.83171 0.47777-0.13443
   1   3   6    2755      64   1-0.60447 0.63150-0.69198 0.77360 0.39465-0.05129
   0   4   6     166      13   1-0.60186 0.60171-0.68734 0.79614 0.40657-0.06319
   2   4   6     323      14   1-0.43545 0.48967-0.74899 0.85779 0.49933-0.15597
   4   4   6      18      12   1-0.31491 0.42350-0.77302 0.88181 0.55061-0.20728
   5   5   6     313      15   1-0.18478 0.32055-0.77431 0.91028 0.60510-0.26177
   3   5   6     882      27   1-0.27398 0.35537-0.76885 0.90482 0.57766-0.23431
   1   5   6    1892      49   1-0.39848 0.42551-0.74987 0.88586 0.52804-0.18467
   0   6   6     239      15   1-0.33535 0.33518-0.75187 0.91503 0.56758-0.22419
   2   6   6    1486      42   1-0.21382 0.26802-0.76236 0.92552 0.61070-0.26733
   4   6   6     704      21   1-0.13262 0.24121-0.76328 0.92643 0.63217-0.28883
   6   6   6      -4      12   1-0.07075 0.23370-0.76132 0.92447 0.64435-0.30103
   7   7   6    2236      67   1 0.02717 0.16296-0.73987 0.93019 0.67203-0.32871
   5   7   6     507      17   1-0.01408 0.14984-0.74323 0.93357 0.66872-0.32538
   3   7   6     546      18   1-0.06242 0.14381-0.74633 0.93667 0.66250-0.31914
   1   7   6    1162      33   1-0.12507 0.15209-0.74903 0.93938 0.65049-0.30710
   0   8   6    2270      66   1 0.00553-0.00570-0.71833 0.93586 0.69552-0.35212
   2   8   6     326      15   1 0.03109 0.02312-0.71831 0.93583 0.69486-0.35148
   4   8   6    2258      67   1 0.05737 0.05120-0.71752 0.93503 0.69400-0.35064
   6   8   6     337      16   1 0.08399 0.07896-0.71602 0.93353 0.69282-0.34949
   8   8   6     -32      14   1 0.11078 0.10654-0.71385 0.93136 0.69129-0.34798
   9   9   6    1847      59   1 0.18235 0.06215-0.68565 0.93033 0.70451-0.36121
   7   9   6     564      18   1 0.16529 0.02484-0.68582 0.93051 0.70855-0.36522
   5   9   6    3108      78   1 0.15214-0.01638-0.68425 0.92894 0.71301-0.36966
   3   9   6     298      15   1 0.14576-0.06438-0.67999 0.92469 0.71839-0.37502
   1   9   6     200      15   1 0.15263-0.12561-0.67066 0.91537 0.72570-0.38230
   0  10   6     493      18   1 0.30232-0.30250-0.59128 0.86318 0.74742-0.40401
   2  10   6     311      16   1 0.25169-0.19750-0.62511 0.89700 0.73862-0.39523
   4  10   6    1089      31   1 0.23211-0.12354-0.64157 0.91345 0.73089-0.38752
   6  10   6    1073      32   1 0.22826-0.06532-0.65030 0.92217 0.72436-0.38102
   8  10   6    1021      29   1 0.23338-0.01607-0.65480 0.92667 0.71865-0.37533
  10  10   6     -16      16   1 0.24406 0.02762-0.65664 0.92850 0.71341-0.37011
  11  11   6     527      21   1 0.29776 0.00111-0.62755 0.92659 0.71916-0.37586
   9  11   6     569      21   1 0.29116-0.04667-0.62402 0.92306 0.72491-0.38159
   7  11   6     953      26   1 0.29065-0.10052-0.61719 0.91624 0.73094-0.38760
   5  11   6    1241      36   1 0.29937-0.16362-0.60528 0.90434 0.73734-0.39398
   3  11   6     441      18   1 0.32295-0.24157-0.58466 0.88372 0.74400-0.40061
   1  11   6    1012      30   1 0.37215-0.34515-0.54685 0.84592 0.74973-0.40632
   0  12   6    6642     112   1 0.49849-0.49867-0.44129 0.76755 0.74590-0.40248
   2  12   6     273      17   1 0.42146-0.36727-0.51054 0.83679 0.74923-0.40582
   4  12   6    1115      33   1 0.37727-0.26871-0.54881 0.87506 0.74572-0.40234
   6  12   6     199      17   1 0.35353-0.19060-0.57150 0.89773 0.74031-0.39695
   8  12   6     104      18   1 0.34285-0.12555-0.58543 0.91166 0.73442-0.39109
  10  12   6     326      20   1 0.34088-0.06921-0.59393 0.92016 0.72849-0.38518
  12  12   6       1      19   1 0.34494-0.01890-0.59878 0.92500 0.72258-0.37929
  13  13   6    1422      43   1 0.38682-0.03359-0.57050 0.92389 0.72426-0.38097
  11  13   6     188      20   1 0.38425-0.08539-0.56469 0.91810 0.73014-0.38683
   9  13   6    1700      52   1 0.38740-0.14291-0.55508 0.90849 0.73583-0.39250
   7  13   6     187      17   1 0.39844-0.20832-0.54000 0.89342 0.74113-0.39778
   5  13   6      29      16   1 0.42069-0.28495-0.51658 0.87000 0.74551-0.40213
   3  13   6      78      15   1 0.45927-0.37789-0.47943 0.83286 0.74755-0.40415
   1  13   6    2399      65   1 0.52170-0.49470-0.41794 0.77138 0.74347-0.40005
   0  14   6    2334      67   1 0.61564-0.61583-0.30868 0.68930 0.72476-0.38133
   2  14   6      43      16   1 0.54126-0.48707-0.39685 0.77746 0.74104-0.39763
   4  14   6     384      19   1 0.49000-0.38144-0.45173 0.83234 0.74528-0.40189
   6  14   6     122      17   1 0.45673-0.29380-0.48708 0.86768 0.74416-0.40079
   8  14   6      59      18   1 0.43661-0.21932-0.51044 0.89103 0.74057-0.39722
  10  14   6     735      26   1 0.42606-0.15439-0.52603 0.90662 0.73579-0.39246
  12  14   6    1962      57   1 0.42255-0.09651-0.53631 0.91689 0.73037-0.38707
  14  14   6      23      19   1 0.42431-0.04390-0.54275 0.92332 0.72458-0.38130
  15  15   6     469      24   1 0.45816-0.05057-0.51554 0.92329 0.72383-0.38055
  13  15   6     281      22   1 0.45674-0.10352-0.50873 0.91649 0.72952-0.38622
  11  15   6    1932      58   1 0.46013-0.16128-0.49813 0.90590 0.73468-0.39136
   9  15   6     200      20   1 0.46975-0.22527-0.48245 0.89022 0.73905-0.39571
   7  15   6     129      19   1 0.48752-0.29742-0.45962 0.86740 0.74207-0.39871
   5  15   6     219      20   1 0.51604-0.38031-0.42634 0.83412 0.74265-0.39926
   3  15   6     987      30   1 0.55854-0.47718-0.37704 0.78483 0.73855-0.39514
   1  15   6     601      21   1 0.61823-0.59123-0.30249 0.71029 0.72517-0.38174
   0  16   6    1606      47   1 0.68526-0.68546-0.19965 0.63463 0.70009-0.35664
   2  16   6    1253      38   1 0.62301-0.56884-0.29361 0.72858 0.72472-0.38130
   4  16   6     382      23   1 0.57429-0.46575-0.35800 0.79297 0.73594-0.39254
   6  16   6     266      21   1 0.53881-0.37589-0.40253 0.83749 0.73976-0.39638
   8  16   6     175      20   1 0.51446-0.29717-0.43372 0.86868 0.73947-0.39611
  10  16   6    1298      39   1 0.49900-0.22734-0.45573 0.89067 0.73683-0.39349
  12  16   6     183      21   1 0.49054-0.16450-0.47120 0.90614 0.73277-0.38946
  14  16   6      -1      19   1 0.48757-0.10717-0.48185 0.91679 0.72781-0.38451
  16  16   6      -4      19   1 0.48896-0.05419-0.48882 0.92375 0.72220-0.37894
  17  17   6      48      21   1 0.51717-0.05521-0.46254 0.92465 0.71985-0.37659
  15  17   6     102      21   1 0.51561-0.10802-0.45558 0.91769 0.72539-0.38211
  13  17   6     228      22   1 0.51798-0.16476-0.44506 0.90718 0.73022-0.38691
  11  17   6     395      23   1 0.52521-0.22636-0.43001 0.89214 0.73406-0.39073
   9  17   6     391      22   1 0.53846-0.29399-0.40898 0.87112 0.73646-0.39311
   7  17   6      75      20   1 0.55917-0.36907-0.37985 0.84199 0.73664-0.39326
   5  17   6     252      20   1 0.58892-0.45319-0.33941 0.80156 0.73318-0.38978
   3  17   6     -29      19   1 0.62916-0.54780-0.28292 0.74507 0.72367-0.38024
   1  17   6    1032      30   1 0.68017-0.65318-0.20358 0.66574 0.70391-0.36047
   0  18   6     136      20   1 0.72747-0.72767-0.10989 0.59923 0.67697-0.33351
   2  18   6      31      18   1 0.67840-0.62423-0.20258 0.69192 0.70591-0.36247
   4  18   6     262      21   1 0.63617-0.52763-0.27093 0.76026 0.72212-0.37871
   6  18   6     413      22   1 0.60267-0.43976-0.32108 0.81040 0.73025-0.38686
   8  18   6     975      29   1 0.57768-0.36040-0.35796 0.84728 0.73330-0.38993
  10  18   6     316      22   1 0.56017-0.28851-0.38513 0.87444 0.73313-0.38978
  12  18   6     362      23   1 0.54896-0.22293-0.40510 0.89440 0.73084-0.38752
  14  18   6      59      20   1 0.54297-0.16257-0.41959 0.90889 0.72713-0.38383
  16  18   6     156      21   1 0.54129-0.10652-0.42982 0.91911 0.72240-0.37911
  18  18   6     -21      22   1 0.54316-0.05402-0.43663 0.92592 0.71688-0.37363
  19  19   6     257      28   1 0.56723-0.05090-0.41104 0.92751 0.71336-0.37011
  17  19   6      61      23   1 0.56497-0.10302-0.40447 0.92095 0.71889-0.37561
  15  19   6     170      23   1 0.56592-0.15834-0.39464 0.91112 0.72359-0.38029
  13  19   6     158      22   1 0.57069-0.21748-0.38081 0.89729 0.72724-0.38392
  11  19   6      48      20   1 0.58002-0.28118-0.36194 0.87843 0.72949-0.38615
   9  19   6      76      19   1 0.59474-0.35027-0.33663 0.85313 0.72976-0.38640
   7  19   6      34      19   1 0.61572-0.42563-0.30288 0.81938 0.72713-0.38375
   5  19   6     291      22   1 0.64373-0.50800-0.25795 0.77446 0.72017-0.37676
   3  19   6     543      23   1 0.67895-0.59759-0.19817 0.71468 0.70664-0.36320
   1  19   6     283      21   1 0.72019-0.69321-0.11897 0.63550 0.68319-0.33973
   0  20   6     299      22   1 0.75332-0.75353-0.03428 0.57799 0.65644-0.31297
   2  20   6      17      19   1 0.71589-0.66172-0.12253 0.66623 0.68707-0.34362
   4  20   6      80      19   1 0.68113-0.57259-0.19127 0.73496 0.70644-0.36301
   6  20   6     111      20   1 0.65163-0.48873-0.24418 0.78787 0.71786-0.37445
   8  20   6     567      24   1 0.62818-0.41090-0.28472 0.82840 0.72381-0.38043
  10  20   6     147      21   1 0.61060-0.33895-0.31569 0.85937 0.72600-0.38264
  12  20   6     360      25   1 0.59834-0.27232-0.33925 0.88292 0.72558-0.38225
  14  20   6     180      24   1 0.59074-0.21035-0.35700 0.90066 0.72330-0.37998
  16  20   6     344      27   1 0.58713-0.15236-0.37012 0.91377 0.71964-0.37634
  18  20   6     193      26   1 0.58692-0.09779-0.37947 0.92312 0.71492-0.37165
  20  20   6     -16      25   1 0.58961-0.04610-0.38570 0.92935 0.70935-0.36611
  21  21   6      49      26   1 0.61050-0.03981-0.36056 0.93138 0.70489-0.36165
  19  21   6     132      26   1 0.60736-0.09104-0.35473 0.92556 0.71054-0.36727
  17  21   6     140      26   1 0.60684-0.14489-0.34592 0.91676 0.71531-0.37202
  15  21   6     157      25   1 0.60935-0.20178-0.33357 0.90441 0.71903-0.37572
  13  21   6     530      28   1 0.61539-0.26219-0.31693 0.88777 0.72141-0.37808
  11  21   6     168      22   1 0.62547-0.32664-0.29502 0.86587 0.72203-0.37867
   9  21   6      50      21   1 0.64012-0.39566-0.26653 0.83739 0.72027-0.37689
   7  21   6     797      28   1 0.65975-0.46966-0.22975 0.80062 0.71521-0.37181
   5  21   6      76      20   1 0.68449-0.54877-0.18249 0.75336 0.70551-0.36209
   3  21   6      49      20   1 0.71383-0.63248-0.12206 0.69295 0.68929-0.34585
   1  21   6     426      23   1 0.74602-0.71905-0.04558 0.61647 0.66405-0.32058
   0  22   6       9      20   1 0.76885-0.76907 0.03112 0.56695 0.63836-0.29487
   2  22   6     335      22   1 0.74105-0.68689-0.05149 0.64956 0.66916-0.32570
   4  22   6      17      20   1 0.71348-0.60495-0.11858 0.71664 0.69027-0.34682
   6  22   6      52      21   1 0.68871-0.52581-0.17223 0.77028 0.70398-0.36056
   8  22   6     128      22   1 0.66796-0.45069-0.21476 0.81281 0.71224-0.36884
  10  22   6     568      26   1 0.65159-0.37995-0.24827 0.84631 0.71650-0.37312
  12  22   6     269      24   1 0.63949-0.31348-0.27451 0.87254 0.71783-0.37448
  14  22   6       1      23   1 0.63134-0.25095-0.29486 0.89288 0.71697-0.37364
  16  22   6     140      24   1 0.62673-0.19197-0.31040 0.90842 0.71445-0.37115
  18  22   6      48      25   1 0.62523-0.13610-0.32197 0.91998 0.71063-0.36735
  20  22   6     -12      26   1 0.62646-0.08296-0.33019 0.92820 0.70576-0.36250
  22  22   6      37      27   1 0.63006-0.03219-0.33556 0.93356 0.70000-0.35676
  23  23   6     -22      28   1 0.64843-0.02337-0.31065 0.93583 0.69471-0.35147
  21  23   6      65      27   1 0.64437-0.07369-0.30579 0.93097 0.70061-0.35735
  19  23   6     182      26   1 0.64247-0.12616-0.29819 0.92338 0.70562-0.36234
  17  23   6      19      25   1 0.64301-0.18107-0.28743 0.91263 0.70957-0.36628
  15  23   6      27      24   1 0.64633-0.23876-0.27296 0.89817 0.71227-0.36895
  13  23   6      48      23   1 0.65276-0.29956-0.25408 0.87929 0.71339-0.37004
  11  23   6     130      23   1 0.66263-0.36381-0.22989 0.85511 0.71249-0.36912
   9  23   6     161      23   1 0.67620-0.43175-0.19926 0.82449 0.70896-0.36557
   7  23   6      57      21   1 0.69355-0.50347-0.16077 0.78600 0.70194-0.35852
   5  23   6     184      22   1 0.71442-0.57871-0.11275 0.73799 0.69026-0.34683
   3  23   6     210      23   1 0.73795-0.65661-0.05333 0.67858 0.67243-0.32897
   1  23   6      78      21   1 0.76231-0.73534 0.01926 0.60599 0.64661-0.30313
   0  24   6     -29      20   1 0.77746-0.77768 0.08910 0.56334 0.62227-0.27878
   2  24   6      34      20   1 0.75749-0.70334 0.01235 0.64008 0.65242-0.30894
   4  24   6      67      21   1 0.73636-0.62784-0.05199 0.70442 0.67428-0.33083
   6  24   6      -2      21   1 0.71636-0.55347-0.10505 0.75747 0.68947-0.34604
   8  24   6      32      22   1 0.69884-0.48157-0.14831 0.80072 0.69943-0.35602
  10  24   6      13      23   1 0.68441-0.41277-0.18330 0.83571 0.70538-0.36199
  12  24   6     135      24   1 0.67327-0.34726-0.21138 0.86377 0.70824-0.36487
  14  24   6      23      23   1 0.66536-0.28498-0.23368 0.88607 0.70871-0.36537
  16  24   6      65      25   1 0.66046-0.22571-0.25117 0.90355 0.70730-0.36399
  18  24   6      35      26   1 0.65833-0.16920-0.26458 0.91696 0.70440-0.36111
  20  24   6      -6      26   1 0.65866-0.11517-0.27453 0.92690 0.70027-0.35699
  22  24   6      -4      27   1 0.66121-0.06334-0.28147 0.93383 0.69509-0.35184
  24  24   6      16      29   1 0.66570-0.01347-0.28578 0.93814 0.68902-0.34579
  23  25   6     -48      30   1 0.67706-0.05201-0.25718 0.93672 0.68922-0.34597
  21  25   6     -30      30   1 0.67392-0.10324-0.25092 0.93046 0.69459-0.35132
  19  25   6       5      25   1 0.67277-0.15646-0.24180 0.92135 0.69892-0.35564
  17  25   6      12      24   1 0.67383-0.21190-0.22941 0.90897 0.70206-0.35875
  15  25   6      63      25   1 0.67735-0.26979-0.21326 0.89282 0.70377-0.36044
  13  25   6      70      24   1 0.68353-0.33034-0.19269 0.87226 0.70373-0.36037
  11  25   6     -21      24   1 0.69254-0.39372-0.16692 0.84650 0.70150-0.35812
   9  25   6     110      23   1 0.70443-0.45999-0.13500 0.81459 0.69651-0.35311
   7  25   6       7      21   1 0.71907-0.52899-0.09582 0.77542 0.68800-0.34457
   5  25   6      15      21   1 0.73596-0.60026-0.04813 0.72773 0.67500-0.33155
   3  25   6      12      21   1 0.75414-0.67281 0.00932 0.67029 0.65633-0.31286
   1  25   6      36      19   1 0.77189-0.74493 0.07757 0.60204 0.63069-0.28720
   0  26   6      -6      22   1 0.78115-0.78138 0.14157 0.56523 0.60776-0.26425
   2  26   6      54      22   1 0.76755-0.71341 0.07049 0.63630 0.63679-0.29330
   4  26   6      -2      22   1 0.75202-0.64351 0.00941 0.69737 0.65876-0.31530
   6  26   6      54      22   1 0.73652-0.57364-0.04221 0.74899 0.67479-0.33134
   8  26   6      -9      23   1 0.72234-0.50509-0.08531 0.79208 0.68594-0.34253
  10  26   6      51      24   1 0.71023-0.43860-0.12094 0.82771 0.69319-0.34980
  12  26   6      87      24   1 0.70055-0.37455-0.15013 0.85689 0.69732-0.35395
  14  26   6      41      24   1 0.69342-0.31305-0.17381 0.88056 0.69895-0.35560
  16  26   6     -29      26   1 0.68878-0.25403-0.19276 0.89950 0.69857-0.35524
  18  26   6      50      27   1 0.68650-0.19738-0.20765 0.91439 0.69655-0.35324
  20  26   6      33      29   1 0.68641-0.14292-0.21902 0.92575 0.69315-0.34986
  22  26   6     -23      30   1 0.68831-0.09045-0.22731 0.93404 0.68858-0.34532
  21  27   6     -20      29   1 0.69931-0.12864-0.19621 0.93012 0.68706-0.34378
  19  27   6      21      29   1 0.69851-0.18221-0.18583 0.91974 0.69074-0.34744
  17  27   6     -20      26   1 0.69968-0.23775-0.17215 0.90608 0.69310-0.34978
  15  27   6      18      25   1 0.70294-0.29539-0.15471 0.88865 0.69391-0.35056
  13  27   6      28      25   1 0.70842-0.35524-0.13296 0.86690 0.69284-0.34947
  11  27   6      15      25   1 0.71616-0.41734-0.10621 0.84016 0.68950-0.34611
   9  27   6     -41      24   1 0.72605-0.48161-0.07371 0.80766 0.68337-0.33996
   7  27   6      34      24   1 0.73783-0.54776-0.03459 0.76855 0.67379-0.33035
   5  27   6     -21      22   1 0.75091-0.61522 0.01205 0.72192 0.65998-0.31652
   3  27   6      25      23   1 0.76432-0.68299 0.06701 0.66696 0.64104-0.29756
   1  27   6      14      23   1 0.77653-0.74958 0.13087 0.60310 0.61602-0.27252
   0  28   6     -10      23   1 0.78116-0.78140 0.18990 0.57126 0.59443-0.25091
   2  28   6      40      22   1 0.77276-0.71863 0.12413 0.63703 0.62213-0.27863
   4  28   6      52      22   1 0.76204-0.65353 0.06649 0.69466 0.64380-0.30032
   6  28   6      35      23   1 0.75064-0.58776 0.01679 0.74436 0.66019-0.31674
   8  28   6       9      24   1 0.73973-0.52248-0.02552 0.78666 0.67211-0.32868
  10  28   6      11      24   1 0.73007-0.45845-0.06116 0.82229 0.68032-0.33691
  12  28   6      14      24   1 0.72213-0.39614-0.09088 0.85200 0.68545-0.34207
  14  28   6      79      25   1 0.71612-0.33576-0.11541 0.87652 0.68806-0.34470
  16  28   6      33      27   1 0.71211-0.27738-0.13539 0.89650 0.68858-0.34524
  18  28   6      28      28   1 0.71007-0.22097-0.15140 0.91250 0.68735-0.34403
  20  28   6      13      30   1 0.70991-0.16643-0.16391 0.92501 0.68464-0.34134
  17  29   6     -45      30   1 0.72093-0.25901-0.11583 0.90411 0.68295-0.33962
  15  29   6      42      29   1 0.72362-0.31607-0.09749 0.88578 0.68297-0.33961
  13  29   6     -26      27   1 0.72810-0.37493-0.07498 0.86328 0.68104-0.33766
  11  29   6      29      26   1 0.73432-0.43551-0.04776 0.83607 0.67682-0.33341
   9  29   6      16      25   1 0.74208-0.49765-0.01521 0.80353 0.66983-0.32640
   7  29   6       3      24   1 0.75104-0.56098 0.02331 0.76501 0.65954-0.31609
   5  29   6      57      24   1 0.76058-0.62489 0.06843 0.71990 0.64531-0.30184
   3  29   6     -17      24   1 0.76979-0.68848 0.12066 0.66768 0.62647-0.28298
   1  29   6      80      25   1 0.77737-0.75043 0.18027 0.60807 0.60235-0.25883
   0  30   6     -13      25   1 0.77826-0.77850 0.23503 0.58049 0.58199-0.23846
   2  30   6      21      24   1 0.77415-0.72002 0.17415 0.64137 0.60827-0.26475
   4  30   6      37      25   1 0.76755-0.65905 0.11995 0.69556 0.62936-0.28587
   6  30   6       5      25   1 0.75981-0.59694 0.07245 0.74305 0.64578-0.30232
   8  30   6       1      25   1 0.75198-0.53473 0.03135 0.78415 0.65814-0.31469
  10  30   6      20      26   1 0.74478-0.47316-0.00382 0.81931 0.66699-0.32357
  12  30   6      17      27   1 0.73870-0.41271-0.03360 0.84909 0.67289-0.32949
  14  30   6      20      29   1 0.73402-0.35367-0.05856 0.87404 0.67629-0.33291
  16  30   6      56      29   1 0.73090-0.29617-0.07920 0.89467 0.67756-0.33421
  15  31   6      53      29   1 0.73985-0.33231-0.04163 0.88429 0.67117-0.32780
  13  31   6      85      30   1 0.74315-0.38998-0.01875 0.86142 0.66856-0.32516
  11  31   6      10      28   1 0.74772-0.44892 0.00854 0.83413 0.66365-0.32023
   9  31   6     153      29   1 0.75334-0.50891 0.04072 0.80195 0.65606-0.31262
   7  31   6      12      26   1 0.75961-0.56955 0.07827 0.76442 0.64535-0.30188
   5  31   6      39      26   1 0.76594-0.63025 0.12159 0.72110 0.63100-0.28752
   3  31   6      26      25   1 0.77149-0.69018 0.17101 0.67169 0.61252-0.26902
   1  31   6     -51      26   1 0.77516-0.74822 0.22659 0.61611 0.58943-0.24590
   0  32   6     100      27   1 0.77294-0.77319 0.27767 0.59222 0.57019-0.22665
   2  32   6      16      26   1 0.77241-0.71829 0.22127 0.64861 0.59503-0.25150
   4  32   6      47      27   1 0.76935-0.66085 0.17042 0.69946 0.61537-0.27187
   6  32   6      22      26   1 0.76486-0.60200 0.12525 0.74462 0.63159-0.28811
   8  32   6       2      30   1 0.75986-0.54263 0.08563 0.78424 0.64411-0.30065
  10  32   6     -10      29   1 0.75503-0.48342 0.05126 0.81860 0.65338-0.30994
  12  32   6      -8      29   1 0.75084-0.42486 0.02177 0.84808 0.65982-0.31641
   9  33   6     -35      29   1 0.76048-0.51607 0.09435 0.80269 0.64216-0.29871
   7  33   6       5      29   1 0.76424-0.57419 0.13065 0.76639 0.63125-0.28778
   5  33   6      27      28   1 0.76767-0.63200 0.17204 0.72502 0.61701-0.27352
   3  33   6     -33      29   1 0.77003-0.68873 0.21865 0.67841 0.59906-0.25555
   1  33   6      -2      28   1 0.77039-0.74346 0.27045 0.62661 0.57707-0.23352
   0  34   6      53      30   1 0.76553-0.76579 0.31833 0.60593 0.55884-0.21528
   2  34   6     -50      30   1 0.76802-0.71391 0.26603 0.65822 0.58225-0.23871
   4  34   6     -21      29   1 0.76800-0.65952 0.21838 0.70586 0.60176-0.25824
   6  34   6      -8      30   1 0.76640-0.60354 0.17558 0.74866 0.61760-0.27411
   0  33   7      18      28   1 0.74989-0.75017 0.26806 0.62902 0.60453-0.20375
   2  33   7      -2      29   1 0.74840-0.69430 0.21409 0.68299 0.62745-0.22670
   4  33   7      16      29   1 0.74485-0.63639 0.16580 0.73127 0.64600-0.24527
   6  33   7       5      30   1 0.74031-0.57747 0.12319 0.77388 0.66059-0.25988
   9  32   7      16      32   1 0.72892-0.48452 0.04198 0.82789 0.68301-0.28234
   7  32   7       4      29   1 0.73470-0.54468 0.07699 0.79289 0.67371-0.27302
   5  32   7      22      30   1 0.74085-0.60520 0.11763 0.75226 0.66099-0.26028
   3  32   7       0      29   1 0.74663-0.66535 0.16429 0.70561 0.64434-0.24360
   1  32   7     -10      30   1 0.75103-0.72412 0.21716 0.65274 0.62323-0.22247
   0  31   7      44      26   1 0.75413-0.75440 0.22314 0.61958 0.61736-0.21659
   2  31   7     -20      26   1 0.74896-0.69486 0.16511 0.67761 0.64142-0.24067
   4  31   7      53      25   1 0.74191-0.63344 0.11388 0.72883 0.66046-0.25974
   6  31   7      60      27   1 0.73423-0.57138 0.06931 0.77339 0.67506-0.27436
   8  31   7      72      27   1 0.72682-0.50961 0.03099 0.81171 0.68583-0.28515
  10  31   7      40      29   1 0.72032-0.44874-0.00161 0.84430 0.69334-0.29269
  12  31   7     -11      29   1 0.71512-0.38916-0.02906 0.87175 0.69810-0.29747
  15  30   7      27      29   1 0.70139-0.29387-0.08991 0.90540 0.70678-0.30619
  13  30   7     -13      30   1 0.70477-0.35163-0.06945 0.88495 0.70572-0.30511
  11  30   7     -19      29   1 0.70995-0.41117-0.04453 0.86003 0.70255-0.30191
   9  30   7     -40      27   1 0.71680-0.47240-0.01455 0.83006 0.69683-0.29617
   7  30   7       5      25   1 0.72507-0.53504 0.02114 0.79437 0.68805-0.28737
   5  30   7       2      26   1 0.73426-0.59860 0.06321 0.75232 0.67562-0.27491
   3  30   7      33      25   1 0.74360-0.66231 0.11224 0.70329 0.65884-0.25812
   1  30   7       8      25   1 0.75192-0.72500 0.16865 0.64688 0.63702-0.23627
   0  29   7       0      25   1 0.75556-0.75583 0.17542 0.61293 0.63085-0.23010
   2  29   7      11      25   1 0.74602-0.69192 0.11307 0.67528 0.65595-0.25522
   4  29   7      -7      25   1 0.73494-0.62646 0.05893 0.72941 0.67527-0.27456
   6  29   7      58      25   1 0.72377-0.56092 0.01261 0.77573 0.68962-0.28894
   8  29   7      10      25   1 0.71353-0.49630-0.02656 0.81489 0.69983-0.29916
  10  29   7      44      25   1 0.70481-0.43322-0.05936 0.84769 0.70660-0.30596
  12  29   7       8      26   1 0.69798-0.37201-0.08655 0.87487 0.71057-0.30995
  14  29   7      10      30   1 0.69315-0.31281-0.10885 0.89716 0.71223-0.31163
  16  29   7      -4      30   1 0.69034-0.25563-0.12687 0.91518 0.71197-0.31140
  17  28   7      14      28   1 0.67845-0.21655-0.16267 0.92379 0.71611-0.31555
  15  28   7      85      30   1 0.68044-0.27291-0.14710 0.90823 0.71759-0.31701
  13  28   7      79      27   1 0.68461-0.33146-0.12749 0.88862 0.71737-0.31677
  11  28   7      30      25   1 0.69106-0.39228-0.10320 0.86434 0.71509-0.31447
   9  28   7      77      26   1 0.69978-0.45537-0.07350 0.83465 0.71027-0.30962
   7  28   7      14      25   1 0.71059-0.52055-0.03754 0.79869 0.70231-0.30164
   5  28   7     -10      25   1 0.72306-0.58739 0.00560 0.75556 0.69046-0.28977
   3  28   7      61      26   1 0.73640-0.65510 0.05681 0.70435 0.67386-0.27315
   1  28   7      23      25   1 0.74931-0.72238 0.11684 0.64433 0.65153-0.25080
   0  27   7      30      23   1 0.75356-0.75381 0.12418 0.60982 0.64524-0.24450
   2  27   7     -11      23   1 0.73880-0.68468 0.05728 0.67671 0.67119-0.27047
   4  27   7      20      23   1 0.72309-0.61460 0.00038 0.73360 0.69046-0.28976
   6  27   7      42      25   1 0.70812-0.54526-0.04732 0.78129 0.70421-0.30354
   8  27   7      14      23   1 0.69493-0.47770-0.08687 0.82084 0.71351-0.31286
  10  27   7      80      25   1 0.68408-0.41248-0.11937 0.85334 0.71928-0.31865
  12  27   7      -1      26   1 0.67579-0.34982-0.14584 0.87980 0.72223-0.32162
  14  27   7      44      25   1 0.67008-0.28973-0.16717 0.90111 0.72293-0.32234
  16  27   7      38      27   1 0.66684-0.23212-0.18409 0.91803 0.72181-0.32125
  18  27   7     -13      29   1 0.66591-0.17682-0.19722 0.93116 0.71920-0.31866
  20  27   7      30      29   1 0.66708-0.12362-0.20707 0.94100 0.71533-0.31481
  21  26   7      23      29   1 0.65532-0.08467-0.23815 0.94489 0.71653-0.31603
  19  26   7      45      31   1 0.65288-0.13660-0.23044 0.93719 0.72126-0.32074
  17  26   7      15      26   1 0.65256-0.19065-0.21969 0.92645 0.72490-0.32435
  15  26   7      -6      26   1 0.65460-0.24707-0.20543 0.91220 0.72723-0.32666
  13  26   7     -28      26   1 0.65924-0.30608-0.18709 0.89386 0.72799-0.32740
  11  26   7      -4      25   1 0.66669-0.36790-0.16392 0.87069 0.72680-0.32619
   9  26   7      29      24   1 0.67706-0.43264-0.13504 0.84182 0.72313-0.32250
   7  26   7      19      23   1 0.69035-0.50030-0.09938 0.80617 0.71632-0.31567
   5  26   7      48      23   1 0.70625-0.57057-0.05570 0.76250 0.70547-0.30479
   3  26   7      -4      23   1 0.72404-0.64273-0.00269 0.70949 0.68945-0.28875
   1  26   7      -1      22   1 0.74232-0.71539 0.06089 0.64592 0.66697-0.26624
   0  25   7      30      23   1 0.74717-0.74742 0.06840 0.61124 0.66080-0.26007
   2  25   7      -2      23   1 0.72614-0.67202-0.00313 0.68276 0.68724-0.28653
   4  25   7      62      22   1 0.70518-0.59668-0.06242 0.74204 0.70598-0.30530
   6  25   7     -29      22   1 0.68616-0.52329-0.11089 0.79050 0.71865-0.31799
   8  25   7     109      23   1 0.67007-0.45284-0.15016 0.82976 0.72666-0.32602
  10  25   7      33      23   1 0.65731-0.38570-0.18172 0.86132 0.73109-0.33047
  12  25   7      38      25   1 0.64791-0.32193-0.20690 0.88649 0.73279-0.33220
  14  25   7      43      24   1 0.64170-0.26135-0.22676 0.90634 0.73238-0.33181
  16  25   7      66      25   1 0.63843-0.20370-0.24217 0.92175 0.73030-0.32975
  18  25   7      74      28   1 0.63781-0.14871-0.25383 0.93340 0.72687-0.32635
  20  25   7      23      29   1 0.63955-0.09608-0.26227 0.94184 0.72233-0.32183
  22  25   7       8      29   1 0.64338-0.04554-0.26792 0.94747 0.71684-0.31636
  23  24   7      12      30   1 0.63140-0.00638-0.29635 0.94872 0.71630-0.31583
  21  24   7     -13      28   1 0.62608-0.05543-0.29268 0.94505 0.72245-0.32197
  19  24   7      26      27   1 0.62278-0.10649-0.28645 0.93883 0.72778-0.32728
  17  24   7      11      26   1 0.62179-0.15988-0.27729 0.92969 0.73216-0.33163
  15  24   7     147      24   1 0.62343-0.21589-0.26472 0.91712 0.73541-0.33485
  13  24   7      37      24   1 0.62806-0.27490-0.24811 0.90051 0.73726-0.33668
  11  24   7      74      23   1 0.63604-0.33724-0.22663 0.87905 0.73734-0.33674
   9  24   7      53      23   1 0.64767-0.40325-0.19926 0.85168 0.73511-0.33449
   7  24   7      35      22   1 0.66318-0.47312-0.16466 0.81709 0.72983-0.32919
   5  24   7      61      21   1 0.68251-0.54682-0.12124 0.77367 0.72046-0.31979
   3  24   7      39      22   1 0.70512-0.62381-0.06710 0.71954 0.70561-0.30492
   1  24   7      12      22   1 0.72966-0.70272-0.00030 0.65274 0.68351-0.28280
   0  23   7     118      22   1 0.73492-0.73516 0.00671 0.61856 0.67782-0.27710
   2  23   7     -11      20   1 0.70638-0.65225-0.06925 0.69451 0.70414-0.30344
   4  23   7      13      21   1 0.67959-0.57109-0.13018 0.75543 0.72166-0.32099
   6  23   7      15      21   1 0.65647-0.49360-0.17848 0.80373 0.73264-0.33199
   8  23   7       4      21   1 0.63777-0.42053-0.21654 0.84178 0.73887-0.33824
  10  23   7      20      22   1 0.62358-0.35197-0.24635 0.87158 0.74164-0.34104
  12  23   7     221      25   1 0.61362-0.28763-0.26955 0.89478 0.74188-0.34130
  14  23   7     -27      24   1 0.60748-0.22712-0.28741 0.91263 0.74023-0.33967
  16  23   7     106      27   1 0.60472-0.16999-0.30089 0.92610 0.73713-0.33659
  18  23   7      92      26   1 0.60491-0.11581-0.31073 0.93594 0.73288-0.33236
  20  23   7     -17      28   1 0.60766-0.06419-0.31750 0.94270 0.72768-0.32719
  22  23   7      22      30   1 0.61264-0.01479-0.32163 0.94682 0.72167-0.32120
  21  22   7      62      27   1 0.59264-0.02198-0.34698 0.94499 0.72661-0.32614
  19  22   7     133      27   1 0.58801-0.07172-0.34245 0.94047 0.73250-0.33200
  17  22   7     220      27   1 0.58582-0.12390-0.33518 0.93321 0.73760-0.33708
  15  22   7      44      23   1 0.58647-0.17892-0.32468 0.92272 0.74176-0.34122
  13  22   7      26      22   1 0.59044-0.23726-0.31030 0.90834 0.74477-0.34420
  11  22   7     -15      21   1 0.59825-0.29945-0.29116 0.88921 0.74625-0.34567
   9  22   7      85      20   1 0.61047-0.36604-0.26609 0.86415 0.74571-0.34511
   7  22   7      10      20   1 0.62762-0.43756-0.23356 0.83162 0.74237-0.34174
   5  22   7      22      20   1 0.65005-0.51437-0.19151 0.78958 0.73507-0.33441
   3  22   7     473      26   1 0.67765-0.59633-0.13738 0.73545 0.72214-0.32147
   1  22   7     141      22   1 0.70933-0.68238-0.06815 0.66623 0.70128-0.30058
   0  21   7    1233      41   1 0.71445-0.71469-0.06277 0.63367 0.69656-0.29586
   2  21   7     328      24   1 0.67704-0.62291-0.14237 0.71326 0.72175-0.32107
   4  21   7      59      20   1 0.64409-0.53559-0.20359 0.77448 0.73707-0.33641
   6  21   7     127      21   1 0.61722-0.45435-0.25033 0.82122 0.74561-0.34498
   8  21   7     154      22   1 0.59662-0.37938-0.28594 0.85682 0.74957-0.34895
  10  21   7       0      20   1 0.58183-0.31021-0.31302 0.88389 0.75038-0.34979
  12  21   7      19      21   1 0.57216-0.24616-0.33348 0.90435 0.74900-0.34843
  14  21   7      83      22   1 0.56688-0.18652-0.34875 0.91961 0.74606-0.34551
  16  21   7      98      24   1 0.56534-0.13061-0.35987 0.93072 0.74193-0.34141
  18  21   7     159      28   1 0.56697-0.07787-0.36758 0.93842 0.73689-0.33639
  20  21   7      36      27   1 0.57129-0.02781-0.37244 0.94328 0.73110-0.33062
  19  20   7      53      24   1 0.54841-0.03211-0.39807 0.94173 0.73510-0.33461
  17  20   7     205      24   1 0.54438-0.08245-0.39294 0.93661 0.74084-0.34033
  15  20   7     -12      24   1 0.54329-0.13574-0.38486 0.92853 0.74586-0.34533
  13  20   7      63      22   1 0.54574-0.19256-0.37320 0.91688 0.74998-0.34943
  11  20   7     124      20   1 0.55242-0.25361-0.35707 0.90076 0.75294-0.35236
   9  20   7      46      20   1 0.56417-0.31973-0.33525 0.87894 0.75426-0.35366
   7  20   7     -29      20   1 0.58192-0.39185-0.30599 0.84969 0.75321-0.35259
   5  20   7      65      20   1 0.60658-0.47088-0.26686 0.81057 0.74861-0.34797
   3  20   7     126      20   1 0.63879-0.55747-0.21449 0.75820 0.73859-0.33792
   1  20   7      39      19   1 0.67823-0.65128-0.14445 0.68817 0.72022-0.31953
   0  19   7     -41      20   1 0.68188-0.68211-0.14257 0.65911 0.71713-0.31644
   2  19   7      -2      22   1 0.63445-0.58031-0.22390 0.74043 0.73953-0.33886
   4  19   7     106      20   1 0.59570-0.48718-0.28315 0.79967 0.75136-0.35072
   6  19   7     441      24   1 0.56618-0.40329-0.32635 0.84287 0.75665-0.35603
   8  19   7     107      19   1 0.54502-0.32776-0.35799 0.87451 0.75788-0.35728
  10  19   7      74      20   1 0.53096-0.25934-0.38120 0.89771 0.75654-0.35596
  12  19   7      91      20   1 0.52278-0.19679-0.39812 0.91463 0.75351-0.35296
  14  19   7     -31      20   1 0.51942-0.13905-0.41025 0.92675 0.74932-0.34879
  16  19   7     116      23   1 0.52000-0.08526-0.41861 0.93510 0.74428-0.34377
  18  19   7      69      24   1 0.52383-0.03471-0.42392 0.94040 0.73858-0.33809
  17  18   7      68      24   1 0.49729-0.03536-0.45003 0.93933 0.74147-0.34097
  15  18   7      65      21   1 0.49358-0.08602-0.44465 0.93396 0.74717-0.34666
  13  18   7      62      20   1 0.49342-0.14023-0.43614 0.92545 0.75228-0.35174
  11  18   7      88      19   1 0.49767-0.19885-0.42366 0.91299 0.75659-0.35603
   9  18   7     130      20   1 0.50742-0.26297-0.40603 0.89536 0.75978-0.35919
   7  18   7      99      19   1 0.52403-0.33396-0.38144 0.87078 0.76124-0.36063
   5  18   7     129      21   1 0.54916-0.41346-0.34720 0.83654 0.75991-0.35928
   3  18   7     -74      20   1 0.58458-0.50325-0.29920 0.78854 0.75387-0.35322
   1  18   7     704      28   1 0.63152-0.60456-0.23130 0.72066 0.73976-0.33909
   0  17   7    2928      83   1 0.63069-0.63091-0.23589 0.69807 0.73903-0.33834
   2  17   7     689      25   1 0.57323-0.51908-0.31501 0.77718 0.75615-0.35549
   4  17   7     213      21   1 0.53052-0.42200-0.36876 0.83093 0.76298-0.36235
   6  17   7     534      24   1 0.50073-0.33783-0.40584 0.86800 0.76430-0.36369
   8  17   7     131      20   1 0.48129-0.26403-0.43176 0.89391 0.76259-0.36200
  10  17   7     265      21   1 0.46994-0.19831-0.44996 0.91211 0.75914-0.35857
  12  17   7     296      23   1 0.46489-0.13888-0.46262 0.92476 0.75463-0.35409
  14  17   7       9      20   1 0.46476-0.08438-0.47114 0.93327 0.74942-0.34890
  16  17   7      29      20   1 0.46853-0.03378-0.47646 0.93858 0.74369-0.34319
  15  16   7     -27      20   1 0.43717-0.02961-0.50324 0.93819 0.74514-0.34464
  13  16   7      87      20   1 0.43312-0.07993-0.49816 0.93311 0.75091-0.35038
  11  16   7      12      19   1 0.43331-0.13449-0.48983 0.92479 0.75626-0.35571
   9  16   7     556      24   1 0.43899-0.19454-0.47721 0.91217 0.76103-0.36046
   7  16   7     562      24   1 0.45189-0.26181-0.45867 0.89364 0.76487-0.36428
   5  16   7      35      19   1 0.47440-0.33869-0.43155 0.86653 0.76702-0.36640
   3  16   7     282      21   1 0.50971-0.42837-0.39140 0.82638 0.76590-0.36526
   1  16   7    1686      49   1 0.56165-0.53468-0.33059 0.76558 0.75818-0.35752
   0  15   7     226      20   1 0.54984-0.55006-0.34594 0.75375 0.75999-0.35932
   2  15   7      57      19   1 0.48585-0.43170-0.41563 0.82343 0.76864-0.36799
   4  15   7      32      19   1 0.44399-0.33547-0.45903 0.86683 0.76927-0.36865
   6  15   7     283      22   1 0.41824-0.25535-0.48707 0.89486 0.76645-0.36585
   8  15   7      72      20   1 0.40399-0.18672-0.50560 0.91339 0.76209-0.36151
  10  15   7     989      30   1 0.39801-0.12637-0.51787 0.92565 0.75698-0.35642
  12  15   7     291      21   1 0.39812-0.07211-0.52577 0.93354 0.75146-0.35093
  14  15   7     151      20   1 0.40279-0.02241-0.53043 0.93820 0.74567-0.34516
  13  14   7     131      20   1 0.36483-0.01163-0.55802 0.93861 0.74508-0.34456
  11  14   7     887      28   1 0.35906-0.06023-0.55402 0.93461 0.75085-0.35031
   9  14   7      61      19   1 0.35811-0.11365-0.54688 0.92748 0.75652-0.35596
   7  14   7     881      28   1 0.36380-0.17371-0.53538 0.91599 0.76201-0.36142
   5  14   7     353      21   1 0.37892-0.24321-0.51738 0.89800 0.76705-0.36644
   3  14   7     231      19   1 0.40785-0.32651-0.48895 0.86957 0.77085-0.37022
   1  14   7     185      19   1 0.45748-0.43050-0.44230 0.82293 0.77117-0.37051
   0  13   7    1193      32   1 0.42185-0.42206-0.47286 0.82631 0.77334-0.37269
   2  13   7      30      17   1 0.36326-0.30909-0.52228 0.87573 0.77130-0.37066
   4  13   7      91      17   1 0.33178-0.22324-0.55011 0.90355 0.76613-0.36552
   6  13   7     793      25   1 0.31681-0.15390-0.56676 0.92020 0.76030-0.35972
   8  13   7      14      21   1 0.31239-0.09511-0.57693 0.93035 0.75447-0.35390
  10  13   7     393      23   1 0.31504-0.04339-0.58292 0.93634 0.74874-0.34819
  12  13   7     458      24   1 0.32262 0.00340-0.58600 0.93941 0.74308-0.34256
  11  12   7     224      22   1 0.27531 0.02353-0.61427 0.94050 0.73929-0.33876
   9  12   7     561      24   1 0.26491-0.02044-0.61240 0.93864 0.74462-0.34407
   7  12   7    1851      54   1 0.25925-0.06915-0.60801 0.93426 0.75019-0.34962
   5  12   7    1034      30   1 0.26070-0.12498-0.59991 0.92617 0.75618-0.35559
   3  12   7     490      20   1 0.27343-0.19208-0.58578 0.91204 0.76274-0.36212
   1  12   7      25      17   1 0.30544-0.27846-0.56037 0.88664 0.76964-0.36900
   0  11   7    2083      64   1 0.22546-0.22567-0.60494 0.90402 0.76348-0.36284
   2  11   7      29      16   1 0.19847-0.14430-0.62474 0.92382 0.75499-0.35436
   4  11   7      75      15   1 0.19209-0.08355-0.63473 0.93380 0.74828-0.34768
   6  11   7     805      23   1 0.19647-0.03356-0.63991 0.93898 0.74271-0.34213
   8  11   7    1113      32   1 0.20716 0.01012-0.64224 0.94130 0.73778-0.33722
  10  11   7    2994      79   1 0.22184 0.04981-0.64261 0.94167 0.73316-0.33263
   9  10   7     815      24   1 0.16093 0.08355-0.67062 0.94250 0.72394-0.32340
   7  10   7      90      16   1 0.13990 0.05020-0.67188 0.94377 0.72713-0.32657
   5  10   7    1080      32   1 0.12110 0.01463-0.67196 0.94385 0.73044-0.32985
   3  10   7      44      15   1 0.10602-0.02467-0.67043 0.94233 0.73418-0.33357
   1  10   7     109      16   1 0.09791-0.07092-0.66636 0.93826 0.73900-0.33837
   0   9   7      39      15   1-0.04290 0.04270-0.70635 0.95108 0.70642-0.30578
   2   9   7     359      17   1-0.00453 0.05870-0.70448 0.94920 0.70955-0.30894
   4   9   7      19      15   1 0.02923 0.07931-0.70255 0.94726 0.71087-0.31028
   6   9   7     181      16   1 0.06075 0.10216-0.70028 0.94499 0.71110-0.31054
   8   9   7     -20      15   1 0.09102 0.12627-0.69755 0.94224 0.71055-0.31001
   7   8   7     340      18   1 0.01039 0.17972-0.72211 0.93963 0.69153-0.29099
   5   8   7     386      18   1-0.03301 0.16875-0.72543 0.94295 0.68736-0.28679
   3   8   7     104      15   1-0.08380 0.16517-0.72826 0.94579 0.68002-0.27943
   1   8   7     332      17   1-0.14851 0.17550-0.73022 0.94776 0.66675-0.26614
   0   7   7     482      18   1-0.33308 0.33289-0.73261 0.92297 0.59351-0.19288
   2   7   7     122      14   1-0.22234 0.27652-0.74233 0.93268 0.63196-0.23137
   4   7   7      34      14   1-0.14408 0.25263-0.74375 0.93410 0.65262-0.25204
   6   7   7     110      15   1-0.08270 0.24562-0.74223 0.93257 0.66488-0.26433
   5   6   7      25      14   1-0.18949 0.32523-0.75464 0.91780 0.62807-0.22751
   3   6   7     573      18   1-0.27385 0.35522-0.74945 0.91262 0.60267-0.20209
   1   6   7     460      17   1-0.38688 0.41388-0.73318 0.89635 0.55920-0.15859
   0   5   7    6573     105   1-0.56746 0.56728-0.68560 0.82160 0.45599-0.05538
   2   5   7    1170      36   1-0.42010 0.47429-0.73428 0.87027 0.53319-0.13260
   4   5   7     176      15   1-0.30978 0.41834-0.75470 0.89069 0.57824-0.17767
   3   4   7    1579      45   1-0.44050 0.52188-0.73671 0.84552 0.51298-0.11241
   1   4   7     864      27   1-0.57388 0.60088-0.68938 0.79819 0.44204-0.04145
   0   3   7    3713      82   1-0.71873 0.71856-0.61043 0.69206 0.33287 0.06773
   2   3   7    1123      34   1-0.57439 0.62859-0.69541 0.77704 0.43180-0.03123
   1   2   7    3949      82   1-0.70032 0.72734-0.62885 0.68330 0.33777 0.06281
   0   1   7     139      14   1-0.80664 0.80647-0.54104 0.56831 0.23793 0.16265
   0   0   8     385      18   1-0.82971 0.82952-0.50910 0.50920 0.22890 0.22890
   1   1   8      26      15   1-0.75070 0.77770-0.58353 0.61081 0.30974 0.14806
   0   2   8     968      25   1-0.77427 0.77407-0.55809 0.61256 0.29841 0.15940
   2   2   8    1390      43   1-0.65525 0.70942-0.64696 0.70142 0.38999 0.06780
   3   3   8      16      14   1-0.54848 0.62984-0.69498 0.77662 0.46491-0.00713
   1   3   8    3204      84   1-0.66931 0.69630-0.63275 0.71439 0.38943 0.06838
   0   4   8     314      17   1-0.68329 0.68309-0.61812 0.72695 0.38864 0.06919
   2   4   8     997      27   1-0.54991 0.60408-0.68787 0.79669 0.47372-0.01591
   4   4   8     159      16   1-0.43701 0.54555-0.72600 0.83481 0.53093-0.07315
   5   5   8      20      15   1-0.32701 0.46274-0.74108 0.87707 0.58632-0.12855
   3   5   8     -13      15   1-0.42555 0.50690-0.72139 0.85739 0.54630-0.08850
   1   5   8     203      17   1-0.54737 0.57435-0.68208 0.81809 0.48490-0.02707
   0   6   8     708      21   1-0.53886 0.53865-0.67823 0.84143 0.49961-0.04177
   2   6   8     243      17   1-0.40662 0.46078-0.71775 0.88094 0.56518-0.10736
   4   6   8     487      19   1-0.30471 0.41324-0.73538 0.89855 0.60521-0.14741
   6   6   8      19      15   1-0.22295 0.38586-0.74291 0.90608 0.63107-0.17330
   7   7   8      41      15   1-0.12730 0.31739-0.73470 0.92505 0.66622-0.20845
   5   7   8     384      19   1-0.19290 0.32862-0.73408 0.92444 0.65097-0.19319
   3   7   8     182      17   1-0.27302 0.35436-0.72918 0.91955 0.62741-0.16960
   1   7   8      75      16   1-0.37682 0.40379-0.71500 0.90537 0.58882-0.13099
   0   8   8      -5      16   1-0.33045 0.33023-0.71243 0.92999 0.61900-0.16114
   2   8   8     113      17   1-0.22847 0.28263-0.72144 0.93898 0.65361-0.19578
   4   8   8       8      16   1-0.15313 0.26166-0.72319 0.94073 0.67334-0.21554
   6   8   8     878      28   1-0.09257 0.25546-0.72202 0.93956 0.68551-0.22773
   8   8   8      -6      17   1-0.04093 0.25820-0.71936 0.93689 0.69328-0.23552
   9   9   8       3      19   1 0.03634 0.20811-0.69923 0.94394 0.71381-0.25605
   7   9   8     172      18   1-0.00400 0.19408-0.70295 0.94766 0.71107-0.25329
   5   9   8      84      17   1-0.04883 0.18453-0.70612 0.95084 0.70626-0.24846
   3   9   8     187      18   1-0.10096 0.18229-0.70863 0.95335 0.69820-0.24037
   1   9   8     429      20   1-0.16609 0.19306-0.70990 0.95464 0.68432-0.22648
   0  10   8    1452      42   1-0.07897 0.07875-0.69001 0.96193 0.71935-0.26148
   2  10   8       4      17   1-0.03310 0.08725-0.68769 0.95961 0.72510-0.26726
   4  10   8      21      17   1 0.00567 0.10285-0.68531 0.95722 0.72807-0.27025
   6  10   8     312      20   1 0.04075 0.12214-0.68266 0.95456 0.72944-0.27164
   8  10   8    1275      37   1 0.07367 0.14359-0.67959 0.95148 0.72971-0.27194
  10  10   8    7642     141   1 0.10523 0.16641-0.67603 0.94791 0.72914-0.27139
  11  11   8     -34      22   1 0.16666 0.13216-0.65095 0.95001 0.74041-0.28266
   9  11   8    1402      43   1 0.14177 0.10268-0.65378 0.95285 0.74310-0.28533
   7  11   8     714      25   1 0.11753 0.07254-0.65581 0.95489 0.74553-0.28774
   5  11   8      84      18   1 0.09429 0.04141-0.65698 0.95607 0.74781-0.29000
   3  11   8     134      18   1 0.07266 0.00867-0.65715 0.95624 0.75008-0.29225
   1  11   8      -5      17   1 0.05393-0.02697-0.65602 0.95511 0.75265-0.29480
   0  12   8     151      20   1 0.16263-0.16286-0.60703 0.93331 0.77767-0.31980
   2  12   8     440      22   1 0.15342-0.09928-0.61827 0.94454 0.77066-0.31281
   4  12   8     466      22   1 0.15733-0.04882-0.62398 0.95025 0.76525-0.30742
   6  12   8      44      20   1 0.16835-0.00546-0.62669 0.95295 0.76068-0.30287
   8  12   8    2139      60   1 0.18363 0.03363-0.62742 0.95368 0.75652-0.29874
  10  12   8    1136      35   1 0.20167 0.06995-0.62670 0.95295 0.75251-0.29475
  12  12   8    1593      47   1 0.22160 0.10440-0.62478 0.95102 0.74848-0.29074
  13  13   8       5      19   1 0.27096 0.08223-0.59806 0.95148 0.75404-0.29630
  11  13   8     234      23   1 0.25468 0.04413-0.59906 0.95249 0.75891-0.30115
   9  13   8      81      21   1 0.24098 0.00346-0.59852 0.95195 0.76380-0.30602
   7  13   8     744      26   1 0.23092-0.04085-0.59600 0.94944 0.76885-0.31105
   5  13   8     159      21   1 0.22625-0.09055-0.59076 0.94421 0.77427-0.31645
   3  13   8      69      20   1 0.22999-0.14866-0.58131 0.93476 0.78030-0.32245
   1  13   8      52      18   1 0.24785-0.22090-0.56449 0.91795 0.78714-0.32927
   0  14   8       6      19   1 0.35318-0.35342-0.49158 0.87223 0.79577-0.33788
   2  14   8      29      18   1 0.31123-0.25710-0.52644 0.90708 0.79098-0.33311
   4  14   8      75      19   1 0.29081-0.18230-0.54645 0.92708 0.78516-0.32732
   6  14   8      53      19   1 0.28345-0.12057-0.55849 0.93911 0.77937-0.32155
   8  14   8      59      19   1 0.28448-0.06723-0.56569 0.94631 0.77377-0.31598
  10  14   8     237      21   1 0.29118-0.01956-0.56967 0.95028 0.76834-0.31057
  12  14   8      73      19   1 0.30189 0.02411-0.57130 0.95191 0.76298-0.30523
  14  14   8      89      19   1 0.31550 0.06486-0.57111 0.95171 0.75759-0.29986
  15  15   8      23      19   1 0.35592 0.05162-0.54413 0.95191 0.75953-0.30180
  13  15   8      76      20   1 0.34422 0.00895-0.54366 0.95144 0.76524-0.30749
  11  15   8     192      21   1 0.33555-0.03675-0.54116 0.94895 0.77084-0.31307
   9  15   8      63      19   1 0.33093-0.08649-0.53607 0.94387 0.77638-0.31858
   7  15   8     211      20   1 0.33184-0.14178-0.52748 0.93529 0.78185-0.32404
   5  15   8      -2      18   1 0.34059-0.20490-0.51383 0.92164 0.78716-0.32932
   3  15   8     200      20   1 0.36079-0.27948-0.49226 0.90008 0.79192-0.33406
   1  15   8     391      22   1 0.39837-0.37143-0.45722 0.86505 0.79490-0.33702
   0  16   8     767      26   1 0.48680-0.48705-0.37278 0.80779 0.78972-0.33182
   2  16   8      56      19   1 0.43396-0.37983-0.42713 0.86213 0.79300-0.33512
   4  16   8     -18      18   1 0.40116-0.29266-0.46114 0.89614 0.79122-0.33337
   6  16   8      23      19   1 0.38240-0.21953-0.48321 0.91820 0.78734-0.32951
   8  16   8     116      19   1 0.37351-0.15627-0.49775 0.93273 0.78254-0.32473
  10  16   8      81      20   1 0.37171-0.10010-0.50724 0.94221 0.77729-0.31950
  12  16   8      11      19   1 0.37512-0.04914-0.51311 0.94808 0.77177-0.31401
  14  16   8      18      20   1 0.38245-0.00210-0.51625 0.95121 0.76606-0.30831
  16  16   8     314      25   1 0.39279 0.04193-0.51723 0.95218 0.76014-0.30242
  17  17   8     -43      22   1 0.42659 0.03532-0.49047 0.95261 0.75965-0.30194
  15  17   8       3      21   1 0.41719-0.00965-0.48914 0.95128 0.76571-0.30797
  13  17   8      60      20   1 0.41071-0.05754-0.48555 0.94770 0.77148-0.31372
  11  17   8      -6      19   1 0.40793-0.10914-0.47918 0.94133 0.77692-0.31913
   9  17   8     145      21   1 0.40996-0.16553-0.46918 0.93134 0.78193-0.32413
   7  17   8      69      19   1 0.41831-0.22826-0.45427 0.91644 0.78630-0.32847
   5  17   8      36      19   1 0.43513-0.29945-0.43235 0.89453 0.78952-0.33167
   3  17   8      21      19   1 0.46339-0.38208-0.39991 0.86209 0.79053-0.33266
   1  17   8     481      24   1 0.50705-0.48011-0.35084 0.81303 0.78702-0.32913
   0  18   8     328      23   1 0.57610-0.57635-0.26449 0.75386 0.77313-0.31522
   2  18   8     255      22   1 0.52491-0.47078-0.33021 0.81958 0.78423-0.32634
   4  18   8      35      19   1 0.48861-0.38012-0.37469 0.86404 0.78769-0.32983
   6  18   8      62      21   1 0.46446-0.30159-0.40533 0.89468 0.78714-0.32929
   8  18   8      88      20   1 0.44974-0.23250-0.42671 0.91605 0.78439-0.32656
  10  18   8      22      19   1 0.44228-0.17067-0.44162 0.93096 0.78037-0.32257
  12  18   8      27      20   1 0.44043-0.11445-0.45183 0.94116 0.77555-0.31778
  14  18   8      10      22   1 0.44296-0.06261-0.45848 0.94780 0.77019-0.31244
  16  18   8       6      22   1 0.44895-0.01423-0.46232 0.95164 0.76440-0.30667
  18  18   8      52      22   1 0.45772 0.03138-0.46388 0.95319 0.75824-0.30053
  19  19   8      47      23   1 0.48650 0.02978-0.43745 0.95394 0.75601-0.29831
  17  19   8     146      25   1 0.47815-0.01624-0.43579 0.95229 0.76227-0.30455
  15  19   8      94      24   1 0.47240-0.06486-0.43184 0.94834 0.76809-0.31034
  13  19   8      61      23   1 0.46985-0.11669-0.42510 0.94161 0.77339-0.31562
  11  19   8      21      20   1 0.47127-0.17248-0.41491 0.93142 0.77805-0.32025
   9  19   8      56      20   1 0.47766-0.23324-0.40025 0.91678 0.78182-0.32400
   7  19   8     315      23   1 0.49030-0.30026-0.37966 0.89619 0.78426-0.32642
   5  19   8     155      21   1 0.51082-0.37514-0.35086 0.86740 0.78457-0.32671
   3  19   8       8      20   1 0.54110-0.45980-0.31040 0.82694 0.78131-0.32342
   1  19   8     324      23   1 0.58301-0.55608-0.25292 0.76947 0.77182-0.31391
   0  20   8     -19      20   1 0.63505-0.63531-0.16970 0.71343 0.75332-0.29539
   2  20   8      58      21   1 0.59068-0.53656-0.24018 0.78391 0.77006-0.31215
   4  20   8      67      22   1 0.55607-0.44758-0.29108 0.83481 0.77823-0.32035
   6  20   8      40      21   1 0.53075-0.36790-0.32804 0.87175 0.78120-0.32334
   8  20   8      34      20   1 0.51346-0.29623-0.35500 0.89871 0.78098-0.32314
  10  20   8      79      20   1 0.50279-0.23119-0.37468 0.91838 0.77872-0.32091
  12  20   8       9      22   1 0.49754-0.17156-0.38890 0.93259 0.77512-0.31733
  14  20   8      41      23   1 0.49668-0.11634-0.39891 0.94260 0.77057-0.31280
  16  20   8      14      23   1 0.49942-0.06471-0.40558 0.94926 0.76530-0.30755
  18  20   8      65      25   1 0.50511-0.01602-0.40952 0.95319 0.75944-0.30172
  20  20   8      30      27   1 0.51322 0.03024-0.41116 0.95483 0.75309-0.29539
  21  21   8     -36      28   1 0.53811 0.03253-0.38500 0.95585 0.74953-0.29184
  19  21   8     115      27   1 0.53011-0.01384-0.38346 0.95431 0.75600-0.29828
  17  21   8      91      26   1 0.52437-0.06247-0.37964 0.95050 0.76190-0.30416
  15  21   8      13      24   1 0.52133-0.11381-0.37316 0.94402 0.76717-0.30941
  13  21   8     172      24   1 0.52154-0.16838-0.36346 0.93434 0.77167-0.31389
  11  21   8       7      22   1 0.52565-0.22687-0.34981 0.92069 0.77519-0.31738
   9  21   8      48      22   1 0.53447-0.29006-0.33113 0.90201 0.77736-0.31953
   7  21   8      27      20   1 0.54894-0.35890-0.30593 0.87682 0.77760-0.31975
   5  21   8      75      20   1 0.57007-0.43440-0.27207 0.84297 0.77497-0.31709
   3  21   8     319      25   1 0.59880-0.51750-0.22655 0.79746 0.76791-0.31001
   1  21   8      21      21   1 0.63546-0.60854-0.16523 0.73614 0.75396-0.29604
   0  22   8    1040      32   1 0.67386-0.67412-0.08713 0.68523 0.73341-0.27548
   2  22   8     168      23   1 0.63763-0.58353-0.15815 0.75624 0.75365-0.29573
   4  22   8      15      21   1 0.60718-0.49871-0.21221 0.81030 0.76542-0.30753
   6  22   8      18      22   1 0.58330-0.42044-0.25323 0.85130 0.77150-0.31364
   8  22   8       9      22   1 0.56571-0.34848-0.28432 0.88239 0.77377-0.31592
  10  22   8     -13      23   1 0.55374-0.28214-0.30783 0.90590 0.77343-0.31561
  12  22   8     -45      23   1 0.54662-0.22066-0.32547 0.92353 0.77127-0.31347
  14  22   8      -1      24   1 0.54362-0.16329-0.33849 0.93654 0.76778-0.31000
  16  22   8     156      26   1 0.54410-0.10939-0.34777 0.94581 0.76328-0.30552
  18  22   8      92      28   1 0.54751-0.05843-0.35397 0.95201 0.75797-0.30024
  20  22   8      40      26   1 0.55339-0.00994-0.35757 0.95560 0.75199-0.29428
  22  22   8     227      31   1 0.56137 0.03646-0.35893 0.95696 0.74540-0.28771
  23  23   8     -15      31   1 0.58315 0.04186-0.33293 0.95813 0.74073-0.28305
  21  23   8       9      29   1 0.57513-0.00450-0.33181 0.95702 0.74746-0.28976
  19  23   8      16      29   1 0.56905-0.05279-0.32850 0.95372 0.75356-0.29583
  17  23   8      23      27   1 0.56524-0.10335-0.32266 0.94788 0.75893-0.30118
  15  23   8      -1      24   1 0.56407-0.15655-0.31387 0.93910 0.76347-0.30570
  13  23   8      38      24   1 0.56600-0.21285-0.30156 0.92680 0.76699-0.30920
  11  23   8      41      23   1 0.57156-0.27278-0.28497 0.91021 0.76922-0.31140
   9  23   8     -19      23   1 0.58131-0.33691-0.26306 0.88831 0.76971-0.31187
   7  23   8     132      23   1 0.59586-0.40582-0.23445 0.85970 0.76783-0.30997
   5  23   8      52      23   1 0.61570-0.48004-0.19728 0.82254 0.76260-0.30472
   3  23   8     198      26   1 0.64105-0.55976-0.14913 0.77440 0.75259-0.29468
   1  23   8     248      29   1 0.67137-0.64446-0.08704 0.71232 0.73570-0.27777
   0  24   8     150      26   1 0.69913-0.69940-0.01453 0.66700 0.71456-0.25661
   2  24   8      -6      23   1 0.67075-0.61664-0.08371 0.73616 0.73666-0.27874
   4  24   8      73      23   1 0.64535-0.53688-0.13861 0.79106 0.75092-0.29302
   6  24   8     -33      23   1 0.62426-0.46142-0.18182 0.83427 0.75948-0.30160
   8  24   8      -7      23   1 0.60784-0.39063-0.21566 0.86810 0.76393-0.30607
  10  24   8      44      24   1 0.59593-0.32434-0.24203 0.89446 0.76541-0.30758
  12  24   8     -20      24   1 0.58814-0.26218-0.26242 0.91484 0.76472-0.30691
  14  24   8      98      26   1 0.58402-0.20369-0.27796 0.93038 0.76239-0.30460
  16  24   8      -1      27   1 0.58309-0.14839-0.28953 0.94193 0.75879-0.30102
  18  24   8      23      29   1 0.58493-0.09586-0.29777 0.95017 0.75416-0.29642
  20  24   8      37      29   1 0.58918-0.04573-0.30318 0.95558 0.74868-0.29096
  22  24   8     -21      32   1 0.59549 0.00233-0.30614 0.95853 0.74246-0.28476
  21  25   8      50      30   1 0.60802-0.03740-0.27796 0.95754 0.74338-0.28566
  19  25   8      83      28   1 0.60335-0.08710-0.27303 0.95261 0.74900-0.29126
  17  25   8     -11      28   1 0.60085-0.13897-0.26538 0.94496 0.75374-0.29598
  15  25   8      32      25   1 0.60084-0.19333-0.25458 0.93418 0.75746-0.29968
  13  25   8      13      25   1 0.60366-0.25052-0.24008 0.91968 0.75995-0.30214
  11  25   8      14      25   1 0.60970-0.31093-0.22115 0.90075 0.76088-0.30305
   9  25   8      23      24   1 0.61931-0.37491-0.19682 0.87644 0.75979-0.30194
   7  25   8      58      23   1 0.63280-0.44277-0.16591 0.84553 0.75605-0.29818
   5  25   8      85      24   1 0.65028-0.51463-0.12687 0.80650 0.74874-0.29084
   3  25   8      -5      22   1 0.67151-0.59023-0.07789 0.75753 0.73660-0.27868
   1  25   8      27      23   1 0.69556-0.66865-0.01691 0.69655 0.71798-0.26004
   0  26   8     -20      23   1 0.71502-0.71529 0.05023 0.65659 0.69701-0.23905
   2  26   8      15      23   1 0.69361-0.63952-0.01588 0.72270 0.71988-0.26195
   4  26   8      39      23   1 0.67334-0.56487-0.07012 0.77693 0.73571-0.27780
   6  26   8      28      24   1 0.65566-0.49283-0.11413 0.82094 0.74609-0.28820
   8  26   8      10      24   1 0.64126-0.42405-0.14956 0.85636 0.75232-0.29445
  10  26   8      -1      25   1 0.63031-0.35873-0.17788 0.88467 0.75541-0.29756
  12  26   8      75      26   1 0.62271-0.29676-0.20032 0.90711 0.75609-0.29826
  14  26   8       1      27   1 0.61824-0.23792-0.21788 0.92466 0.75490-0.29710
  16  26   8     -41      28   1 0.61661-0.18191-0.23136 0.93813 0.75223-0.29445
  18  26   8      39      30   1 0.61750-0.12843-0.24136 0.94813 0.74834-0.29059
  17  27   8      54      28   1 0.63143-0.16955-0.20821 0.94216 0.74667-0.28890
  15  27   8     -47      29   1 0.63198-0.22448-0.19575 0.92971 0.74957-0.29177
  13  27   8      21      27   1 0.63505-0.28192-0.17950 0.91347 0.75104-0.29322
  11  27   8      32      27   1 0.64086-0.34210-0.15880 0.89277 0.75077-0.29293
   9  27   8      42      26   1 0.64960-0.40521-0.13282 0.86679 0.74830-0.29043
   7  27   8      42      25   1 0.66135-0.47133-0.10054 0.83452 0.74302-0.28514
   5  27   8      23      24   1 0.67597-0.54032-0.06077 0.79476 0.73414-0.27623
   3  27   8      78      23   1 0.69295-0.61167-0.01216 0.74616 0.72059-0.26266
   1  27   8      55      25   1 0.71123-0.68433 0.04664 0.68737 0.70112-0.24316
   0  28   8       3      25   1 0.72415-0.72443 0.10888 0.65231 0.68071-0.22273
   2  28   8     -23      25   1 0.70876-0.65467 0.04638 0.71481 0.70363-0.24568
   4  28   8      51      25   1 0.69330-0.58485-0.00628 0.76746 0.72033-0.26240
   6  28   8     -26      26   1 0.67919-0.51636-0.05010 0.81127 0.73196-0.27406
   8  28   8      64      27   1 0.66723-0.45003-0.08620 0.84736 0.73956-0.28168
  10  28   8       6      26   1 0.65779-0.38622-0.11569 0.87684 0.74397-0.28611
  12  28   8      -8      27   1 0.65099-0.32505-0.13955 0.90070 0.74586-0.28802
  14  28   8      29      29   1 0.64676-0.26645-0.15864 0.91978 0.74572-0.28791
  16  28   8     -41      29   1 0.64496-0.21027-0.17363 0.93476 0.74394-0.28615
  15  29   8      34      29   1 0.65790-0.25040-0.13768 0.92600 0.74012-0.28231
  13  29   8       4      30   1 0.66072-0.30759-0.12012 0.90844 0.74067-0.28284
  11  29   8     130      29   1 0.66581-0.36705-0.09819 0.88652 0.73935-0.28149
   9  29   8      75      27   1 0.67322-0.42883-0.07119 0.85953 0.73572-0.27785
   7  29   8      40      27   1 0.68286-0.49285-0.03831 0.82665 0.72925-0.27135
   5  29   8     -15      25   1 0.69445-0.55881 0.00138 0.78698 0.71925-0.26133
   3  29   8      26      26   1 0.70737-0.62610 0.04881 0.73955 0.70487-0.24692
   1  29   8      14      26   1 0.72054-0.69364 0.10487 0.68349 0.68515-0.22718
   0  30   8      23      27   1 0.72821-0.72850 0.16274 0.65282 0.66546-0.20748
   2  30   8      -6      27   1 0.71795-0.66387 0.10401 0.71153 0.68799-0.23003
   4  30   8     -13      26   1 0.70686-0.59841 0.05347 0.76207 0.70504-0.24710
   6  30   8      24      34   1 0.69622-0.53339 0.01053 0.80500 0.71746-0.25955
   8  30   8     -26      30   1 0.68685-0.46966-0.02555 0.84107 0.72606-0.26816
  10  30   8      -2      30   1 0.67924-0.40768-0.05558 0.87110 0.73152-0.27364
  12  30   8     -31      31   1 0.67362-0.34768-0.08032 0.89583 0.73441-0.27656
   9  31   8      72      30   1 0.69106-0.44669-0.01193 0.85463 0.72241-0.26452
   7  31   8      10      30   1 0.69846-0.50845 0.02097 0.82174 0.71505-0.25714
   5  31   8      45      29   1 0.70706-0.57142 0.05998 0.78274 0.70432-0.24638
   3  31   8      52      28   1 0.71622-0.63496 0.10575 0.73697 0.68953-0.23157
   1  31   8     -15      29   1 0.72494-0.69804 0.15883 0.68390 0.66997-0.21199
   0  32   8      41      29   1 0.72832-0.72861 0.21281 0.65711 0.65107-0.19308
   2  32   8      14      29   1 0.72241-0.66834 0.15783 0.71208 0.67292-0.21495
   4  32   8      30      30   1 0.71521-0.60676 0.10969 0.76022 0.68997-0.23201
   6  32   8      -9      29   1 0.70782-0.54501 0.06808 0.80182 0.70281-0.24488
   0  31   9      -3      30   1 0.69930-0.69962 0.15209 0.69066 0.69819-0.18297
   2  31   9      21      32   1 0.68872-0.63467 0.09714 0.74560 0.71821-0.20302
   4  31   9      27      29   1 0.67797-0.56954 0.05023 0.79250 0.73310-0.21793
   9  30   9     -41      30   1 0.64646-0.40211-0.06672 0.88225 0.75975-0.24464
   7  30   9     -31      30   1 0.65478-0.46480-0.03681 0.85236 0.75464-0.23951
   5  30   9      -6      30   1 0.66526-0.52965-0.00051 0.81606 0.74634-0.23118
   3  30   9      11      30   1 0.67744-0.59619 0.04317 0.77239 0.73404-0.21886
   1  30   9      33      29   1 0.69045-0.66358 0.09518 0.72038 0.71681-0.20161
   0  29   9     -14      28   1 0.69318-0.69349 0.09595 0.69243 0.71407-0.19887
   2  29   9      10      28   1 0.67768-0.62362 0.03797 0.75040 0.73410-0.21892
   4  29   9      -7      27   1 0.66288-0.55445-0.01045 0.79882 0.74838-0.23322
   6  29   9      56      29   1 0.64991-0.48711-0.05046 0.83882 0.75806-0.24292
   8  29   9      24      29   1 0.63937-0.42220-0.08323 0.87159 0.76411-0.24899
  10  29   9       5      29   1 0.63148-0.35993-0.10984 0.89819 0.76730-0.25221
  12  29   9      27      30   1 0.62624-0.30033-0.13123 0.91957 0.76823-0.25316
  13  28   9      16      29   1 0.61102-0.25791-0.16992 0.93107 0.77289-0.25784
  11  28   9      53      29   1 0.61515-0.31641-0.15154 0.91270 0.77343-0.25836
   9  28   9      -8      28   1 0.62217-0.37780-0.12830 0.88947 0.77203-0.25693
   7  28   9      52      27   1 0.63222-0.44223-0.09924 0.86042 0.76813-0.25301
   5  28   9      43      26   1 0.64531-0.50969-0.06324 0.82442 0.76102-0.24588
   3  28   9      92      27   1 0.66113-0.57988-0.01895 0.78014 0.74975-0.23459
   1  28   9       1      26   1 0.67890-0.65202 0.03504 0.72615 0.73311-0.21793
   0  27   9       4      26   1 0.68135-0.68166 0.03490 0.69912 0.73084-0.21565
   2  27   9      28      26   1 0.66022-0.60615-0.02571 0.75973 0.75036-0.23519
   4  27   9      60      26   1 0.64110-0.53266-0.07500 0.80901 0.76351-0.24836
   6  27   9       5      27   1 0.62507-0.46226-0.11472 0.84872 0.77182-0.25669
   8  27   9      25      26   1 0.61253-0.39535-0.14651 0.88050 0.77648-0.26137
  10  27   9      26      26   1 0.60350-0.33194-0.17176 0.90575 0.77837-0.26329
  12  27   9     -19      28   1 0.59777-0.27184-0.19164 0.92562 0.77815-0.26310
  14  27   9      -7      30   1 0.59505-0.21476-0.20705 0.94102 0.77628-0.26125
  16  27   9      57      27   1 0.59504-0.16037-0.21870 0.95266 0.77309-0.25808
  17  26   9      79      28   1 0.58024-0.11838-0.25167 0.95845 0.77431-0.25932
  15  26   9      29      29   1 0.57859-0.17110-0.24254 0.94932 0.77845-0.26343
  13  26   9      -8      27   1 0.57962-0.22651-0.23001 0.93680 0.78148-0.26644
  11  26   9      14      26   1 0.58370-0.28496-0.21343 0.92023 0.78314-0.26808
   9  26   9       3      27   1 0.59124-0.34687-0.19195 0.89876 0.78305-0.26797
   7  26   9      55      24   1 0.60258-0.41258-0.16448 0.87130 0.78065-0.26555
   5  26   9      70      25   1 0.61799-0.48236-0.12961 0.83643 0.77516-0.26003
   3  26   9      23      25   1 0.63744-0.55619-0.08558 0.79241 0.76546-0.25030
   1  26   9      -1      25   1 0.66039-0.63350-0.03034 0.73718 0.75004-0.23486
   0  25   9      49      25   1 0.66196-0.66226-0.03228 0.71194 0.74856-0.23338
   2  25   9      16      25   1 0.63454-0.58047-0.09472 0.77437 0.76679-0.25163
   4  25   9     -20      25   1 0.61106-0.50261-0.14383 0.82347 0.77814-0.26300
   6  25   9      48      24   1 0.59230-0.42948-0.18224 0.86188 0.78457-0.26945
   8  25   9      -2      25   1 0.57831-0.36112-0.21216 0.89179 0.78748-0.27239
  10  25   9      28      26   1 0.56874-0.29718-0.23534 0.91496 0.78786-0.27280
  12  25   9      13      27   1 0.56314-0.23720-0.25312 0.93274 0.78637-0.27133
  14  25   9     -11      26   1 0.56100-0.18070-0.26653 0.94614 0.78347-0.26844
  16  25   9     -44      29   1 0.56187-0.12720-0.27632 0.95592 0.77944-0.26444
  18  25   9     -24      30   1 0.56533-0.07628-0.28307 0.96266 0.77450-0.25952
  19  24   9      35      29   1 0.55051-0.03427-0.31287 0.96528 0.77372-0.25876
  17  24   9      -6      28   1 0.54512-0.08326-0.30835 0.96077 0.77932-0.26434
  15  24   9      44      28   1 0.54219-0.13469-0.30114 0.95357 0.78417-0.26917
  13  24   9       7      26   1 0.54213-0.18901-0.29074 0.94317 0.78813-0.27310
  11  24   9       1      25   1 0.54546-0.24671-0.27648 0.92892 0.79096-0.27591
   9  24   9      62      25   1 0.55274-0.30837-0.25746 0.90991 0.79232-0.27725
   7  24   9     -39      25   1 0.56462-0.37461-0.23245 0.88490 0.79168-0.27658
   5  24   9      64      24   1 0.58169-0.44605-0.19980 0.85225 0.78822-0.27311
   3  24   9      24      23   1 0.60440-0.52313-0.15728 0.80974 0.78073-0.26559
   1  24   9      20      26   1 0.63268-0.60579-0.10205 0.75452 0.76739-0.25222
   0  23   9     336      28   1 0.63223-0.63252-0.10708 0.73237 0.76707-0.25191
   2  23   9      66      26   1 0.59815-0.54407-0.16981 0.79509 0.78291-0.26777
   4  23   9     175      24   1 0.57073-0.46227-0.21717 0.84245 0.79163-0.27651
   6  23   9      38      25   1 0.55005-0.38723-0.25292 0.87820 0.79564-0.28054
   8  23   9     -38      25   1 0.53555-0.31835-0.27990 0.90517 0.79651-0.28143
  10  23   9      21      24   1 0.52640-0.25483-0.30019 0.92545 0.79522-0.28017
  12  23   9      79      26   1 0.52179-0.19585-0.31527 0.94052 0.79242-0.27738
  14  23   9      66      25   1 0.52101-0.14070-0.32623 0.95147 0.78849-0.27348
  16  23   9      16      27   1 0.52343-0.08875-0.33383 0.95907 0.78368-0.26870
  18  23   9      28      27   1 0.52855-0.03950-0.33864 0.96387 0.77817-0.26320
  20  23   9      56      30   1 0.53594 0.00749-0.34108 0.96630 0.77202-0.25708
  21  22   9      64      32   1 0.52177 0.04885-0.36772 0.96576 0.76950-0.25457
  19  22   9      86      27   1 0.51234 0.00390-0.36720 0.96524 0.77606-0.26111
  17  22   9      -4      27   1 0.50497-0.04310-0.36458 0.96264 0.78209-0.26712
  15  22   9      72      24   1 0.50007-0.09257-0.35955 0.95761 0.78756-0.27256
  13  22   9      93      26   1 0.49812-0.14499-0.35164 0.94971 0.79235-0.27733
  11  22   9     160      25   1 0.49975-0.20099-0.34021 0.93828 0.79631-0.28127
   9  22   9       8      23   1 0.50571-0.26133-0.32435 0.92243 0.79915-0.28409
   7  22   9      26      25   1 0.51693-0.32692-0.30279 0.90088 0.80043-0.28535
   5  22   9      44      23   1 0.53446-0.39882-0.27369 0.87178 0.79940-0.28429
   3  22   9     191      25   1 0.55939-0.47812-0.23440 0.83250 0.79481-0.27968
   1  22   9     621      31   1 0.59255-0.56566-0.18119 0.77930 0.78462-0.26947
   0  21   9      45      23   1 0.58791-0.58819-0.19110 0.76203 0.78576-0.27061
   2  21   9      16      23   1 0.54765-0.49356-0.25152 0.82244 0.79775-0.28261
   4  21   9      51      24   1 0.51760-0.40914-0.29490 0.86582 0.80294-0.28783
   6  21   9     132      23   1 0.49658-0.33375-0.32630 0.89721 0.80407-0.28898
   8  21   9     -31      23   1 0.48308-0.26588-0.34912 0.92003 0.80271-0.28764
  10  21   9       9      24   1 0.47569-0.20412-0.36567 0.93657 0.79975-0.28470
  12  21   9     -11      24   1 0.47324-0.14730-0.37748 0.94837 0.79571-0.28069
  14  21   9      11      24   1 0.47478-0.09446-0.38559 0.95648 0.79089-0.27589
  16  21   9      67      26   1 0.47957-0.04488-0.39074 0.96162 0.78545-0.27048
  18  21   9      87      27   1 0.48701 0.00205-0.39344 0.96431 0.77950-0.26455
  20  21   9      70      29   1 0.49665 0.04678-0.39405 0.96491 0.77308-0.25815
  19  20   9      28      26   1 0.46972 0.04653-0.42046 0.96414 0.77600-0.26107
  17  20   9      -5      25   1 0.45973 0.00215-0.41985 0.96354 0.78229-0.26733
  15  20   9      49      24   1 0.45207-0.04456-0.41717 0.96087 0.78817-0.27319
  13  20   9      97      25   1 0.44727-0.09414-0.41202 0.95572 0.79360-0.27859
  11  20   9       2      23   1 0.44602-0.14726-0.40383 0.94755 0.79849-0.28346
   9  20   9       1      23   1 0.44923-0.20484-0.39180 0.93552 0.80268-0.28763
   7  20   9     197      24   1 0.45807-0.26805-0.37468 0.91841 0.80584-0.29077
   5  20   9     237      23   1 0.47408-0.33843-0.35064 0.89437 0.80740-0.29231
   3  20   9      57      21   1 0.49915-0.41787-0.31677 0.86051 0.80629-0.29117
   1  20   9     247      24   1 0.53545-0.50854-0.26857 0.81231 0.80047-0.28533
   0  19   9     122      21   1 0.52269-0.52297-0.28563 0.80220 0.80299-0.28785
   2  19   9     100      22   1 0.47861-0.42452-0.33962 0.85618 0.80944-0.29432
   4  19   9     183      23   1 0.44880-0.34034-0.37611 0.89267 0.81038-0.29528
   6  19   9     136      21   1 0.43010-0.26726-0.40126 0.91781 0.80847-0.29339
   8  19   9      31      21   1 0.41984-0.20263-0.41875 0.93529 0.80499-0.28993
  10  19   9     -22      23   1 0.41602-0.14444-0.43082 0.94735 0.80059-0.28556
  12  19   9      85      22   1 0.41716-0.09121-0.43890 0.95543 0.79559-0.28058
  14  19   9      17      22   1 0.42217-0.04184-0.44391 0.96043 0.79015-0.27516
  16  19   9      52      24   1 0.43024 0.00446-0.44645 0.96296 0.78434-0.26938
  18  19   9      51      25   1 0.44075 0.04831-0.44695 0.96346 0.77819-0.26325
  17  18   9      40      24   1 0.40948 0.05240-0.47354 0.96287 0.77955-0.26461
  15  18   9      -1      23   1 0.39821 0.00931-0.47326 0.96259 0.78554-0.27058
  13  18   9      30      23   1 0.38947-0.03633-0.47099 0.96033 0.79127-0.27628
  11  18   9     174      23   1 0.38397-0.08520-0.46630 0.95565 0.79672-0.28170
   9  18   9      15      21   1 0.38264-0.13824-0.45854 0.94790 0.80184-0.28681
   7  18   9      17      20   1 0.38679-0.19677-0.44670 0.93606 0.80652-0.29146
   5  18   9      26      20   1 0.39831-0.26266-0.42914 0.91850 0.81044-0.29536
   3  18   9      73      21   1 0.41987-0.33858-0.40312 0.89249 0.81291-0.29780
   1  18   9     175      21   1 0.45522-0.42831-0.36388 0.85327 0.81238-0.29726
   0  17   9     -30      20   1 0.42771-0.42798-0.39028 0.85249 0.81508-0.29995
   2  17   9      -8      20   1 0.38590-0.33179-0.43221 0.89441 0.81480-0.29969
   4  17   9     304      23   1 0.36153-0.25306-0.45866 0.92085 0.81151-0.29643
   6  17   9     214      21   1 0.34914-0.18629-0.47586 0.93804 0.80703-0.29196
   8  17   9      59      19   1 0.34511-0.12789-0.48712 0.94929 0.80203-0.28699
  10  17   9     121      22   1 0.34709-0.07550-0.49428 0.95645 0.79678-0.28176
  12  17   9     -37      23   1 0.35350-0.02754-0.49844 0.96060 0.79135-0.27635
  14  17   9     162      24   1 0.36326 0.01707-0.50027 0.96243 0.78575-0.27077
  16  17   9      95      24   1 0.37560 0.05910-0.50022 0.96237 0.77996-0.26500
  15  16   9      -6      23   1 0.33873 0.06878-0.52696 0.96193 0.77924-0.26428
  13  16   9      20      21   1 0.32493 0.02822-0.52747 0.96245 0.78476-0.26978
  11  16   9      30      21   1 0.31366-0.01488-0.52624 0.96122 0.79015-0.27515
   9  16   9     175      22   1 0.30574-0.06134-0.52285 0.95784 0.79549-0.28046
   7  16   9      68      20   1 0.30241-0.11238-0.51663 0.95162 0.80081-0.28576
   5  16   9      27      19   1 0.30552-0.16986-0.50644 0.94144 0.80612-0.29105
   3  16   9     -17      20   1 0.31800-0.23671-0.49025 0.92527 0.81128-0.29619
   1  16   9     361      23   1 0.34470-0.31778-0.46417 0.89918 0.81570-0.30059
   0  15   9     599      25   1 0.29261-0.29287-0.50005 0.90789 0.81486-0.29974
   2  15   9     548      24   1 0.26501-0.21090-0.52438 0.93221 0.80899-0.29389
   4  15   9      62      20   1 0.25402-0.14554-0.53859 0.94641 0.80316-0.28809
   6  15   9      93      19   1 0.25318-0.09033-0.54709 0.95491 0.79766-0.28261
   8  15   9       9      19   1 0.25894-0.04171-0.55197 0.95979 0.79243-0.27740
  10  15   9      80      20   1 0.26919 0.00240-0.55433 0.96214 0.78735-0.27234
  12  15   9     133      21   1 0.28265 0.04332-0.55477 0.96257 0.78230-0.26732
  14  15   9      31      21   1 0.29846 0.08188-0.55367 0.96147 0.77719-0.26223
  13  14   9     130      21   1 0.25425 0.09891-0.58024 0.96086 0.77353-0.25856
  11  14   9      11      19   1 0.23573 0.06305-0.58204 0.96266 0.77803-0.26305
   9  14   9     128      20   1 0.21919 0.02523-0.58255 0.96318 0.78248-0.26747
   7  14   9     267      22   1 0.20538-0.01534-0.58149 0.96212 0.78701-0.27197
   5  14   9     109      21   1 0.19558-0.05991-0.57838 0.95902 0.79179-0.27673
   3  14   9     255      23   1 0.19191-0.11062-0.57231 0.95295 0.79708-0.28200
   1  14   9     121      21   1 0.19835-0.17143-0.56140 0.94206 0.80323-0.28813
   0  13   9     201      21   1 0.11121-0.11147-0.60110 0.95458 0.79123-0.27612
   2  13   9       9      20   1 0.11521-0.06110-0.60712 0.96059 0.78604-0.27096
   4  13   9     459      24   1 0.12711-0.01863-0.61003 0.96349 0.78194-0.26688
   6  13   9      12      19   1 0.14344 0.01941-0.61100 0.96446 0.77834-0.26330
   8  13   9     699      26   1 0.16251 0.05472-0.61058 0.96403 0.77492-0.25990
  10  13   9     261      22   1 0.18338 0.08822-0.60901 0.96246 0.77148-0.25648
  12  13   9      20      20   1 0.20551 0.12047-0.60646 0.95990 0.76789-0.25292
  11  12   9      19      21   1 0.15155 0.14724-0.63200 0.95826 0.75981-0.24484
   9  12   9    1168      38   1 0.12464 0.11978-0.63527 0.96153 0.76199-0.24699
   7  12   9      38      19   1 0.09781 0.09224-0.63784 0.96411 0.76376-0.24874
   5  12   9     224      22   1 0.07108 0.06460-0.63973 0.96601 0.76514-0.25010
   3  12   9     625      26   1 0.04453 0.03678-0.64092 0.96721 0.76616-0.25109
   1  12   9     414      23   1 0.01827 0.00866-0.64141 0.96770 0.76683-0.25174
   0  11   9      98      21   1-0.10642 0.10616-0.67083 0.96994 0.73382-0.21873
   2  11   9     662      25   1-0.05623 0.11035-0.66864 0.96774 0.74133-0.22626
   4  11   9    1358      42   1-0.01414 0.12263-0.66617 0.96527 0.74553-0.23048
   6  11   9      22      20   1 0.02351 0.13936-0.66335 0.96244 0.74778-0.23276
   8  11   9     516      24   1 0.05845 0.15879-0.66011 0.95919 0.74873-0.23372
  10  11   9    1823      52   1 0.09163 0.17998-0.65637 0.95545 0.74868-0.23370
   9  10   9     448      24   1 0.02494 0.21948-0.67882 0.95073 0.73372-0.21873
   7  10   9     375      23   1-0.01632 0.20637-0.68247 0.95438 0.73058-0.21557
   5  10   9     246      21   1-0.06203 0.19771-0.68547 0.95739 0.72532-0.21029
   3  10   9     441      23   1-0.11476 0.19607-0.68764 0.95956 0.71681-0.20175
   1  10   9     284      22   1-0.17942 0.20635-0.68833 0.96026 0.70276-0.18768
   0   9   9     114      20   1-0.32744 0.32719-0.69132 0.93607 0.64404-0.12896
   2   9   9     256      21   1-0.23275 0.28687-0.69966 0.94440 0.67542-0.16036
   4   9   9     161      20   1-0.16022 0.26872-0.70162 0.94636 0.69419-0.17915
   6   9   9     550      23   1-0.10067 0.26354-0.70074 0.94547 0.70615-0.19114
   8   9   9     558      24   1-0.04926 0.26650-0.69830 0.94302 0.71397-0.19898
   7   8   9     165      20   1-0.13150 0.32156-0.71330 0.93084 0.68829-0.17329
   5   8   9      58      19   1-0.19521 0.33089-0.71262 0.93017 0.67374-0.15872
   3   8   9      72      19   1-0.27155 0.35286-0.70801 0.92557 0.65182-0.13678
   1   8   9     119      20   1-0.36774 0.39468-0.69550 0.91307 0.61724-0.10217
   0   7   9      -6      18   1-0.51448 0.51424-0.66686 0.85725 0.53907-0.02400
   2   7   9     672      23   1-0.39446 0.44859-0.69966 0.89004 0.59567-0.08062
   4   7   9      19      18   1-0.29960 0.40810-0.71504 0.90541 0.63155-0.11653
   6   7   9     289      21   1-0.22186 0.38474-0.72186 0.91223 0.65541-0.14041
   5   6   9      77      17   1-0.31959 0.45529-0.72157 0.88476 0.61409-0.09908
   3   6   9     165      19   1-0.41187 0.49320-0.70438 0.86757 0.57806-0.06303
   1   6   9     235      20   1-0.52400 0.55095-0.67122 0.83442 0.52429-0.00923
   0   5   9      99      18   1-0.65126 0.65103-0.61910 0.75512 0.43885 0.07621
   2   5   9       9      17   1-0.52777 0.58191-0.67716 0.81318 0.51273 0.00230
   4   5   9     409      20   1-0.42268 0.53119-0.70979 0.84580 0.56346-0.04844
   3   4   9     308      20   1-0.52758 0.60891-0.68425 0.79308 0.50343 0.01159
   1   4   9    1751      57   1-0.64073 0.66769-0.63139 0.74023 0.43683 0.07821
   0   3   9    1251      37   1-0.74308 0.74286-0.56798 0.64964 0.35392 0.16113
   2   3   9      58      17   1-0.62938 0.68353-0.64380 0.72545 0.43521 0.07981
   1   2   9     449      21   1-0.72258 0.74955-0.58928 0.64376 0.36144 0.15359
   0   1   9    1625      46   1-0.80248 0.80226-0.52375 0.55105 0.28588 0.22915
   0   0  10      18      20   1-0.81673 0.81650-0.50111 0.50123 0.28613 0.28613
   1   1  10    3655     104   1-0.75298 0.77993-0.55748 0.58478 0.34966 0.22258
   0   2  10     817      27   1-0.77524 0.77499-0.53282 0.58731 0.33934 0.23293
   2   2  10      18      19   1-0.67826 0.73239-0.60749 0.66198 0.41344 0.15881
   3   3  10    1750      53   1-0.59484 0.67615-0.64854 0.73021 0.47492 0.09731
   1   3  10    1746      54   1-0.69550 0.72244-0.59027 0.67193 0.40974 0.16252
   0   4  10    1059      31   1-0.71328 0.71303-0.57194 0.68080 0.40515 0.16713
   2   4  10     224      21   1-0.60506 0.65918-0.63706 0.74590 0.47757 0.09469
   4   4  10      28      19   1-0.50588 0.61437-0.67906 0.78791 0.53192 0.04032
   5   5  10    1131      33   1-0.41481 0.55049-0.69869 0.83471 0.58285-0.01062
   3   5  10    1035      31   1-0.50810 0.58941-0.67109 0.80711 0.53987 0.03238
   1   5  10      -8      20   1-0.61427 0.64120-0.62577 0.76180 0.48073 0.09154
   0   6  10     595      24   1-0.62217 0.62191-0.61487 0.77808 0.48464 0.08765
   2   6  10     261      22   1-0.50748 0.56160-0.66381 0.82702 0.54936 0.02290
   4   6  10     290      23   1-0.40918 0.51767-0.69202 0.85522 0.59466-0.02242
   6   6  10     -17      20   1-0.32475 0.48761-0.70809 0.87129 0.62695-0.05472
   7   7  10     537      25   1-0.23807 0.42811-0.70861 0.89899 0.66413-0.09192
   5   7  10     558      24   1-0.31227 0.44794-0.70097 0.89135 0.64113-0.06889
   3   7  10      47      20   1-0.39913 0.48043-0.68584 0.87622 0.60850-0.03624
   1   7  10     138      22   1-0.50302 0.52995-0.65749 0.84789 0.56094 0.01134
   0   8  10      39      20   1-0.49317 0.49291-0.65243 0.87002 0.57541-0.00311
   2   8  10     462      24   1-0.38322 0.43732-0.68013 0.89771 0.62491-0.05263
   4   8  10     269      22   1-0.29437 0.40285-0.69369 0.91125 0.65731-0.08505
   6   8  10     446      23   1-0.22021 0.38306-0.69987 0.91744 0.67938-0.10715
   8   8  10       4      19   1-0.15631 0.37354-0.70187 0.91942 0.69483-0.12262
   9   9  10     729      26   1-0.08030 0.32470-0.68946 0.93419 0.71973-0.14753
   7   9  10     240      21   1-0.13464 0.32467-0.69092 0.93566 0.71016-0.13793
   5   9  10      51      21   1-0.19653 0.33219-0.69022 0.93497 0.69630-0.12405
   3   9  10     831      29   1-0.26949 0.35078-0.68591 0.93066 0.67587-0.10360
   1   9  10     599      26   1-0.35928 0.38620-0.67477 0.91953 0.64463-0.07233
   0  10  10     711      26   1-0.32404 0.32377-0.66923 0.94117 0.66862-0.09631
   2  10  10     499      25   1-0.23551 0.28961-0.67697 0.94891 0.69723-0.12494
   4  10  10    1552      49   1-0.16566 0.27413-0.67905 0.95099 0.71505-0.14278
   6  10  10     389      24   1-0.10723 0.27008-0.67839 0.95032 0.72671-0.15446
   8  10  10     359      24   1-0.05622 0.27344-0.67614 0.94805 0.73450-0.16227
  10  10  10     -16      20   1-0.01026 0.28185-0.67277 0.94469 0.73963-0.16743
  11  11  10      85      21   1 0.05392 0.24485-0.65298 0.95206 0.75529-0.18310
   9  11  10      54      12   1 0.01504 0.22935-0.65718 0.95627 0.75343-0.18121
   7  11  10      66      20   1-0.02682 0.21685-0.66073 0.95983 0.75000-0.17776
   5  11  10      45      21   1-0.07303 0.20869-0.66355 0.96266 0.74443-0.17217
   3  11  10    2926      88   1-0.12587 0.20715-0.66540 0.96452 0.73569-0.16340
   1  11  10      45      22   1-0.18952 0.21643-0.66563 0.96475 0.72173-0.14942
   0  12  10      52      21   1-0.12760 0.12732-0.64957 0.97588 0.74941-0.17708
   2  12  10    1163      37   1-0.07506 0.12915-0.64773 0.97403 0.75805-0.18574
   4  12  10     614      27   1-0.03081 0.13928-0.64534 0.97164 0.76314-0.19085
   6  12  10      70      20   1 0.00865 0.15418-0.64251 0.96879 0.76609-0.19383
   8  12  10      27      20   1 0.04511 0.17209-0.63919 0.96547 0.76757-0.19533
  10  12  10     401      24   1 0.07957 0.19201-0.63535 0.96162 0.76795-0.19573
  12  12  10     -10      20   1 0.11261 0.21334-0.63095 0.95722 0.76743-0.19524
  13  13  10     -23      21   1 0.16626 0.18687-0.60738 0.96082 0.77663-0.20445
  11  13  10      90      21   1 0.13794 0.16083-0.61160 0.96505 0.77887-0.20666
   9  13  10      72      21   1 0.10936 0.13503-0.61517 0.96863 0.78060-0.20837
   7  13  10     289      23   1 0.08042 0.10960-0.61812 0.97159 0.78179-0.20954
   5  13  10      44      21   1 0.05097 0.08468-0.62048 0.97395 0.78241-0.21014
   3  13  10     733      27   1 0.02071 0.06056-0.62228 0.97576 0.78238-0.21008
   1  13  10      33      22   1-0.01087 0.03777-0.62361 0.97709 0.78153-0.20920
   0  14  10     256      24   1 0.06895-0.06923-0.58944 0.97011 0.80471-0.23237
   2  14  10      75      22   1 0.08272-0.02863-0.59229 0.97296 0.80131-0.22899
   4  14  10      -8      20   1 0.10080 0.00766-0.59336 0.97401 0.79844-0.22615
   6  14  10      96      21   1 0.12139 0.04144-0.59313 0.97378 0.79573-0.22346
   8  14  10     621      26   1 0.14357 0.07363-0.59186 0.97250 0.79298-0.22073
  10  14  10      67      20   1 0.16681 0.10476-0.58966 0.97030 0.79005-0.21783
  12  14  10       3      21   1 0.19081 0.13514-0.58661 0.96724 0.78688-0.21468
  14  14  10      16      22   1 0.21536 0.16496-0.58274 0.96336 0.78340-0.21122
  15  15  10      -2      23   1 0.26038 0.14712-0.55740 0.96520 0.78815-0.21598
  13  15  10      27      23   1 0.23883 0.11430-0.56084 0.96865 0.79252-0.22033
  11  15  10      78      22   1 0.21836 0.08039-0.56329 0.97111 0.79668-0.22446
   9  15  10      -1      21   1 0.19936 0.04503-0.56464 0.97246 0.80071-0.22847
   7  15  10     154      21   1 0.18237 0.00764-0.56470 0.97253 0.80471-0.23244
   5  15  10     159      22   1 0.16828-0.03263-0.56318 0.97102 0.80884-0.23655
   3  15  10      30      21   1 0.15855-0.07728-0.55955 0.96739 0.81331-0.24100
   1  15  10     133      22   1 0.15586-0.12896-0.55271 0.96056 0.81850-0.24616
   0  16  10     705      27   1 0.23966-0.23995-0.50039 0.93542 0.83178-0.25943
   2  16  10      52      21   1 0.22409-0.17001-0.51720 0.95223 0.82582-0.25349
   4  16  10     -21      21   1 0.22105-0.11260-0.52711 0.96213 0.82035-0.24805
   6  16  10     201      23   1 0.22577-0.06295-0.53291 0.96792 0.81530-0.24302
   8  16  10      -1      21   1 0.23559-0.01840-0.53597 0.97098 0.81050-0.23824
  10  16  10      23      22   1 0.24894 0.02263-0.53703 0.97203 0.80580-0.23356
  12  16  10     -12      22   1 0.26482 0.06112-0.53649 0.97149 0.80107-0.22885
  14  16  10     -10      23   1 0.28258 0.09773-0.53463 0.96962 0.79623-0.22404
  16  16  10       4      23   1 0.30177 0.13292-0.53159 0.96657 0.79120-0.21903
  17  17  10      11      24   1 0.33993 0.12193-0.50549 0.96765 0.79282-0.22066
  15  17  10      30      24   1 0.32259 0.08490-0.50817 0.97033 0.79834-0.22615
  13  17  10      39      23   1 0.30689 0.04623-0.50952 0.97170 0.80365-0.23144
  11  17  10     105      24   1 0.29328 0.00546-0.50936 0.97154 0.80882-0.23659
   9  17  10      73      24   1 0.28245-0.03808-0.50738 0.96956 0.81391-0.24166
   7  17  10      73      21   1 0.27537-0.08537-0.50307 0.96527 0.81899-0.24672
   5  17  10     -11      21   1 0.27352-0.13789-0.49565 0.95784 0.82413-0.25183
   3  17  10      75      22   1 0.27924-0.19798-0.48366 0.94586 0.82932-0.25699
   1  17  10      98      22   1 0.29639-0.26950-0.46440 0.92662 0.83435-0.26200
   0  18  10     171      22   1 0.37320-0.37350-0.39961 0.88901 0.83706-0.26469
   2  18  10     101      22   1 0.34173-0.28765-0.43169 0.92108 0.83457-0.26223
   4  18  10      51      21   1 0.32503-0.21658-0.45208 0.94147 0.83043-0.25812
   6  18  10     -18      23   1 0.31836-0.15554-0.46535 0.95472 0.82568-0.25339
   8  18  10     -21      22   1 0.31870-0.10151-0.47390 0.96327 0.82067-0.24840
  10  18  10     -14      24   1 0.32408-0.05252-0.47912 0.96848 0.81551-0.24326
  12  18  10     -28      23   1 0.33321-0.00728-0.48183 0.97119 0.81022-0.23799
  14  18  10      36      24   1 0.34517 0.03513-0.48254 0.97190 0.80476-0.23256
  16  18  10     -12      25   1 0.35934 0.07534-0.48160 0.97094 0.79911-0.22693
  18  18  10       9      25   1 0.37523 0.11382-0.47921 0.96854 0.79322-0.22106
  19  19  10     -29      27   1 0.40797 0.10826-0.45282 0.96933 0.79255-0.22040
  17  19  10     -27      26   1 0.39320 0.06866-0.45500 0.97152 0.79875-0.22657
  15  19  10      -1      26   1 0.38019 0.02730-0.45564 0.97217 0.80466-0.23246
  13  19  10     -23      25   1 0.36939-0.01627-0.45452 0.97106 0.81030-0.23808
  11  19  10      -4      24   1 0.36138-0.06264-0.45129 0.96783 0.81570-0.24346
   9  19  10      21      22   1 0.35697-0.11260-0.44544 0.96199 0.82084-0.24858
   7  19  10     151      24   1 0.35729-0.16729-0.43618 0.95274 0.82566-0.25337
   5  19  10      55      24   1 0.36394-0.22832-0.42225 0.93881 0.82999-0.25768
   3  19  10     143      23   1 0.37926-0.29801-0.40155 0.91812 0.83340-0.26106
   1  19  10     190      25   1 0.40664-0.37976-0.37041 0.88699 0.83490-0.26254
   0  20  10     -22      24   1 0.47136-0.47167-0.29973 0.84349 0.82921-0.25683
   2  20  10      61      23   1 0.43471-0.38064-0.34365 0.88741 0.83219-0.25984
   4  20  10      23      22   1 0.41123-0.30279-0.37339 0.91714 0.83132-0.25899
   6  20  10     111      24   1 0.39767-0.23486-0.39388 0.93762 0.82845-0.25615
   8  20  10      15      22   1 0.39158-0.17440-0.40804 0.95177 0.82449-0.25221
  10  20  10      81      23   1 0.39115-0.11959-0.41767 0.96140 0.81986-0.24760
  12  20  10      21      24   1 0.39506-0.06913-0.42390 0.96762 0.81477-0.24253
  14  20  10      70      27   1 0.40237-0.02207-0.42747 0.97118 0.80931-0.23710
  16  20  10     -13      25   1 0.41236 0.02231-0.42886 0.97257 0.80352-0.23133
  18  20  10      10      26   1 0.42451 0.06453-0.42841 0.97211 0.79741-0.22524
  20  20  10     -10      28   1 0.43842 0.10499-0.42636 0.97005 0.79096-0.21881
  21  21  10      55      30   1 0.46682 0.10377-0.39985 0.97072 0.78854-0.21640
  19  21  10       3      29   1 0.45358 0.06264-0.40186 0.97274 0.79522-0.22305
  17  21  10      61      26   1 0.44205 0.01980-0.40221 0.97310 0.80151-0.22933
  15  21  10      30      26   1 0.43259-0.02511-0.40068 0.97157 0.80742-0.23521
  13  21  10      26      25   1 0.42569-0.07258-0.39693 0.96783 0.81292-0.24069
  11  21  10     -15      24   1 0.42194-0.12320-0.39052 0.96143 0.81797-0.24571
   9  21  10      69      25   1 0.42216-0.17779-0.38077 0.95169 0.82244-0.25016
   7  21  10       1      23   1 0.42740-0.23741-0.36669 0.93761 0.82612-0.25382
   5  21  10      31      23   1 0.43907-0.30345-0.34675 0.91768 0.82860-0.25628
   3  21  10     300      28   1 0.45900-0.37775-0.31861 0.88954 0.82910-0.25675
   1  21  10     160      26   1 0.48944-0.46256-0.27850 0.84944 0.82612-0.25375
   0  22  10     158      25   1 0.54125-0.54156-0.20677 0.80490 0.81479-0.24240
   2  22  10      68      25   1 0.50581-0.45175-0.25807 0.85619 0.82289-0.25052
   4  22  10      12      24   1 0.48052-0.37209-0.29478 0.89289 0.82571-0.25337
   6  22  10      73      25   1 0.46377-0.30097-0.32128 0.91938 0.82540-0.25309
   8  22  10     128      26   1 0.45396-0.23679-0.34046 0.93856 0.82317-0.25087
  10  22  10      33      25   1 0.44971-0.17816-0.35425 0.95234 0.81968-0.24741
  12  22  10       4      26   1 0.44991-0.12399-0.36392 0.96200 0.81532-0.24307
  14  22  10      60      26   1 0.45371-0.07342-0.37034 0.96842 0.81031-0.23808
  16  22  10      22      27   1 0.46043-0.02577-0.37412 0.97219 0.80476-0.23255
  18  22  10      -2      29   1 0.46955 0.01949-0.37569 0.97375 0.79874-0.22655
  20  22  10     -20      29   1 0.48064 0.06277-0.37534 0.97340 0.79228-0.22012
  19  23  10       2      29   1 0.49511 0.02111-0.34927 0.97452 0.79528-0.22310
  17  23  10     -14      30   1 0.48619-0.02435-0.34777 0.97302 0.80142-0.22922
  15  23  10       3      27   1 0.47950-0.07203-0.34406 0.96932 0.80703-0.23480
  13  23  10      27      27   1 0.47550-0.12240-0.33776 0.96303 0.81204-0.23979
  11  23  10      60      28   1 0.47476-0.17603-0.32833 0.95360 0.81634-0.24407
   9  23  10      46      27   1 0.47797-0.23361-0.31500 0.94027 0.81971-0.24742
   7  23  10      57      25   1 0.48601-0.29602-0.29669 0.92197 0.82181-0.24949
   5  23  10      61      24   1 0.49993-0.36431-0.27183 0.89712 0.82205-0.24972
   3  23  10      31      25   1 0.52091-0.43966-0.23815 0.86345 0.81947-0.24711
   1  23  10     136      25   1 0.55007-0.52320-0.19236 0.81766 0.81241-0.24003
   0  24  10      50      24   1 0.59018-0.59050-0.12242 0.77491 0.79767-0.22528
   2  24  10      75      25   1 0.55902-0.50497-0.17734 0.82982 0.80971-0.23733
   4  24  10      44      26   1 0.53498-0.42656-0.21854 0.87102 0.81586-0.24350
   6  24  10      -4      26   1 0.51766-0.35487-0.24950 0.90197 0.81815-0.24581
   8  24  10       6      26   1 0.50625-0.28908-0.27276 0.92522 0.81786-0.24555
  10  24  10     -46      26   1 0.49987-0.22833-0.29013 0.94258 0.81581-0.24352
  12  24  10      -6      27   1 0.49770-0.17179-0.30290 0.95534 0.81249-0.24022
  14  24  10      11      27   1 0.49906-0.11878-0.31198 0.96443 0.80821-0.23597
  16  24  10      45      28   1 0.50335-0.06870-0.31806 0.97049 0.80316-0.23094
  18  24  10     -32      30   1 0.51011-0.02108-0.32159 0.97402 0.79747-0.22527
  15  25  10      44      28   1 0.52085-0.11338-0.28650 0.96612 0.80388-0.23164
  13  25  10      56      29   1 0.51886-0.16577-0.27785 0.95748 0.80819-0.23593
  11  25  10     -41      27   1 0.52001-0.22129-0.26573 0.94536 0.81152-0.23924
   9  25  10      56      26   1 0.52486-0.28051-0.24934 0.92898 0.81360-0.24129
   7  25  10     -16      26   1 0.53404-0.34406-0.22762 0.90727 0.81399-0.24166
   5  25  10      21      25   1 0.54822-0.41261-0.19910 0.87876 0.81203-0.23968
   3  25  10     104      27   1 0.56801-0.48678-0.16180 0.84146 0.80670-0.23433
   1  25  10      78      24   1 0.59370-0.56683-0.11307 0.79273 0.79644-0.22405
   0  26  10     140      26   1 0.62390-0.62422-0.04631 0.75316 0.77987-0.20746
   2  26  10      62      25   1 0.59812-0.54408-0.10219 0.80903 0.79460-0.22221
   4  26  10      39      26   1 0.57696-0.46855-0.14581 0.85265 0.80339-0.23102
   6  26  10       2      27   1 0.56075-0.39796-0.17974 0.88658 0.80798-0.23564
   8  26  10      60      27   1 0.54928-0.33212-0.20604 0.91286 0.80958-0.23726
  10  26  10      20      27   1 0.54208-0.27055-0.22628 0.93310 0.80903-0.23673
  12  26  10     -52      29   1 0.53865-0.21274-0.24167 0.94848 0.80687-0.23459
  14  26  10       7      29   1 0.53847-0.15819-0.25310 0.95991 0.80348-0.23122
  13  27  10      26      29   1 0.55598-0.20289-0.21787 0.95186 0.80187-0.22960
  11  27  10       3      29   1 0.55812-0.25941-0.20348 0.93747 0.80416-0.23187
   9  27  10     -37      29   1 0.56355-0.31920-0.18465 0.91865 0.80492-0.23261
   7  27  10      62      29   1 0.57267-0.38269-0.16039 0.89439 0.80369-0.23135
   5  27  10      19      27   1 0.58582-0.45022-0.12941 0.86343 0.79978-0.22742
   3  27  10     -44      27   1 0.60318-0.52196-0.09009 0.82411 0.79224-0.21985
   1  27  10      73      27   1 0.62451-0.59765-0.04042 0.77445 0.77970-0.20730
   0  28  10      39      29   1 0.64653-0.64686 0.02265 0.73857 0.76229-0.18987
   2  28  10      51      28   1 0.62625-0.57221-0.03250 0.79371 0.77868-0.20628
   4  28  10      26      29   1 0.60868-0.50027-0.07699 0.83819 0.78941-0.21703
   6  28  10      24      28   1 0.59455-0.43176-0.11262 0.87381 0.79587-0.22352
   8  28  10      18      29   1 0.58402-0.36686-0.14097 0.90216 0.79914-0.22681
  10  28  10       2      28   1 0.57697-0.30544-0.16336 0.92454 0.80000-0.22769
   7  29  10      68      27   1 0.60311-0.41314-0.09545 0.88382 0.79167-0.21932
   5  29  10      69      28   1 0.61447-0.47887-0.06304 0.85142 0.78616-0.21378
   3  29  10     -28      31   1 0.62881-0.54759-0.02294 0.81132 0.77695-0.20456
   1  29  10     103      31   1 0.64562-0.61877 0.02630 0.76209 0.76294-0.19052
   0  30  10       9      32   1 0.66092-0.66126 0.08563 0.72995 0.74529-0.17285
   2  30  10     -25      30   1 0.64579-0.59175 0.03223 0.78334 0.76257-0.19016
   5  28  11      17      30   1 0.55396-0.41839-0.12627 0.88748 0.82266-0.19307
   3  28  11     132      32   1 0.56899-0.48779-0.09137 0.85259 0.81701-0.18739
   1  28  11      74      31   1 0.58828-0.56145-0.04703 0.80825 0.80704-0.17740
   0  27  11      63      30   1 0.58536-0.58572-0.05646 0.79050 0.80855-0.17891
   2  27  11      56      29   1 0.56181-0.50779-0.10607 0.84011 0.82019-0.19057
   4  27  11     -26      31   1 0.54328-0.43489-0.14457 0.87860 0.82676-0.19717
   6  27  11     -10      29   1 0.52976-0.36700-0.17436 0.90839 0.82978-0.20021
   8  27  11      44      30   1 0.52085-0.30372-0.19732 0.93134 0.83028-0.20073
  11  26  11     -28      30   1 0.49526-0.19657-0.25271 0.95954 0.83093-0.20142
   9  26  11      45      28   1 0.49772-0.25340-0.23872 0.94556 0.83360-0.20406
   7  26  11      -6      29   1 0.50423-0.31427-0.22000 0.92684 0.83484-0.20528
   5  26  11      -6      30   1 0.51547-0.37989-0.19525 0.90210 0.83412-0.20454
   3  26  11      30      28   1 0.53217-0.45096-0.16273 0.86958 0.83061-0.20101
   1  26  11     -44      28   1 0.55485-0.52801-0.12004 0.82690 0.82300-0.19337
   0  25  11      17      28   1 0.54826-0.54861-0.13312 0.81281 0.82540-0.19576
   2  25  11       4      26   1 0.52058-0.46655-0.18079 0.86047 0.83421-0.20460
   4  25  11      16      27   1 0.50016-0.39176-0.21640 0.89607 0.83822-0.20864
   6  25  11      32      27   1 0.48624-0.32347-0.24305 0.92271 0.83911-0.20954
   8  25  11      24      28   1 0.47789-0.26075-0.26296 0.94262 0.83790-0.20836
  10  25  11      41      29   1 0.47420-0.20269-0.27770 0.95735 0.83523-0.20572
  12  25  11     -61      30   1 0.47439-0.14850-0.28838 0.96802 0.83150-0.20201
  15  24  11      29      28   1 0.45965-0.05221-0.32670 0.97915 0.82559-0.19613
  13  24  11      26      29   1 0.45370-0.10063-0.32185 0.97431 0.83076-0.20129
  11  24  11      42      28   1 0.45069-0.15199-0.31421 0.96667 0.83532-0.20582
   9  24  11      -4      27   1 0.45127-0.20694-0.30314 0.95561 0.83909-0.20957
   7  24  11     130      28   1 0.45625-0.26629-0.28771 0.94019 0.84182-0.21228
   5  24  11      50      25   1 0.46662-0.33104-0.26662 0.91911 0.84308-0.21351
   3  24  11     -30      28   1 0.48360-0.40238-0.23794 0.89043 0.84209-0.21250
   1  24  11      46      26   1 0.50846-0.48162-0.19882 0.85131 0.83758-0.20796
   0  23  11     127      27   1 0.49572-0.49606-0.21688 0.84220 0.84073-0.21111
   2  23  11      91      27   1 0.46550-0.41147-0.26007 0.88539 0.84574-0.21614
   4  23  11      43      25   1 0.44500-0.33660-0.29092 0.91623 0.84673-0.21715
   6  23  11     -15      26   1 0.43241-0.26964-0.31314 0.93844 0.84533-0.21578
   8  23  11      10      27   1 0.42612-0.20897-0.32913 0.95442 0.84244-0.21291
  10  23  11     100      30   1 0.42484-0.15332-0.34048 0.96577 0.83857-0.20906
  12  23  11      33      27   1 0.42755-0.10166-0.34825 0.97353 0.83398-0.20450
  14  23  11      32      28   1 0.43348-0.05322-0.35316 0.97843 0.82884-0.19938
  16  23  11      20      29   1 0.44203-0.00739-0.35571 0.98097 0.82322-0.19378
  17  22  11      46      29   1 0.42509 0.03673-0.38287 0.98095 0.81995-0.19053
  15  22  11      32      29   1 0.41396-0.00651-0.38237 0.98046 0.82586-0.19642
  13  22  11      10      27   1 0.40508-0.05200-0.37988 0.97798 0.83139-0.20193
  11  22  11     -47      28   1 0.39900-0.10029-0.37504 0.97314 0.83652-0.20703
   9  22  11      77      28   1 0.39642-0.15209-0.36729 0.96540 0.84117-0.21166
   7  22  11      40      27   1 0.39830-0.20833-0.35583 0.95394 0.84520-0.21567
   5  22  11     110      27   1 0.40588-0.27028-0.33943 0.93755 0.84833-0.21878
   3  22  11      -5      26   1 0.42085-0.33963-0.31619 0.91432 0.85001-0.22043
   1  22  11     142      28   1 0.44542-0.41857-0.28307 0.88120 0.84916-0.21956
   0  21  11     -36      25   1 0.42269-0.42303-0.30732 0.87827 0.85235-0.22275
   2  21  11      -4      25   1 0.39341-0.33937-0.34278 0.91373 0.85285-0.22327
   4  21  11      -6      25   1 0.37593-0.26752-0.36684 0.93778 0.85072-0.22116
   6  21  11      -1      26   1 0.36719-0.20440-0.38339 0.95433 0.84724-0.21770
   8  21  11      28      25   1 0.36495-0.14779-0.39473 0.96566 0.84299-0.21347
  10  21  11      37      27   1 0.36763-0.09611-0.40227 0.97319 0.83825-0.20875
  12  21  11     115      27   1 0.37411-0.04821-0.40690 0.97781 0.83313-0.20366
  14  21  11      73      27   1 0.38354-0.00327-0.40919 0.98010 0.82770-0.19825
  16  21  11      96      27   1 0.39532 0.03932-0.40956 0.98046 0.82195-0.19253
  18  21  11      11      30   1 0.40899 0.08002-0.40825 0.97915 0.81588-0.18648
  19  20  11     -49      30   1 0.39385 0.12235-0.43195 0.97566 0.81112-0.18174
  17  20  11     -36      30   1 0.37772 0.08411-0.43483 0.97855 0.81724-0.18783
  15  20  11      -7      28   1 0.36312 0.04434-0.43631 0.98003 0.82305-0.19362
  13  20  11     -18      26   1 0.35042 0.00266-0.43619 0.97992 0.82860-0.19915
  11  20  11       9      25   1 0.34013-0.04141-0.43422 0.97796 0.83391-0.20443
   9  20  11      70      26   1 0.33292-0.08857-0.43000 0.97375 0.83899-0.20949
   7  20  11      17      26   1 0.32974-0.13977-0.42292 0.96667 0.84383-0.21431
   5  20  11       4      24   1 0.33197-0.19637-0.41201 0.95576 0.84835-0.21880
   3  20  11       4      25   1 0.34158-0.26035-0.39566 0.93943 0.85230-0.22273
   1  20  11      99      26   1 0.36154-0.33468-0.37114 0.91491 0.85509-0.22550
   0  19  11     153      26   1 0.32347-0.32380-0.40189 0.91848 0.85644-0.22685
   2  19  11      48      24   1 0.30138-0.24733-0.42626 0.94284 0.85272-0.22315
   4  19  11      -4      24   1 0.29152-0.18310-0.44185 0.95843 0.84820-0.21865
   6  19  11      87      23   1 0.28994-0.12715-0.45193 0.96850 0.84342-0.21389
   8  19  11     -12      25   1 0.29418-0.07702-0.45827 0.97483 0.83852-0.20901
  10  19  11     -33      25   1 0.30262-0.03109-0.46187 0.97843 0.83352-0.20404
  12  19  11      89      24   1 0.31420 0.01171-0.46335 0.97990 0.82840-0.19894
  14  19  11      45      26   1 0.32816 0.05212-0.46309 0.97964 0.82310-0.19367
  16  19  11     -33      27   1 0.34398 0.09067-0.46136 0.97789 0.81760-0.18818
  18  19  11      44      28   1 0.36127 0.12774-0.45830 0.97484 0.81183-0.18244
  17  18  11      28      26   1 0.32623 0.13561-0.48449 0.97384 0.81147-0.18208
  15  18  11      35      25   1 0.30747 0.10000-0.48777 0.97713 0.81682-0.18740
  13  18  11       1      25   1 0.29005 0.06304-0.48986 0.97923 0.82193-0.19249
  11  18  11       2      24   1 0.27436 0.02436-0.49060 0.97998 0.82686-0.19740
   9  18  11      -5      24   1 0.26094-0.01659-0.48978 0.97916 0.83168-0.20220
   7  18  11     -19      23   1 0.25056-0.06058-0.48704 0.97643 0.83647-0.20696
   5  18  11       2      23   1 0.24439-0.10878-0.48181 0.97120 0.84132-0.21179
   3  18  11      51      25   1 0.24425-0.16301-0.47308 0.96248 0.84630-0.21674
   1  18  11      21      22   1 0.25315-0.22629-0.45901 0.94842 0.85141-0.22183
   0  17  11     151      24   1 0.19359-0.19391-0.49429 0.95651 0.84729-0.21771
   2  17  11     176      25   1 0.18793-0.13388-0.50574 0.96796 0.84179-0.21223
   4  17  11      47      24   1 0.19153-0.08311-0.51247 0.97469 0.83689-0.20736
   6  17  11      38      22   1 0.20096-0.03816-0.51621 0.97842 0.83237-0.20285
   8  17  11      12      24   1 0.21428 0.00289-0.51785 0.98005 0.82802-0.19852
  10  17  11      96      25   1 0.23032 0.04122-0.51785 0.98005 0.82369-0.19422
  12  17  11     121      25   1 0.24833 0.07758-0.51651 0.97870 0.81928-0.18983
  14  17  11      27      25   1 0.26782 0.11247-0.51400 0.97618 0.81470-0.18528
  16  17  11     -12      27   1 0.28844 0.14622-0.51043 0.97260 0.80989-0.18049
  15  16  11       1      26   1 0.24757 0.15990-0.53600 0.97100 0.80690-0.17749
  13  16  11       1      24   1 0.22462 0.12848-0.53990 0.97490 0.81101-0.18158
  11  16  11     134      25   1 0.20246 0.09627-0.54288 0.97789 0.81485-0.18540
   9  16  11     125      25   1 0.18134 0.06301-0.54489 0.97991 0.81848-0.18901
   7  16  11      26      23   1 0.16165 0.02833-0.54582 0.98085 0.82198-0.19249
   5  16  11     104      23   1 0.14398-0.00837-0.54550 0.98053 0.82548-0.19596
   3  16  11      30      22   1 0.12932-0.04807-0.54362 0.97865 0.82915-0.19961
   1  16  11      64      24   1 0.11937-0.09250-0.53957 0.97461 0.83328-0.20371
   0  15  11     195      24   1 0.03403-0.03435-0.57351 0.98138 0.81835-0.18878
   2  15  11      -6      22   1 0.05502-0.00096-0.57446 0.98232 0.81653-0.18699
   4  15  11      51      21   1 0.07788 0.03055-0.57432 0.98218 0.81476-0.18524
   6  15  11     122      23   1 0.10187 0.06093-0.57327 0.98111 0.81285-0.18335
   8  15  11      29      24   1 0.12660 0.09057-0.57138 0.97922 0.81069-0.18121
  10  15  11      99      25   1 0.15183 0.11971-0.56870 0.97653 0.80823-0.17877
  12  15  11      40      23   1 0.17742 0.14850-0.56526 0.97308 0.80543-0.17599
  14  15  11      23      23   1 0.20327 0.17701-0.56105 0.96887 0.80224-0.17283
  13  14  11       6      22   1 0.15516 0.19795-0.58533 0.96597 0.79563-0.16621
  11  14  11     -40      23   1 0.12570 0.17304-0.58977 0.97041 0.79756-0.16812
   9  14  11     -22      23   1 0.09575 0.14862-0.59357 0.97423 0.79890-0.16944
   7  14  11      51      23   1 0.06513 0.12486-0.59678 0.97744 0.79961-0.17012
   5  14  11      84      22   1 0.03355 0.10207-0.59942 0.98009 0.79959-0.17008
   3  14  11      62      21   1 0.00053 0.08072-0.60156 0.98224 0.79869-0.16916
   1  14  11     151      23   1-0.03481 0.06169-0.60329 0.98397 0.79664-0.16709
   0  13  11     509      27   1-0.14408 0.14377-0.62665 0.98015 0.76577-0.13621
   2  13  11      80      24   1-0.09042 0.14449-0.62521 0.97870 0.77509-0.14556
   4  13  11     182      23   1-0.04484 0.15328-0.62300 0.97649 0.78081-0.15130
   6  13  11      12      21   1-0.00411 0.16692-0.62022 0.97370 0.78428-0.15479
   8  13  11      92      22   1 0.03347 0.18371-0.61689 0.97036 0.78619-0.15672
  10  13  11      48      22   1 0.06891 0.20264-0.61299 0.96646 0.78692-0.15747
  12  13  11      42      22   1 0.10282 0.22311-0.60852 0.96198 0.78668-0.15726
  11  12  11      10      23   1 0.04583 0.25291-0.63015 0.95643 0.77496-0.14554
   9  12  11      43      21   1 0.00652 0.23785-0.63431 0.96060 0.77291-0.14346
   7  12  11      38      21   1-0.03573 0.22573-0.63777 0.96406 0.76927-0.13980
   5  12  11     219      23   1-0.08213 0.21776-0.64041 0.96671 0.76351-0.13402
   3  12  11    1768      55   1-0.13473 0.21599-0.64199 0.96830 0.75468-0.12517
   1  12  11     376      26   1-0.19708 0.22397-0.64184 0.96816 0.74099-0.11145
   0  11  11     121      24   1-0.32024 0.31994-0.64615 0.94528 0.69273-0.06319
   2  11  11     421      27   1-0.23701 0.29109-0.65333 0.95246 0.71894-0.08942
   4  11  11     213      24   1-0.16968 0.27813-0.65547 0.95460 0.73582-0.10632
   6  11  11      42      20   1-0.11245 0.27526-0.65498 0.95410 0.74712-0.11764
   8  11  11      26      22   1-0.06196 0.27915-0.65287 0.95199 0.75480-0.12535
  10  11  11      71      21   1-0.01616 0.28772-0.64963 0.94873 0.75994-0.13051
   9  10  11     153      22   1-0.08345 0.32783-0.66615 0.93808 0.74101-0.11157
   7  10  11      77      22   1-0.13681 0.32681-0.66755 0.93949 0.73178-0.10232
   5  10  11     253      24   1-0.19697 0.33261-0.66686 0.93880 0.71859-0.08911
   3  10  11    1247      40   1-0.26688 0.34814-0.66283 0.93478 0.69953-0.07002
   1  10  11     311      25   1-0.35118 0.37807-0.65284 0.92479 0.67113-0.04160
   0   9  11    2007      61   1-0.47414 0.47385-0.63554 0.88032 0.60932 0.02021
   2   9  11     939      30   1-0.37261 0.42669-0.65927 0.90404 0.65305-0.02354
   4   9  11      -6      22   1-0.28896 0.39741-0.67130 0.91606 0.68248-0.05299
   6   9  11     228      22   1-0.21800 0.38083-0.67692 0.92167 0.70295-0.07348
   8   9  11       3      21   1-0.15611 0.37331-0.67872 0.92347 0.71751-0.08807
   7   8  11     117      20   1-0.23391 0.42392-0.68613 0.90370 0.68876-0.05931
   5   8  11     304      23   1-0.30496 0.44060-0.67927 0.89684 0.66747-0.03800
   3   8  11      95      21   1-0.38707 0.46834-0.66587 0.88345 0.63777-0.00827
   1   8  11     323      23   1-0.48389 0.51079-0.64137 0.85896 0.59538 0.03413
   0   7  11     509      25   1-0.59552 0.59523-0.60647 0.79689 0.52686 0.10267
   2   7  11     677      27   1-0.48865 0.54274-0.64819 0.83860 0.58400 0.04550
   4   7  11     647      25   1-0.39632 0.50478-0.67278 0.86318 0.62471 0.00477
   6   7  11     131      20   1-0.31615 0.47898-0.68703 0.87742 0.65419-0.02473
   5   6  11      90      20   1-0.40154 0.53719-0.68003 0.84324 0.61341 0.01605
   3   6  11      44      20   1-0.48976 0.57104-0.65579 0.81901 0.57451 0.05497
   1   6  11     160      22   1-0.58960 0.61651-0.61662 0.77985 0.52170 0.10780
   0   5  11     591      26   1-0.68490 0.68462-0.57097 0.70702 0.45272 0.17679
   2   5  11     420      24   1-0.58208 0.63617-0.62724 0.76328 0.51747 0.11202
   4   5  11     451      23   1-0.48812 0.59658-0.66396 0.80000 0.56646 0.06300
   3   4  11     144      21   1-0.57330 0.65458-0.63815 0.74701 0.51390 0.11556
   1   4  11      51      20   1-0.66947 0.69638-0.58717 0.69603 0.45506 0.17443
   0   3  11      53      20   1-0.74827 0.74800-0.53698 0.61867 0.38960 0.23989
   2   3  11     193      20   1-0.65418 0.70828-0.60272 0.68440 0.45695 0.17253
   1   2  11     117      21   1-0.72795 0.75486-0.55878 0.61328 0.39737 0.23211
   0   1  11     536      25   1-0.79241 0.79214-0.50831 0.53563 0.33728 0.29220
   0   0  12      43      20   1-0.80058 0.80029-0.49116 0.49132 0.34335 0.34335
   1   1  12      27      19   1-0.74675 0.77365-0.53504 0.56237 0.39516 0.29154
   0   2  12      49      20   1-0.76777 0.76747-0.51146 0.56598 0.38601 0.30071
   2   2  12     113      21   1-0.68517 0.73925-0.57482 0.62933 0.44740 0.23929
   3   3  12     -13      20   1-0.61697 0.69823-0.60891 0.69060 0.49860 0.18809
   1   3  12      21      21   1-0.70321 0.73011-0.55642 0.63811 0.44265 0.24406
   0   4  12     125      22   1-0.72174 0.72144-0.53685 0.64573 0.43698 0.24975
   2   4  12      24      21   1-0.63080 0.68487-0.59488 0.70375 0.49825 0.18846
   4   4  12      85      21   1-0.54382 0.65227-0.63611 0.74498 0.54738 0.13930
   5   5  12      12      20   1-0.46767 0.60330-0.65582 0.79186 0.59259 0.09409
   3   5  12      20      20   1-0.55259 0.63384-0.62532 0.76137 0.55103 0.13567
   1   5  12     116      22   1-0.64442 0.67130-0.58052 0.71658 0.49776 0.18896
   0   6  12      70      22   1-0.65785 0.65754-0.56582 0.72906 0.49714 0.18961
   2   6  12      21      21   1-0.56022 0.61428-0.61473 0.77796 0.55524 0.13148
   4   6  12     115      22   1-0.47105 0.57949-0.64700 0.81023 0.59957 0.08712
   6   6  12     391      25   1-0.39048 0.55329-0.66799 0.83121 0.63345 0.05322
   7   7  12      -7      20   1-0.31403 0.50402-0.67306 0.86346 0.66955 0.01712
   5   7  12     100      22   1-0.38865 0.52427-0.65995 0.85036 0.64294 0.04375
   3   7  12      94      22   1-0.47232 0.55357-0.63855 0.82896 0.60759 0.07913
   1   7  12      80      22   1-0.56644 0.59332-0.60445 0.79487 0.56019 0.12655
   0   8  12      16      23   1-0.57088 0.57057-0.59466 0.81226 0.56614 0.12062
   2   8  12     105      23   1-0.47096 0.52501-0.63056 0.84816 0.61692 0.06981
   4   8  12      16      21   1-0.38390 0.49233-0.65213 0.86972 0.65369 0.03302
   6   8  12     227      24   1-0.30755 0.47035-0.66481 0.88240 0.68070 0.00598
   8   8  12       0      21   1-0.23971 0.45688-0.67178 0.88936 0.70082-0.01415
   9   9  12       5      23   1-0.16854 0.41290-0.66505 0.90981 0.72743-0.04077
   7   9  12     106      22   1-0.22938 0.41937-0.66262 0.90739 0.71288-0.02620
   5   9  12       1      22   1-0.29758 0.43319-0.65645 0.90123 0.69313-0.00643
   3   9  12      55      23   1-0.37549 0.45673-0.64453 0.88931 0.66599 0.02073
   1   9  12     287      25   1-0.46616 0.49303-0.62318 0.86796 0.62797 0.05878
   0  10  12      35      23   1-0.45679 0.45647-0.61655 0.88852 0.64126 0.04551
   2  10  12     270      24   1-0.36241 0.41647-0.63711 0.90908 0.68022 0.00652
   4  10  12     353      26   1-0.28332 0.39174-0.64785 0.91980 0.70707-0.02035
   6  10  12      79      22   1-0.21526 0.37806-0.65295 0.92490 0.72609-0.03939
   8  10  12      43      23   1-0.15524 0.37240-0.65456 0.92650 0.73980-0.05313
  10  10  12      51      23   1-0.10115 0.37269-0.65382 0.92576 0.74974-0.06309
  11  11  12       9      23   1-0.03785 0.33657-0.63896 0.93808 0.76818-0.08153
   9  11  12      38      22   1-0.08571 0.33006-0.64178 0.94090 0.76196-0.07530
   7  11  12      55      25   1-0.13808 0.32806-0.64315 0.94227 0.75309-0.06640
   5  11  12     682      29   1-0.19660 0.33220-0.64249 0.94162 0.74056-0.05385
   3  11  12    1397      46   1-0.26372 0.34496-0.63874 0.93788 0.72275-0.03602
   1  11  12    1074      34   1-0.34326 0.37013-0.62973 0.92888 0.69682-0.01006
   0  12  12     177      25   1-0.31602 0.31569-0.62203 0.94836 0.71635-0.02957
   2  12  12     249      27   1-0.23742 0.29147-0.62871 0.95503 0.74045-0.05369
   4  12  12     142      26   1-0.17246 0.28088-0.63085 0.95717 0.75641-0.06968
   6  12  12      49      24   1-0.11645 0.27923-0.63048 0.95679 0.76732-0.08061
   8  12  12      52      23   1-0.06656 0.28372-0.62850 0.95480 0.77484-0.08815
  10  12  12     -13      23   1-0.02104 0.29257-0.62534 0.95164 0.77994-0.09327
  12  12  12      50      25   1 0.02129 0.30461-0.62123 0.94752 0.78319-0.09655
  13  13  12      14      24   1 0.07635 0.27673-0.60128 0.95475 0.79523-0.10859
  11  13  12      78      22   1 0.03884 0.25987-0.60610 0.95958 0.79429-0.10763
   9  13  12      16      24   1-0.00076 0.24510-0.61022 0.96371 0.79209-0.10541
   7  13  12      24      23   1-0.04319 0.23316-0.61358 0.96707 0.78833-0.10162
   5  13  12      43      24   1-0.08957 0.22517-0.61607 0.96956 0.78248-0.09575
   3  13  12      33      25   1-0.14169 0.22292-0.61741 0.97091 0.77368-0.08693
   1  13  12      71      25   1-0.20260 0.22945-0.61698 0.97049 0.76038-0.07361
   0  14  12      91      25   1-0.15690 0.15656-0.60228 0.98297 0.78263-0.09584
   2  14  12      -6      24   1-0.10292 0.15696-0.60122 0.98191 0.79233-0.10556
   4  14  12     -13      24   1-0.05659 0.16500-0.59922 0.97991 0.79846-0.11172
   6  14  12      35      25   1-0.01503 0.17781-0.59654 0.97721 0.80232-0.11560
   8  14  12      37      24   1 0.02336 0.19379-0.59323 0.97390 0.80456-0.11786
  10  14  12      -7      24   1 0.05955 0.21198-0.58931 0.96998 0.80556-0.11888
  12  14  12     -12      24   1 0.09414 0.23176-0.58478 0.96544 0.80555-0.11890
  14  14  12      44      24   1 0.12753 0.25274-0.57961 0.96026 0.80468-0.11805
  15  15  12      -3      25   1 0.17507 0.23238-0.55665 0.96448 0.81191-0.12528
  13  15  12      10      25   1 0.14515 0.20793-0.56192 0.96975 0.81419-0.12754
  11  15  12     125      25   1 0.11474 0.18397-0.56652 0.97436 0.81585-0.12918
   9  15  12     -20      24   1 0.08367 0.16067-0.57050 0.97835 0.81687-0.13018
   7  15  12       9      24   1 0.05171 0.13826-0.57387 0.98173 0.81716-0.13045
   5  15  12      18      23   1 0.01849 0.11711-0.57669 0.98455 0.81662-0.12988
   3  15  12      66      24   1-0.01659 0.09781-0.57900 0.98687 0.81503-0.12827
   1  15  12      92      25   1-0.05455 0.08140-0.58087 0.98874 0.81206-0.12527
   0  16  12      36      24   1 0.00507-0.00541-0.55427 0.98933 0.83220-0.14540
   2  16  12      19      25   1 0.03137 0.02267-0.55409 0.98915 0.83173-0.14495
   4  16  12      32      24   1 0.05792 0.05049-0.55319 0.98823 0.83090-0.14414
   6  16  12      89      25   1 0.08462 0.07815-0.55156 0.98660 0.82968-0.14294
   8  16  12      19      24   1 0.11144 0.10571-0.54923 0.98426 0.82805-0.14134
  10  16  12      95      26   1 0.13832 0.13320-0.54618 0.98121 0.82600-0.13931
  12  16  12      49      26   1 0.16526 0.16063-0.54242 0.97744 0.82352-0.13685
  14  16  12      72      26   1 0.19224 0.18802-0.53793 0.97295 0.82059-0.13395
  16  16  12      51      28   1 0.21925 0.21538-0.53271 0.96771 0.81721-0.13059
  17  17  12     -20      27   1 0.26034 0.20148-0.50802 0.97021 0.82086-0.13424
  15  17  12      20      27   1 0.23575 0.17170-0.51314 0.97533 0.82510-0.13846
  13  17  12      26      26   1 0.21158 0.14150-0.51742 0.97961 0.82898-0.14232
  11  17  12      45      26   1 0.18794 0.11076-0.52084 0.98305 0.83253-0.14584
   9  17  12      10      25   1 0.16501 0.07932-0.52339 0.98560 0.83579-0.14909
   7  17  12     -38      26   1 0.14303 0.04693-0.52499 0.98721 0.83884-0.15211
   5  17  12      27      24   1 0.12239 0.01320-0.52557 0.98779 0.84174-0.15499
   3  17  12      36      24   1 0.10370-0.02248-0.52494 0.98717 0.84465-0.15787
   1  17  12      15      24   1 0.08801-0.06117-0.52279 0.98503 0.84776-0.16096
   0  18  12      38      25   1 0.15360-0.15395-0.48299 0.97241 0.86189-0.17507
   2  18  12      43      24   1 0.15602-0.10199-0.49065 0.98006 0.85711-0.17032
   4  18  12      12      24   1 0.16513-0.05673-0.49503 0.98444 0.85287-0.16610
   6  18  12      56      24   1 0.17854-0.01577-0.49720 0.98661 0.84889-0.16215
   8  18  12      -6      26   1 0.19485 0.02229-0.49771 0.98711 0.84499-0.15827
  10  18  12     -16      26   1 0.21323 0.05829-0.49687 0.98626 0.84104-0.15434
  12  18  12     -11      27   1 0.23311 0.09278-0.49486 0.98425 0.83693-0.15025
  14  18  12      17      26   1 0.25412 0.12613-0.49180 0.98118 0.83260-0.14595
  16  18  12      -2      26   1 0.27602 0.15861-0.48776 0.97713 0.82799-0.14136
  18  18  12      42      30   1 0.29861 0.19039-0.48277 0.97214 0.82305-0.13644
  17  19  12      14      29   1 0.31337 0.14844-0.46196 0.97851 0.82948-0.14285
  15  19  12      29      29   1 0.29331 0.11412-0.46578 0.98234 0.83467-0.14802
  13  19  12       4      27   1 0.27436 0.07870-0.46850 0.98506 0.83958-0.15291
  11  19  12     -29      27   1 0.25682 0.04188-0.47001 0.98658 0.84428-0.15758
   9  19  12      47      26   1 0.24110 0.00322-0.47016 0.98673 0.84882-0.16211
   7  19  12       1      26   1 0.22783-0.03787-0.46869 0.98527 0.85330-0.16655
   5  19  12      77      25   1 0.21790-0.08232-0.46520 0.98179 0.85779-0.17103
   3  19  12       6      25   1 0.21272-0.13151-0.45900 0.97560 0.86241-0.17563
   1  19  12      85      26   1 0.21459-0.18776-0.44886 0.96546 0.86728-0.18047
   0  20  12       7      26   1 0.27845-0.27881-0.39814 0.94193 0.87385-0.18703
   2  20  12      21      27   1 0.26466-0.21064-0.41652 0.96030 0.86956-0.18276
   4  20  12      38      26   1 0.26083-0.15244-0.42831 0.97208 0.86498-0.17820
   6  20  12      48      25   1 0.26376-0.10100-0.43583 0.97960 0.86032-0.17357
   8  20  12      41      28   1 0.27146-0.05432-0.44034 0.98410 0.85561-0.16888
  10  20  12     -27      27   1 0.28263-0.01113-0.44259 0.98634 0.85082-0.16411
  12  20  12     -11      28   1 0.29641 0.02947-0.44302 0.98677 0.84589-0.15920
  14  20  12      45      29   1 0.31218 0.06807-0.44193 0.98567 0.84077-0.15410
  16  20  12     -34      29   1 0.32951 0.10511-0.43950 0.98323 0.83541-0.14876
  15  21  12      14      28   1 0.34697 0.06046-0.41525 0.98617 0.84072-0.15406
  13  21  12       7      30   1 0.33254 0.02052-0.41603 0.98695 0.84616-0.15947
  11  21  12     107      29   1 0.32016-0.02147-0.41515 0.98608 0.85135-0.16464
   9  21  12      39      27   1 0.31040-0.06609-0.41232 0.98326 0.85632-0.16959
   7  21  12      72      28   1 0.30407-0.11413-0.40707 0.97802 0.86110-0.17434
   5  21  12       6      27   1 0.30231-0.16673-0.39866 0.96961 0.86564-0.17887
   3  21  12     -18      27   1 0.30677-0.22557-0.38589 0.95684 0.86985-0.18305
   1  21  12       5      26   1 0.31996-0.29313-0.36670 0.93766 0.87339-0.18657
   0  22  12      -3      27   1 0.37704-0.37740-0.30898 0.90713 0.87293-0.18609
   2  22  12      70      27   1 0.35481-0.30080-0.33742 0.93556 0.87172-0.18491
   4  22  12      16      26   1 0.34292-0.23454-0.35675 0.95489 0.86878-0.18199
   6  22  12      -1      27   1 0.33860-0.17584-0.37000 0.96813 0.86492-0.17815
   8  22  12      84      28   1 0.33990-0.12277-0.37895 0.97707 0.86053-0.17378
  10  22  12     106      30   1 0.34545-0.07395-0.38468 0.98280 0.85576-0.16904
  12  22  12      15      30   1 0.35427-0.02840-0.38791 0.98602 0.85068-0.16398
  14  22  12     -33      30   1 0.36566 0.01458-0.38909 0.98720 0.84530-0.15862
  13  23  12      29      29   1 0.38545-0.03240-0.36089 0.98617 0.84901-0.16231
  11  23  12      14      31   1 0.37720-0.07852-0.35742 0.98272 0.85417-0.16745
   9  23  12     154      32   1 0.37202-0.12771-0.35142 0.97672 0.85891-0.17217
   7  23  12      27      28   1 0.37076-0.18082-0.34223 0.96754 0.86316-0.17640
   5  23  12      -6      29   1 0.37451-0.23895-0.32887 0.95419 0.86673-0.17994
   3  23  12      89      28   1 0.38481-0.30361-0.30982 0.93514 0.86923-0.18242
   1  23  12     102      27   1 0.40368-0.37686-0.28264 0.90797 0.86993-0.18310
   0  24  12     -12      29   1 0.45178-0.45215-0.22165 0.87417 0.86393-0.17708
   2  24  12      11      28   1 0.42694-0.37293-0.25776 0.91026 0.86655-0.17972
   4  24  12      29      30   1 0.41114-0.30277-0.28351 0.93601 0.86614-0.17934
   6  24  12      51      30   1 0.40253-0.23978-0.30201 0.95450 0.86394-0.17715
   8  24  12      -7      30   1 0.39957-0.18245-0.31521 0.96770 0.86059-0.17383
  10  24  12      69      31   1 0.40109-0.12960-0.32442 0.97690 0.85645-0.16971
   9  25  12       9      30   1 0.42564-0.18134-0.28882 0.96848 0.85734-0.17058
   7  25  12      37      30   1 0.42769-0.23776-0.27596 0.95563 0.86055-0.17377
   5  25  12      25      30   1 0.43464-0.29908-0.25819 0.93787 0.86258-0.17578
   3  25  12      66      31   1 0.44766-0.36647-0.23392 0.91360 0.86284-0.17602
   1  25  12      14      31   1 0.46810-0.44128-0.20072 0.88042 0.86035-0.17351
   0  26  12      -6      32   1 0.50695-0.50732-0.13920 0.84608 0.85043-0.16357
   2  26  12      92      30   1 0.48311-0.42911-0.18027 0.88714 0.85657-0.16973
   4  26  12     -25      31   1 0.46641-0.35804-0.21084 0.91770 0.85885-0.17203
   6  26  12      12      29   1 0.45587-0.29313-0.23363 0.94048 0.85861-0.17181
   5  24  13     -12      32   1 0.34497-0.20943-0.31524 0.96775 0.88389-0.13987
   3  24  13      27      32   1 0.35089-0.26973-0.29974 0.95226 0.88695-0.14291
   1  24  13     101      35   1 0.36437-0.33757-0.27758 0.93011 0.88872-0.14466
   0  23  13     134      32   1 0.33456-0.33495-0.30530 0.93064 0.89136-0.14729
   2  23  13     120      34   1 0.31890-0.26492-0.32795 0.95329 0.88905-0.14500
   4  23  13      92      31   1 0.31214-0.20378-0.34337 0.96870 0.88562-0.14160
   6  23  13      35      30   1 0.31185-0.14913-0.35385 0.97918 0.88159-0.13758
   8  23  13     -25      31   1 0.31638-0.09928-0.36077 0.98608 0.87716-0.13318
   9  22  13     106      31   1 0.28938-0.04509-0.39247 0.99061 0.87286-0.12890
   7  22  13     -12      29   1 0.28021-0.09029-0.38876 0.98690 0.87751-0.13352
   5  22  13     -24      30   1 0.27486-0.13931-0.38242 0.98057 0.88198-0.13797
   3  22  13      23      31   1 0.27471-0.19353-0.37256 0.97071 0.88623-0.14220
   1  22  13      -4      31   1 0.28182-0.25502-0.35766 0.95582 0.89013-0.14608
   0  21  13     -22      28   1 0.23792-0.23830-0.38921 0.96019 0.88972-0.14566
   2  21  13       1      28   1 0.23136-0.17737-0.40295 0.97393 0.88532-0.14129
   4  21  13     -62      29   1 0.23279-0.12443-0.41175 0.98272 0.88089-0.13687
   6  21  13     -15      31   1 0.23968-0.07694-0.41721 0.98817 0.87646-0.13247
   8  21  13      59      32   1 0.25044-0.03333-0.42023 0.99118 0.87199-0.12802
  10  21  13      42      30   1 0.26405 0.00743-0.42134 0.99229 0.86742-0.12348
  12  21  13      16      30   1 0.27980 0.04605-0.42088 0.99182 0.86269-0.11877
  13  20  13     -17      31   1 0.25978 0.09326-0.44546 0.98921 0.85660-0.11269
  11  20  13     -12      29   1 0.24058 0.05809-0.44762 0.99138 0.86107-0.11714
   9  20  13     -11      30   1 0.22284 0.02146-0.44858 0.99234 0.86534-0.12139
   7  20  13     -18      29   1 0.20703-0.01711-0.44814 0.99192 0.86949-0.12551
   5  20  13      39      27   1 0.19386-0.05830-0.44604 0.98983 0.87360-0.12960
   3  20  13       5      27   1 0.18437-0.10319-0.44181 0.98560 0.87779-0.13378
   1  20  13     -42      28   1 0.18029-0.15348-0.43463 0.97842 0.88222-0.13818
   0  19  13      59      27   1 0.11892-0.11929-0.46743 0.98405 0.87585-0.13180
   2  19  13     -28      27   1 0.12787-0.07387-0.47240 0.98901 0.87191-0.12789
   4  19  13      -5      26   1 0.14155-0.03318-0.47506 0.99166 0.86834-0.12434
   6  19  13       6      27   1 0.15831 0.00444-0.47603 0.99262 0.86490-0.12093
   8  19  13      89      26   1 0.17718 0.03993-0.47565 0.99224 0.86144-0.11748
  10  19  13     -30      27   1 0.19757 0.07391-0.47412 0.99071 0.85783-0.11390
  12  19  13       5      30   1 0.21909 0.10677-0.47156 0.98814 0.85400-0.11009
  14  19  13     -14      30   1 0.24146 0.13877-0.46803 0.98460 0.84990-0.10601
  15  18  13     -23      29   1 0.22487 0.18254-0.48879 0.97818 0.84273-0.09886
  13  18  13     -16      29   1 0.19963 0.15342-0.49340 0.98279 0.84640-0.10251
  11  18  13      14      27   1 0.17471 0.12396-0.49720 0.98660 0.84969-0.10578
   9  18  13      99      27   1 0.15023 0.09407-0.50018 0.98958 0.85263-0.10869
   7  18  13       1      27   1 0.12632 0.06361-0.50231 0.99172 0.85526-0.11130
   5  18  13      -3      25   1 0.10322 0.03234-0.50355 0.99297 0.85763-0.11365
   3  18  13      16      26   1 0.08126-0.00008-0.50382 0.99324 0.85984-0.11583
   1  18  13      30      27   1 0.06104-0.03422-0.50297 0.99240 0.86201-0.11799
   0  17  13      24      26   1-0.01902 0.01866-0.53231 0.99457 0.84622-0.10219
   2  17  13       2      26   1 0.01117 0.04283-0.53150 0.99375 0.84686-0.10285
   4  17  13      10      26   1 0.04055 0.06782-0.53011 0.99235 0.84682-0.10284
   6  17  13      28      25   1 0.06941 0.09333-0.52811 0.99034 0.84619-0.10223
   8  17  13      52      27   1 0.09792 0.11920-0.52545 0.98768 0.84502-0.10108
  10  17  13      35      27   1 0.12619 0.14531-0.52213 0.98435 0.84332-0.09940
  12  17  13      75      28   1 0.15426 0.17160-0.51811 0.98032 0.84112-0.09722
  14  17  13      34      28   1 0.18221 0.19803-0.51338 0.97559 0.83842-0.09454
  16  17  13      36      28   1 0.21004 0.22457-0.50793 0.97013 0.83522-0.09136
  15  16  13     -91      30   1 0.16679 0.24063-0.53171 0.96673 0.83017-0.08631
  13  16  13      16      28   1 0.13618 0.21687-0.53712 0.97215 0.83227-0.08839
  11  16  13      79      26   1 0.10498 0.19370-0.54187 0.97690 0.83372-0.08982
   9  16  13       5      26   1 0.07301 0.17130-0.54597 0.98101 0.83447-0.09055
   7  16  13      36      25   1 0.03998 0.14996-0.54946 0.98451 0.83443-0.09048
   5  16  13      17      26   1 0.00551 0.13006-0.55237 0.98743 0.83345-0.08948
   3  16  13     -30      26   1-0.03106 0.11226-0.55474 0.98980 0.83133-0.08734
   1  16  13      41      27   1-0.07082 0.09764-0.55660 0.99167 0.82765-0.08364
   0  15  13     293      29   1-0.16679 0.16643-0.57655 0.98445 0.79978-0.05576
   2  15  13     112      26   1-0.11302 0.16703-0.57585 0.98374 0.80961-0.06562
   4  15  13      -1      24   1-0.06636 0.17475-0.57407 0.98194 0.81601-0.07203
   6  15  13     -16      26   1-0.02429 0.18705-0.57149 0.97936 0.82013-0.07618
   8  15  13      -8      25   1 0.01466 0.20247-0.56822 0.97609 0.82261-0.07868
  10  15  13      55      25   1 0.05140 0.22010-0.56430 0.97216 0.82382-0.07992
  12  15  13      60      27   1 0.08651 0.23936-0.55973 0.96758 0.82399-0.08011
  14  15  13      -2      27   1 0.12039 0.25985-0.55449 0.96234 0.82327-0.07941
  13  14  13      99      28   1 0.07061 0.28245-0.57599 0.95665 0.81425-0.07038
  11  14  13      30      24   1 0.03288 0.26581-0.58082 0.96149 0.81323-0.06934
   9  14  13       6      26   1-0.00687 0.25119-0.58490 0.96558 0.81095-0.06704
   7  14  13      47      24   1-0.04934 0.23928-0.58817 0.96886 0.80712-0.06318
   5  14  13       9      25   1-0.09552 0.23110-0.59051 0.97121 0.80125-0.05729
   3  14  13       3      25   1-0.14701 0.22822-0.59166 0.97236 0.79258-0.04860
   1  14  13      64      25   1-0.20639 0.23322-0.59103 0.97173 0.77973-0.03573
   0  13  13      17      25   1-0.31136 0.31101-0.59683 0.95036 0.73946 0.00455
   2  13  13      79      25   1-0.23685 0.29087-0.60304 0.95656 0.76168-0.01769
   4  13  13     283      28   1-0.17412 0.28251-0.60515 0.95867 0.77676-0.03279
   6  13  13     205      27   1-0.11933 0.28210-0.60486 0.95837 0.78724-0.04330
   8  13  13      34      26   1-0.07012 0.28726-0.60297 0.95647 0.79456-0.05064
  10  13  13       9      26   1-0.02494 0.29645-0.59989 0.95338 0.79957-0.05567
  12  13  13      57      27   1 0.01724 0.30864-0.59582 0.94931 0.80279-0.05892
  11  12  13      42      26   1-0.03988 0.33857-0.61352 0.93983 0.78854-0.04467
   9  12  13      82      25   1-0.08713 0.33146-0.61632 0.94263 0.78255-0.03865
   7  12  13      17      24   1-0.13852 0.32847-0.61767 0.94399 0.77405-0.03013
   5  12  13     -37      26   1-0.19545 0.33103-0.61707 0.94340 0.76217-0.01822
   3  12  13     311      28   1-0.26003 0.34124-0.61360 0.93993 0.74552-0.00155
   1  12  13      46      26   1-0.33539 0.36222-0.60544 0.93178 0.72174 0.02225
   0  11  13     241      27   1-0.44067 0.44033-0.59569 0.89486 0.67154 0.07246
   2  11  13     235      28   1-0.35246 0.40649-0.61368 0.91284 0.70649 0.03749
   4  11  13     141      27   1-0.27739 0.38579-0.62330 0.92245 0.73108 0.01287
   6  11  13      78      24   1-0.21198 0.37475-0.62792 0.92707 0.74878-0.00485
   8  11  13     178      27   1-0.15371 0.37085-0.62934 0.92848 0.76169-0.01778
  10  11  13     149      25   1-0.10080 0.37232-0.62853 0.92766 0.77112-0.02723
   9  10  13      84      25   1-0.16545 0.40978-0.64016 0.91211 0.75012-0.00623
   7  10  13     -10      24   1-0.22446 0.41442-0.63804 0.91000 0.73648 0.00743
   5  10  13      46      26   1-0.29005 0.42564-0.63251 0.90447 0.71814 0.02579
   3  10  13     324      28   1-0.36420 0.44542-0.62186 0.89383 0.69326 0.05070
   1  10  13     187      26   1-0.44949 0.47633-0.60311 0.87509 0.65896 0.08502
   0   9  13      58      25   1-0.54788 0.54754-0.57993 0.82473 0.60295 0.14104
   2   9  13     183      26   1-0.45413 0.50816-0.61108 0.85587 0.64834 0.09562
   4   9  13     130      26   1-0.37177 0.48018-0.63011 0.87490 0.68169 0.06225
   6   9  13      41      25   1-0.29887 0.46165-0.64144 0.88622 0.70651 0.03740
   8   9  13      62      23   1-0.23354 0.45069-0.64765 0.89243 0.72519 0.01871
   7   8  13       9      23   1-0.30454 0.49450-0.65020 0.86780 0.69601 0.04789
   5   8  13      22      23   1-0.37602 0.51161-0.63849 0.85609 0.67149 0.07243
   3   8  13      81      24   1-0.45558 0.53680-0.61951 0.83712 0.63926 0.10469
   1   8  13      28      25   1-0.54452 0.57137-0.58965 0.80726 0.59653 0.14743
   0   7  13      22      24   1-0.63199 0.63166-0.55706 0.74750 0.53882 0.20515
   2   7  13      56      24   1-0.53928 0.59332-0.59981 0.79024 0.59113 0.15282
   4   7  13      57      24   1-0.45451 0.56292-0.62831 0.81873 0.63138 0.11255
   6   7  13      10      22   1-0.37756 0.54034-0.64700 0.83742 0.66241 0.08149
   5   6  13      -8      23   1-0.45143 0.58703-0.63738 0.80062 0.62445 0.11946
   3   6  13      29      23   1-0.53256 0.61379-0.61027 0.77352 0.58649 0.15745
   1   6  13     388      26   1-0.62024 0.64710-0.57074 0.73400 0.53815 0.20580
   0   5  13     192      23   1-0.69570 0.69538-0.53289 0.66897 0.48176 0.26220
   2   5  13      41      22   1-0.60805 0.66209-0.58426 0.72033 0.53755 0.20639
   4   5  13     111      23   1-0.52462 0.63304-0.62093 0.75699 0.58243 0.16148
   3   4  13      13      21   1-0.59546 0.67669-0.59759 0.70647 0.53699 0.20693
   1   4  13       0      21   1-0.67882 0.70569-0.55076 0.65965 0.48572 0.25822
   0   3  13      26      22   1-0.74298 0.74266-0.51092 0.59263 0.43246 0.31149
   2   3  13      86      22   1-0.66220 0.71625-0.56778 0.64949 0.48905 0.25487
   1   2  13      10      21   1-0.72331 0.75018-0.53243 0.58695 0.43979 0.30414
   0   1  13     114      23   1-0.77764 0.77733-0.49282 0.52017 0.39047 0.35346
   0   0  14      -2      24   1-0.78105 0.78071-0.47915 0.47933 0.40058 0.40058
   1   1  14     134      26   1-0.73424 0.76109-0.51378 0.54114 0.44384 0.35731
   0   2  14     -19      24   1-0.75421 0.75387-0.49129 0.54583 0.43577 0.36540
   2   2  14       0      24   1-0.68170 0.73573-0.54558 0.60011 0.48754 0.31360
   3   3  14      29      23   1-0.62406 0.70527-0.57349 0.65520 0.53076 0.27038
   1   3  14      -5      24   1-0.69976 0.72661-0.52682 0.60854 0.48256 0.31860
   0   4  14     129      26   1-0.71814 0.71780-0.50699 0.61589 0.47678 0.32440
   2   4  14      20      25   1-0.63942 0.69345-0.55806 0.66696 0.52893 0.27222
   4   4  14      22      23   1-0.56227 0.67066-0.59667 0.70556 0.57261 0.22853
   5   5  14      43      23   1-0.49748 0.63306-0.61454 0.75061 0.61226 0.18887
   3   5  14      14      15   1-0.57430 0.65550-0.58396 0.72003 0.57378 0.22737
   1   5  14     120      25   1-0.65477 0.68160-0.54210 0.67818 0.52677 0.27441
   0   6  14     -50      25   1-0.67017 0.66982-0.52552 0.68879 0.52419 0.27700
   2   6  14     -15      25   1-0.58583 0.63985-0.57111 0.73437 0.57505 0.22612
   4   6  14      17      23   1-0.50580 0.61419-0.60381 0.76706 0.61612 0.18503
   6   6  14      28      24   1-0.43094 0.59370-0.62686 0.79011 0.64909 0.15203
   7   7  14      15      24   1-0.36387 0.55382-0.63367 0.82409 0.68266 0.11846
   5   7  14      55      25   1-0.43546 0.57103-0.61733 0.80777 0.65518 0.14596
   3   7  14      18      25   1-0.51307 0.59427-0.59316 0.78360 0.62043 0.18073
   1   7  14      20      25   1-0.59682 0.62365-0.55816 0.74861 0.57648 0.22471
   0   8  14      46      25   1-0.60718 0.60682-0.54515 0.76278 0.57811 0.22310
   2   8  14      11      24   1-0.51909 0.57310-0.58269 0.80031 0.62534 0.17584
   4   8  14      23      25   1-0.43837 0.54675-0.60795 0.82557 0.66198 0.13918
   6   8  14     127      25   1-0.36474 0.52749-0.62464 0.84225 0.69047 0.11066
   8   8  14      -7      26   1-0.29737 0.51449-0.63525 0.85286 0.71271 0.08841
   9   9  14      43      27   1-0.23232 0.47663-0.63208 0.87686 0.73919 0.06192
   7   9  14      76      27   1-0.29492 0.48486-0.62613 0.87092 0.72174 0.07939
   5   9  14      45      24   1-0.36352 0.49909-0.61566 0.86046 0.69912 0.10203
   3   9  14     106      27   1-0.43935 0.52054-0.59877 0.84358 0.66966 0.13152
   1   9  14     116      27   1-0.52358 0.55041-0.57248 0.81729 0.63101 0.17019
   0  10  14      -6      25   1-0.52618 0.52582-0.56266 0.83465 0.63765 0.16357
   2  10  14     257      28   1-0.43796 0.49196-0.58987 0.86185 0.67842 0.12277
   4  10  14     160      28   1-0.35982 0.46820-0.60674 0.87872 0.70877 0.09240
   6  10  14       7      26   1-0.29006 0.45281-0.61686 0.88884 0.73163 0.06952
   8  10  14      47      28   1-0.22704 0.44416-0.62240 0.89437 0.74897 0.05215
  10  10  14      20      27   1-0.16942 0.44091-0.62469 0.89665 0.76219 0.03892
  11  11  14       3      28   1-0.10914 0.40781-0.61367 0.91281 0.78188 0.01922
   9  11  14      22      28   1-0.16184 0.40614-0.61416 0.91331 0.77232 0.02880
   7  11  14      44      27   1-0.21913 0.40907-0.61235 0.91151 0.75954 0.04160
   5  11  14      46      26   1-0.28232 0.41788-0.60740 0.90656 0.74249 0.05867
   3  11  14     377      31   1-0.35309 0.43427-0.59786 0.89703 0.71962 0.08156
   1  11  14     -27      27   1-0.43360 0.46042-0.58129 0.88047 0.68854 0.11267
   0  12  14      57      28   1-0.42545 0.42507-0.57311 0.89947 0.70039 0.10084
   2  12  14     122      27   1-0.34261 0.39661-0.58897 0.91532 0.73191 0.06929
   4  12  14       9      27   1-0.27114 0.37951-0.59762 0.92396 0.75450 0.04669
   6  12  14      54      25   1-0.20816 0.37090-0.60180 0.92814 0.77098 0.03018
   8  12  14     141      26   1-0.15155 0.36866-0.60301 0.92935 0.78312 0.01802
  10  12  14     289      30   1-0.09978 0.37127-0.60211 0.92844 0.79205 0.00907
  12  12  14     -10      29   1-0.05176 0.37762-0.59959 0.92591 0.79851 0.00258
  13  13  14      -1      29   1 0.00257 0.35047-0.58297 0.93646 0.81236-0.01127
  11  13  14      57      28   1-0.04113 0.33980-0.58692 0.94043 0.80848-0.00737
   9  13  14      94      28   1-0.08775 0.33204-0.58971 0.94322 0.80273-0.00160
   7  13  14      52      28   1-0.13815 0.32808-0.59107 0.94459 0.79461 0.00654
   5  13  14      27      28   1-0.19358 0.32913-0.59055 0.94408 0.78337 0.01781
   3  13  14      27      27   1-0.25581 0.33699-0.58735 0.94088 0.76780 0.03340
   1  13  14     115      27   1-0.32744 0.35425-0.57994 0.93348 0.74593 0.05529
   0  14  14     115      28   1-0.30626 0.30588-0.57051 0.95123 0.76203 0.03921
   2  14  14     -22      28   1-0.23539 0.28938-0.57628 0.95700 0.78257 0.01865
   4  14  14      -4      27   1-0.17475 0.28312-0.57833 0.95904 0.79679 0.00440
   6  14  14      30      26   1-0.12120 0.28393-0.57809 0.95879 0.80683-0.00566
   8  14  14      14      27   1-0.07270 0.28981-0.57627 0.95696 0.81392-0.01277
  10  14  14     115      26   1-0.02793 0.29941-0.57323 0.95392 0.81880-0.01767
  12  14  14      24      28   1 0.01403 0.31182-0.56919 0.94987 0.82195-0.02085
  14  14  14      32      29   1 0.05383 0.32639-0.56425 0.94492 0.82371-0.02262
  15  15  14      54      29   1 0.10208 0.30532-0.54383 0.95168 0.83281-0.03173
  13  15  14     -50      31   1 0.06575 0.28729-0.54942 0.95728 0.83281-0.03171
  11  15  14      34      28   1 0.02790 0.27076-0.55426 0.96212 0.83175-0.03062
   9  15  14      -6      28   1-0.01190 0.25619-0.55830 0.96618 0.82943-0.02829
   7  15  14      63      27   1-0.05428 0.24419-0.56151 0.96939 0.82558-0.02442
   5  15  14     -11      29   1-0.10014 0.23569-0.56373 0.97162 0.81977-0.01858
   3  15  14      60      27   1-0.15089 0.23206-0.56473 0.97262 0.81129-0.01008
   1  15  14      52      27   1-0.20871 0.23551-0.56394 0.97184 0.79895 0.00229
   0  16  14      61      29   1-0.17428 0.17390-0.54953 0.98461 0.81703-0.01578
   2  16  14      10      27   1-0.12105 0.17503-0.54913 0.98420 0.82685-0.02562
   4  16  14      14      27   1-0.07438 0.18273-0.54754 0.98261 0.83337-0.03217
   6  16  14      40      27   1-0.03205 0.19478-0.54507 0.98014 0.83766-0.03648
   8  16  14      16      28   1 0.00725 0.20985-0.54186 0.97692 0.84031-0.03915
  10  16  14       4      29   1 0.04437 0.22710-0.53794 0.97299 0.84168-0.04054
  12  16  14      62      29   1 0.07988 0.24597-0.53334 0.96838 0.84198-0.04086
  14  16  14      14      31   1 0.11414 0.26608-0.52804 0.96307 0.84136-0.04027
  13  17  14       6      30   1 0.12820 0.22482-0.51092 0.97315 0.84986-0.04874
  11  17  14       3      30   1 0.09636 0.20229-0.51579 0.97802 0.85113-0.05000
   9  17  14      20      30   1 0.06366 0.18063-0.51999 0.98222 0.85166-0.05050
   7  17  14      54      27   1 0.02981 0.16010-0.52355 0.98580 0.85134-0.05016
   5  17  14      48      27   1-0.00561 0.14115-0.52651 0.98876 0.85004-0.04883
   3  17  14      14      28   1-0.04324 0.12441-0.52887 0.99113 0.84750-0.04627
   1  17  14      -3      28   1-0.08417 0.11096-0.53065 0.99291 0.84331-0.04207
   0  18  14      17      29   1-0.03907 0.03868-0.50804 0.99749 0.86035-0.05908
   2  18  14     -14      30   1-0.00604 0.06002-0.50689 0.99633 0.86188-0.06064
   4  18  14      39      28   1 0.02550 0.08285-0.50522 0.99465 0.86249-0.06127
   6  18  14      42      29   1 0.05606 0.10667-0.50296 0.99239 0.86236-0.06116
   8  18  14      12      29   1 0.08594 0.13116-0.50007 0.98949 0.86157-0.06039
  10  18  14      10      30   1 0.11533 0.15613-0.49653 0.98594 0.86017-0.05902
  12  18  14      28      29   1 0.14437 0.18147-0.49230 0.98171 0.85821-0.05708
  11  19  14     -25      31   1 0.16271 0.13594-0.47195 0.98854 0.86632-0.06517
   9  19  14       5      31   1 0.13690 0.10737-0.47528 0.99188 0.86897-0.06780
   7  19  14       7      31   1 0.11138 0.07853-0.47782 0.99443 0.87122-0.07003
   5  19  14     -27      32   1 0.08624 0.04929-0.47956 0.99617 0.87313-0.07191
   3  19  14      41      29   1 0.06164 0.01952-0.48047 0.99709 0.87472-0.07348
   1  19  14     -41      31   1 0.03785-0.01106-0.48049 0.99712 0.87606-0.07480
   0  20  14      70      30   1 0.08886-0.08926-0.44828 0.99210 0.88933-0.08806
   2  20  14       2      31   1 0.10308-0.04911-0.45135 0.99516 0.88624-0.08498
   4  20  14      -4      30   1 0.12052-0.01217-0.45273 0.99653 0.88332-0.08209
   6  20  14      40      30   1 0.14008 0.02263-0.45279 0.99658 0.88039-0.07918
   8  20  14       8      31   1 0.16114 0.05595-0.45172 0.99550 0.87733-0.07614
   5  21  14     -27      31   1 0.17207-0.03655-0.42450 0.99547 0.88877-0.08755
   3  21  14     125      32   1 0.15891-0.07776-0.42179 0.99277 0.89251-0.09126
   1  21  14      23      33   1 0.14984-0.12306-0.41683 0.98782 0.89640-0.09513
   0  22  14      74      35   1 0.20156-0.20197-0.37577 0.97395 0.90437-0.10308
   5  18  15     -21      32   1-0.01503 0.15054-0.49911 0.98855 0.86630-0.00787
   3  18  15     -48      33   1-0.05339 0.13453-0.50143 0.99088 0.86346-0.00500
   1  18  15      60      32   1-0.09503 0.12179-0.50308 0.99254 0.85892-0.00044
   0  17  15      14      32   1-0.17974 0.17933-0.52119 0.98347 0.83424 0.02424
   2  17  15      67      31   1-0.12728 0.18124-0.52104 0.98331 0.84392 0.01454
   4  17  15     -57      32   1-0.08082 0.18915-0.51963 0.98189 0.85047 0.00797
   6  17  15     -29      31   1-0.03844 0.20114-0.51727 0.97953 0.85486 0.00356
   8  17  15      -2      31   1 0.00105 0.21602-0.51411 0.97636 0.85761 0.00078
   9  16  15      30      31   1-0.01590 0.26016-0.53040 0.96547 0.84748 0.01089
   7  16  15      48      30   1-0.05809 0.24798-0.53355 0.96862 0.84367 0.01473
   5  16  15     -10      31   1-0.10353 0.23905-0.53568 0.97076 0.83796 0.02046
   3  16  15      22      31   1-0.15345 0.23460-0.53655 0.97164 0.82973 0.02872
   1  16  15      17      31   1-0.20972 0.23650-0.53567 0.97076 0.81792 0.04054
   0  15  15      26      30   1-0.30068 0.30027-0.54300 0.95092 0.78404 0.07444
   2  15  15     208      32   1-0.23309 0.28705-0.54837 0.95628 0.80305 0.05540
   4  15  15     102      31   1-0.17443 0.28277-0.55034 0.95824 0.81645 0.04197
   6  15  15      39      30   1-0.12209 0.28480-0.55011 0.95801 0.82604 0.03237
   8  15  15      14      31   1-0.07435 0.29143-0.54833 0.95622 0.83285 0.02553
  10  15  15      59      31   1-0.03004 0.30149-0.54532 0.95321 0.83758 0.02078
  11  14  15      63      31   1-0.04162 0.34026-0.55910 0.93980 0.82794 0.03040
   9  14  15      -6      33   1-0.08758 0.33185-0.56191 0.94261 0.82246 0.03591
   7  14  15      68      29   1-0.13701 0.32691-0.56330 0.94401 0.81473 0.04365
   5  14  15     110      29   1-0.19100 0.32652-0.56287 0.94359 0.80411 0.05430
   3  14  15     -19      29   1-0.25104 0.33219-0.55993 0.94066 0.78955 0.06888
   1  14  15     -25      30   1-0.31932 0.34610-0.55319 0.93392 0.76940 0.08905
   0  13  15      18      29   1-0.41085 0.41045-0.54890 0.90245 0.72796 0.13050
   2  13  15      27      29   1-0.33275 0.38672-0.56296 0.91651 0.75652 0.10191
   4  13  15      80      29   1-0.26453 0.37287-0.57075 0.92429 0.77731 0.08111
   6  13  15     106      29   1-0.20379 0.36651-0.57452 0.92805 0.79266 0.06574
   8  13  15      53      32   1-0.14875 0.36583-0.57553 0.92905 0.80406 0.05431
  10  13  15      73      33   1-0.09809 0.36955-0.57452 0.92804 0.81250 0.04585
  12  13  15      55      33   1-0.05086 0.37669-0.57193 0.92544 0.81861 0.03971
  11  12  15      17      32   1-0.10617 0.40482-0.58634 0.91267 0.80298 0.05535
   9  12  15      54      32   1-0.15768 0.40196-0.58701 0.91335 0.79400 0.06435
   7  12  15      91      28   1-0.21337 0.40327-0.58550 0.91184 0.78203 0.07634
   5  12  15      75      30   1-0.27433 0.40986-0.58107 0.90743 0.76618 0.09221
   3  12  15      88      28   1-0.34202 0.42318-0.57253 0.89889 0.74513 0.11329
   1  12  15     -19      28   1-0.41827 0.44506-0.55782 0.88419 0.71687 0.14157
   0  11  15      83      29   1-0.50551 0.50511-0.54308 0.84227 0.67050 0.18794
   2  11  15      84      29   1-0.42225 0.47622-0.56699 0.86618 0.70727 0.15115
   4  11  15     145      29   1-0.34792 0.45627-0.58201 0.88118 0.73498 0.12343
   6  11  15      46      27   1-0.28103 0.44375-0.59106 0.89023 0.75604 0.10234
   8  11  15     230      31   1-0.22017 0.43726-0.59598 0.89514 0.77216 0.08619
  10  11  15     262      34   1-0.16416 0.43563-0.59789 0.89704 0.78451 0.07382
   9  10  15      85      32   1-0.22458 0.46886-0.60607 0.87805 0.76298 0.09536
   7  10  15      80      28   1-0.28513 0.47504-0.60082 0.87280 0.74676 0.11160
   5  10  15      31      28   1-0.35107 0.48661-0.59146 0.86345 0.72588 0.13251
   3  10  15      52      28   1-0.42348 0.50465-0.57640 0.84839 0.69888 0.15952
   1  10  15      -1      28   1-0.50343 0.53022-0.55314 0.82515 0.66381 0.19462
   0   9  15      11      27   1-0.58325 0.58286-0.53041 0.77524 0.61527 0.24316
   2   9  15      13      27   1-0.49947 0.55346-0.56352 0.80834 0.65804 0.20037
   4   9  15      46      29   1-0.42249 0.53085-0.58598 0.83079 0.69147 0.16692
   6   9  15      -1      27   1-0.35192 0.51465-0.60090 0.84571 0.71766 0.14071
   8   9  15      61      29   1-0.28700 0.50410-0.61039 0.85519 0.73823 0.12011
   7   8  15     -18      27   1-0.35083 0.54075-0.61034 0.82796 0.71019 0.14816
   5   8  15      22      27   1-0.41966 0.55521-0.59570 0.81333 0.68485 0.17352
   3   8  15      96      29   1-0.49399 0.57517-0.57411 0.79174 0.65299 0.20540
   1   8  15      20      27   1-0.57403 0.60083-0.54301 0.76065 0.61294 0.24548
   0   7  15      25      28   1-0.64511 0.64473-0.51505 0.70552 0.56449 0.29393
   2   7  15      24      27   1-0.56405 0.61804-0.55561 0.74606 0.61091 0.24750
   4   7  15      48      27   1-0.48725 0.59562-0.58483 0.77528 0.64852 0.20985
   6   7  15      54      27   1-0.41529 0.57803-0.60551 0.79595 0.67888 0.17947
   5   6  15      16      27   1-0.47944 0.61499-0.59562 0.75888 0.64451 0.21385
   3   6  15       8      28   1-0.55341 0.63460-0.56815 0.73142 0.60909 0.24930
   1   6  15     145      27   1-0.63101 0.65782-0.53067 0.69394 0.56595 0.29246
   0   5  15      69      26   1-0.69331 0.69294-0.49992 0.63602 0.51913 0.33928
   2   5  15     -46      28   1-0.61681 0.67080-0.54584 0.68193 0.56717 0.29122
   4   5  15      -4      26   1-0.54220 0.65057-0.58059 0.71668 0.60743 0.25093
   3   4  15      -8      27   1-0.60246 0.68364-0.56059 0.66950 0.56819 0.29018
   1   4  15      72      27   1-0.67615 0.70297-0.51841 0.62733 0.52360 0.33480
   0   3  15      -5      27   1-0.73037 0.73001-0.48673 0.56847 0.47932 0.37908
   2   3  15      -4      26   1-0.65917 0.71317-0.53606 0.61779 0.52746 0.33092
   1   2  15      53      27   1-0.71142 0.73825-0.50768 0.56224 0.48603 0.37235
   0   1  15     780      35   1-0.75856 0.75820-0.47635 0.50372 0.44471 0.41368
   0   0  16     160      29   1-0.75788 0.75750-0.46491 0.46511 0.45780 0.45780
   1   1  16     -25      29   1-0.71636 0.74316-0.49235 0.51973 0.49449 0.42111
   0   2  16     -45      29   1-0.73544 0.73505-0.47084 0.52541 0.48739 0.42823
   2   2  16     237      32   1-0.67044 0.72442-0.51772 0.57228 0.53157 0.38402
   3   3  16      -9      28   1-0.62051 0.70168-0.54029 0.62203 0.56844 0.34715
   1   3  16      43      28   1-0.68823 0.71503-0.49900 0.58074 0.52672 0.38889
   0   4  16       0      29   1-0.70620 0.70580-0.47932 0.58825 0.52120 0.39443
   2   4  16      -6      29   1-0.63649 0.69046-0.52413 0.63306 0.56591 0.34970
   4   4  16      13      29   1-0.56715 0.67550-0.55945 0.66837 0.60449 0.31110
   5   5  16     -34      29   1-0.51109 0.64662-0.57474 0.71084 0.63914 0.27644
   3   5  16      24      28   1-0.58086 0.66202-0.54551 0.68161 0.60423 0.31137
   1   5  16      59      29   1-0.65246 0.67925-0.50737 0.64348 0.56300 0.35263
   0   6  16      33      28   1-0.66850 0.66810-0.48992 0.65322 0.55963 0.35601
   2   6  16      32      29   1-0.59430 0.64827-0.53124 0.69453 0.60387 0.31175
   4   6  16      44      28   1-0.52220 0.63054-0.56256 0.72584 0.64100 0.27460
   6   6  16     -30      29   1-0.45312 0.61583-0.58587 0.74914 0.67190 0.24367
   7   7  16     -18      30   1-0.39408 0.58398-0.59273 0.78319 0.70239 0.21318
   5   7  16      39      29   1-0.46147 0.59699-0.57496 0.76542 0.67564 0.23996
   3   7  16      36      28   1-0.53272 0.61388-0.55027 0.74073 0.64301 0.27260
   1   7  16      47      29   1-0.60750 0.63428-0.51666 0.70713 0.60341 0.31223
   0   8  16     -32      30   1-0.62044 0.62003-0.50174 0.71940 0.60283 0.31282
   2   8  16      16      28   1-0.54260 0.59656-0.53789 0.75554 0.64523 0.27040
   4   8  16      18      29   1-0.46887 0.57721-0.56405 0.78169 0.67973 0.23588
   6   8  16       5      29   1-0.39965 0.56236-0.58261 0.80025 0.70770 0.20789
   8   8  16      28      31   1-0.33478 0.55186-0.59540 0.81303 0.73033 0.18523
   9   9  16     -69      32   1-0.27592 0.52018-0.59406 0.83887 0.75558 0.15998
   7   9  16     106      31   1-0.33768 0.52757-0.58561 0.83043 0.73688 0.17870
   5   9  16     -29      32   1-0.40394 0.53946-0.57250 0.81732 0.71350 0.20211
   3   9  16      29      30   1-0.47521 0.55635-0.55317 0.79800 0.68426 0.23136
   1   9  16     -22      30   1-0.55173 0.57851-0.52548 0.77032 0.64771 0.26794
   0  10  16     -35      31   1-0.56002 0.55961-0.51309 0.78511 0.65053 0.26513
   2  10  16      39      30   1-0.48028 0.53424-0.54239 0.81440 0.68934 0.22630
   4  10  16       2      31   1-0.40676 0.51509-0.56241 0.83442 0.71989 0.19573
   6  10  16      26      32   1-0.33903 0.50173-0.57577 0.84777 0.74399 0.17161
   8  10  16     132      32   1-0.27639 0.49347-0.58423 0.85622 0.76304 0.15254
  10  10  16     278      35   1-0.21812 0.48957-0.58901 0.86100 0.77807 0.13748
   9  11  16      39      34   1-0.21646 0.46072-0.57883 0.87800 0.78614 0.12944
   7  11  16     147      33   1-0.27509 0.46497-0.57421 0.87339 0.77107 0.14453
   5  11  16     -17      31   1-0.33857 0.47408-0.56586 0.86504 0.75177 0.16385
   3  11  16      41      32   1-0.40783 0.48897-0.55240 0.85159 0.72700 0.18863
   1  11  16      63      33   1-0.48385 0.51062-0.53176 0.83096 0.69510 0.22056
   0  12  16      53      35   1-0.48561 0.48519-0.52138 0.84777 0.70172 0.21396
   2  12  16      50      32   1-0.40683 0.46079-0.54249 0.86887 0.73498 0.18067
   4  12  16     -47      32   1-0.33598 0.44431-0.55588 0.88226 0.76032 0.15532
   6  12  16     152      34   1-0.27174 0.43443-0.56398 0.89035 0.77976 0.13585
   8  12  16      17      32   1-0.21289 0.42995-0.56832 0.89468 0.79473 0.12085
   7  13  16      72      33   1-0.20713 0.39700-0.55741 0.91095 0.80393 0.11168
   5  13  16      -8      32   1-0.26602 0.40152-0.55349 0.90704 0.78920 0.12643
   3  13  16      17      32   1-0.33089 0.41202-0.54582 0.89938 0.76979 0.14586
   1  13  16     110      32   1-0.40331 0.43007-0.53272 0.88628 0.74403 0.17165
   0  14  16       9      33   1-0.39665 0.39622-0.52308 0.90383 0.75437 0.16132
   2  14  16      60      31   1-0.32277 0.37671-0.53561 0.91635 0.78033 0.13533
   4  14  16     -31      32   1-0.25751 0.36582-0.54263 0.92337 0.79949 0.11616
   1   8  17      52      30   1-0.58415 0.61090-0.50020 0.71787 0.63927 0.33360
   0   7  17      27      31   1-0.64369 0.64326-0.47718 0.66767 0.59840 0.37448
   2   7  17      17      31   1-0.57185 0.62579-0.51438 0.70486 0.63913 0.33372
   4   7  17      13      31   1-0.50220 0.61051-0.54262 0.73309 0.67336 0.29947
   5   6  17     -16      32   1-0.49164 0.62714-0.55475 0.71804 0.67126 0.30156
   3   6  17      60      31   1-0.55921 0.64034-0.52830 0.69159 0.63895 0.33388
   1   6  17     -23      32   1-0.62869 0.65545-0.49381 0.65711 0.60084 0.37201
   0   5  17      36      31   1-0.68170 0.68128-0.46919 0.60531 0.56149 0.41138
   2   5  17      -1      31   1-0.61364 0.66759-0.50988 0.64600 0.60296 0.36988
   4   5  17     -40      31   1-0.54623 0.65455-0.54194 0.67806 0.63874 0.33408
   3   4  17      18      30   1-0.59850 0.67964-0.52545 0.63439 0.60480 0.36802
   1   4  17       8      31   1-0.66469 0.69146-0.48782 0.59676 0.56598 0.40687
   0   3  17      46      31   1-0.71173 0.71131-0.46272 0.54448 0.52864 0.44421
   2   3  17     -33      31   1-0.64776 0.70172-0.50565 0.58740 0.56994 0.40289
   1   2  17      53      32   1-0.69346 0.72023-0.48305 0.53763 0.53469 0.43815
   0   1  17      71      30   1-0.73518 0.73478-0.45828 0.48568 0.49961 0.47323
  -1  -8 -17       2      32   1 0.58415-0.61090 0.50020-0.71787-0.63927-0.33360
   0  -7 -17     -32      33   1 0.64369-0.64326 0.47718-0.66767-0.59840-0.37448
  -2  -7 -17       2      32   1 0.57185-0.62579 0.51438-0.70486-0.63913-0.33372
  -4  -7 -17     -18      32   1 0.50220-0.61051 0.54262-0.73309-0.67336-0.29947
  -5  -6 -17      29      31   1 0.49164-0.62714 0.55475-0.71804-0.67126-0.30156
  -3  -6 -17      31      32   1 0.55921-0.64034 0.52830-0.69159-0.63895-0.33388
  -1  -6 -17      28      32   1 0.62869-0.65545 0.49381-0.65711-0.60084-0.37201
   0  -5 -17     -38      33   1 0.68170-0.68128 0.46919-0.60531-0.56149-0.41138
  -2  -5 -17       6      31   1 0.61364-0.66759 0.50988-0.64600-0.60296-0.36988
  -4  -5 -17     -24      31   1 0.54623-0.65455 0.54194-0.67806-0.63874-0.33408
  -3  -4 -17      61      30   1 0.59850-0.67964 0.52545-0.63438-0.60480-0.36802
  -1  -4 -17      30      32   1 0.66469-0.69146 0.48782-0.59676-0.56598-0.40687
   0  -3 -17      -2      33   1 0.71173-0.71131 0.46272-0.54448-0.52864-0.44421
  -2  -3 -17      14      30   1 0.64776-0.70172 0.50565-0.58740-0.56994-0.40289
  -1  -2 -17     -16      33   1 0.69346-0.72023 0.48305-0.53763-0.53469-0.43814
   0  -1 -17      31      32   1 0.73518-0.73478 0.45828-0.48568-0.49961-0.47323
   0   0 -16     179      30   1 0.75788-0.75750 0.46491-0.46511-0.45780-0.45780
  -1  -1 -16      23      28   1 0.71636-0.74316 0.49235-0.51973-0.49449-0.42111
   0  -2 -16      -5      29   1 0.73544-0.73505 0.47084-0.52541-0.48739-0.42823
  -2  -2 -16     265      32   1 0.67044-0.72442 0.51772-0.57228-0.53157-0.38402
  -3  -3 -16     -19      28   1 0.62051-0.70168 0.54029-0.62203-0.56844-0.34715
  -1  -3 -16      -3      29   1 0.68823-0.71503 0.49900-0.58074-0.52672-0.38889
   0  -4 -16      36      29   1 0.70620-0.70580 0.47932-0.58825-0.52120-0.39443
  -2  -4 -16      14      29   1 0.63649-0.69046 0.52413-0.63306-0.56591-0.34970
  -4  -4 -16      37      28   1 0.56715-0.67550 0.55945-0.66837-0.60449-0.31110
  -5  -5 -16     -41      28   1 0.51109-0.64662 0.57474-0.71084-0.63914-0.27644
  -3  -5 -16       2      29   1 0.58086-0.66202 0.54551-0.68161-0.60423-0.31137
  -1  -5 -16      79      29   1 0.65246-0.67925 0.50737-0.64348-0.56300-0.35263
   0  -6 -16       0      29   1 0.66850-0.66810 0.48992-0.65322-0.55963-0.35601
  -2  -6 -16      38      29   1 0.59430-0.64827 0.53124-0.69453-0.60387-0.31175
  -4  -6 -16      40      28   1 0.52220-0.63054 0.56256-0.72584-0.64100-0.27460
  -6  -6 -16      30      29   1 0.45312-0.61583 0.58587-0.74914-0.67190-0.24367
  -7  -7 -16      19      30   1 0.39408-0.58398 0.59273-0.78319-0.70239-0.21318
  -5  -7 -16      12      29   1 0.46147-0.59699 0.57496-0.76542-0.67564-0.23996
  -3  -7 -16      27      29   1 0.53272-0.61388 0.55027-0.74073-0.64301-0.27260
  -1  -7 -16      19      30   1 0.60750-0.63428 0.51666-0.70713-0.60341-0.31223
   0  -8 -16       7      29   1 0.62044-0.62003 0.50174-0.71940-0.60283-0.31282
  -2  -8 -16      56      29   1 0.54260-0.59656 0.53789-0.75554-0.64523-0.27040
  -4  -8 -16     -49      30   1 0.46887-0.57721 0.56405-0.78169-0.67973-0.23588
  -6  -8 -16      53      31   1 0.39965-0.56236 0.58261-0.80025-0.70770-0.20789
  -8  -8 -16     -31      31   1 0.33478-0.55186 0.59540-0.81303-0.73033-0.18523
  -9  -9 -16     -11      32   1 0.27592-0.52018 0.59406-0.83887-0.75558-0.15998
  -7  -9 -16      88      32   1 0.33768-0.52757 0.58561-0.83043-0.73688-0.17870
  -5  -9 -16       9      31   1 0.40394-0.53946 0.57250-0.81732-0.71350-0.20211
  -3  -9 -16      58      31   1 0.47521-0.55635 0.55317-0.79800-0.68426-0.23136
  -1  -9 -16      77      28   1 0.55173-0.57851 0.52548-0.77032-0.64771-0.26794
   0 -10 -16      23      32   1 0.56002-0.55961 0.51309-0.78511-0.65053-0.26513
  -2 -10 -16      22      31   1 0.48028-0.53424 0.54239-0.81440-0.68934-0.22630
  -4 -10 -16      23      31   1 0.40676-0.51509 0.56241-0.83442-0.71989-0.19573
  -6 -10 -16     -13      34   1 0.33903-0.50173 0.57577-0.84777-0.74399-0.17161
  -8 -10 -16      95      33   1 0.27640-0.49347 0.58423-0.85622-0.76304-0.15254
 -10 -10 -16     209      37   1 0.21812-0.48957 0.58901-0.86100-0.77807-0.13748
  -9 -11 -16     -13      33   1 0.21646-0.46072 0.57883-0.87800-0.78614-0.12944
  -7 -11 -16      93      34   1 0.27509-0.46497 0.57421-0.87339-0.77107-0.14453
  -5 -11 -16      -7      32   1 0.33857-0.47408 0.56586-0.86504-0.75177-0.16385
  -3 -11 -16      -7      32   1 0.40783-0.48897 0.55240-0.85159-0.72700-0.18863
  -1 -11 -16     101      33   1 0.48385-0.51062 0.53176-0.83096-0.69510-0.22056
   0 -12 -16      86      34   1 0.48561-0.48519 0.52138-0.84777-0.70172-0.21396
  -2 -12 -16      52      31   1 0.40683-0.46079 0.54249-0.86887-0.73498-0.18067
  -4 -12 -16     -31      33   1 0.33598-0.44431 0.55588-0.88226-0.76032-0.15532
  -6 -12 -16      74      33   1 0.27174-0.43443 0.56398-0.89035-0.77976-0.13585
  -8 -12 -16      32      32   1 0.21289-0.42995 0.56832-0.89468-0.79473-0.12085
  -7 -13 -16     101      33   1 0.20713-0.39700 0.55741-0.91095-0.80393-0.11168
  -5 -13 -16     -27      32   1 0.26602-0.40152 0.55349-0.90704-0.78920-0.12643
  -3 -13 -16      44      34   1 0.33089-0.41202 0.54582-0.89938-0.76979-0.14586
  -1 -13 -16      67      33   1 0.40331-0.43007 0.53272-0.88628-0.74403-0.17165
   0 -14 -16      57      33   1 0.39665-0.39622 0.52308-0.90383-0.75437-0.16132
  -2 -14 -16     -21      35   1 0.32277-0.37671 0.53561-0.91635-0.78033-0.13533
  -4 -14 -16      34      33   1 0.25751-0.36582 0.54263-0.92337-0.79949-0.11616
  -5 -18 -15     -26      32   1 0.01503-0.15054 0.49911-0.98855-0.86630 0.00787
  -3 -18 -15      12      32   1 0.05339-0.13453 0.50143-0.99088-0.86346 0.00500
  -1 -18 -15      33      34   1 0.09503-0.12179 0.50308-0.99254-0.85892 0.00044
   0 -17 -15      62      32   1 0.17974-0.17933 0.52119-0.98347-0.83424-0.02424
  -2 -17 -15     106      33   1 0.12728-0.18124 0.52104-0.98331-0.84392-0.01454
  -4 -17 -15      43      31   1 0.08082-0.18915 0.51963-0.98189-0.85047-0.00797
  -6 -17 -15       2      31   1 0.03844-0.20114 0.51727-0.97953-0.85486-0.00356
  -8 -17 -15      35      31   1-0.00105-0.21602 0.51411-0.97636-0.85761-0.00078
  -9 -16 -15     -30      32   1 0.01590-0.26016 0.53040-0.96547-0.84748-0.01089
  -7 -16 -15      52      30   1 0.05809-0.24798 0.53355-0.96862-0.84367-0.01473
  -5 -16 -15     -18      31   1 0.10353-0.23905 0.53568-0.97076-0.83796-0.02046
  -3 -16 -15      34      32   1 0.15345-0.23460 0.53655-0.97164-0.82973-0.02872
  -1 -16 -15      20      33   1 0.20972-0.23650 0.53567-0.97076-0.81792-0.04054
   0 -15 -15      19      33   1 0.30068-0.30027 0.54300-0.95092-0.78404-0.07444
  -2 -15 -15     149      33   1 0.23309-0.28705 0.54837-0.95628-0.80305-0.05540
  -4 -15 -15      41      32   1 0.17443-0.28277 0.55034-0.95824-0.81645-0.04197
  -6 -15 -15       8      31   1 0.12209-0.28480 0.55011-0.95801-0.82604-0.03237
  -8 -15 -15      -5      31   1 0.07435-0.29143 0.54833-0.95622-0.83285-0.02553
 -10 -15 -15      -1      33   1 0.03004-0.30149 0.54532-0.95321-0.83758-0.02078
 -11 -14 -15      -1      31   1 0.04162-0.34026 0.55910-0.93980-0.82794-0.03040
  -9 -14 -15      11      33   1 0.08758-0.33185 0.56191-0.94261-0.82246-0.03591
  -7 -14 -15      41      32   1 0.13701-0.32691 0.56330-0.94401-0.81473-0.04365
  -5 -14 -15      72      30   1 0.19100-0.32652 0.56287-0.94359-0.80411-0.05430
  -3 -14 -15     -32      30   1 0.25104-0.33219 0.55993-0.94066-0.78955-0.06888
  -1 -14 -15     -13      29   1 0.31932-0.34610 0.55319-0.93392-0.76940-0.08905
   0 -13 -15     -15      30   1 0.41085-0.41045 0.54890-0.90245-0.72796-0.13050
  -2 -13 -15       4      29   1 0.33275-0.38672 0.56296-0.91651-0.75652-0.10191
  -4 -13 -15     107      30   1 0.26453-0.37287 0.57075-0.92429-0.77731-0.08111
  -6 -13 -15     108      30   1 0.20379-0.36651 0.57452-0.92805-0.79266-0.06574
  -8 -13 -15      50      32   1 0.14875-0.36583 0.57553-0.92905-0.80406-0.05431
 -10 -13 -15      43      33   1 0.09809-0.36955 0.57452-0.92804-0.81250-0.04585
 -12 -13 -15      71      31   1 0.05086-0.37669 0.57193-0.92544-0.81861-0.03971
 -11 -12 -15       7      32   1 0.10617-0.40482 0.58634-0.91267-0.80298-0.05535
  -9 -12 -15     102      32   1 0.15768-0.40196 0.58701-0.91335-0.79400-0.06435
  -7 -12 -15      15      29   1 0.21337-0.40327 0.58550-0.91184-0.78203-0.07634
  -5 -12 -15       8      30   1 0.27433-0.40986 0.58107-0.90743-0.76618-0.09221
  -3 -12 -15      44      29   1 0.34202-0.42318 0.57253-0.89889-0.74513-0.11329
  -1 -12 -15     -45      30   1 0.41827-0.44506 0.55782-0.88419-0.71687-0.14157
   0 -11 -15      33      30   1 0.50551-0.50511 0.54308-0.84227-0.67050-0.18794
  -2 -11 -15      53      29   1 0.42225-0.47622 0.56699-0.86618-0.70727-0.15115
  -4 -11 -15     145      30   1 0.34792-0.45627 0.58201-0.88118-0.73498-0.12343
  -6 -11 -15      -3      30   1 0.28103-0.44375 0.59106-0.89023-0.75604-0.10234
  -8 -11 -15     208      31   1 0.22017-0.43726 0.59598-0.89514-0.77216-0.08619
 -10 -11 -15     301      34   1 0.16416-0.43563 0.59789-0.89704-0.78451-0.07382
  -9 -10 -15     142      30   1 0.22458-0.46886 0.60607-0.87805-0.76298-0.09536
  -7 -10 -15     106      29   1 0.28513-0.47504 0.60082-0.87280-0.74676-0.11160
  -5 -10 -15       8      29   1 0.35107-0.48661 0.59146-0.86345-0.72588-0.13251
  -3 -10 -15      45      28   1 0.42348-0.50465 0.57640-0.84839-0.69888-0.15952
  -1 -10 -15      64      28   1 0.50343-0.53022 0.55314-0.82515-0.66381-0.19462
   0  -9 -15      22      28   1 0.58325-0.58286 0.53041-0.77524-0.61527-0.24316
  -2  -9 -15       5      28   1 0.49947-0.55346 0.56352-0.80834-0.65804-0.20037
  -4  -9 -15      17      29   1 0.42249-0.53085 0.58598-0.83079-0.69147-0.16692
  -6  -9 -15      -9      27   1 0.35192-0.51465 0.60090-0.84571-0.71766-0.14071
  -8  -9 -15      59      28   1 0.28700-0.50410 0.61039-0.85519-0.73823-0.12011
  -7  -8 -15      49      26   1 0.35083-0.54075 0.61034-0.82796-0.71019-0.14816
  -5  -8 -15      52      27   1 0.41966-0.55521 0.59570-0.81333-0.68485-0.17352
  -3  -8 -15      55      29   1 0.49399-0.57517 0.57411-0.79174-0.65299-0.20540
  -1  -8 -15      63      27   1 0.57403-0.60083 0.54301-0.76065-0.61294-0.24548
   0  -7 -15      43      27   1 0.64511-0.64473 0.51505-0.70552-0.56449-0.29393
  -2  -7 -15      51      27   1 0.56405-0.61804 0.55561-0.74606-0.61091-0.24750
  -4  -7 -15      83      28   1 0.48725-0.59562 0.58483-0.77528-0.64852-0.20985
  -6  -7 -15      21      26   1 0.41529-0.57803 0.60551-0.79595-0.67888-0.17947
  -5  -6 -15       1      27   1 0.47944-0.61499 0.59562-0.75888-0.64451-0.21385
  -3  -6 -15      48      27   1 0.55341-0.63460 0.56815-0.73142-0.60909-0.24930
  -1  -6 -15      77      27   1 0.63101-0.65782 0.53067-0.69394-0.56595-0.29246
   0  -5 -15      68      27   1 0.69331-0.69294 0.49992-0.63602-0.51913-0.33928
  -2  -5 -15      48      26   1 0.61681-0.67080 0.54584-0.68193-0.56717-0.29122
  -4  -5 -15      55      25   1 0.54220-0.65057 0.58059-0.71668-0.60743-0.25093
  -3  -4 -15      25      25   1 0.60246-0.68364 0.56059-0.66950-0.56819-0.29018
  -1  -4 -15      66      27   1 0.67615-0.70297 0.51841-0.62733-0.52360-0.33480
   0  -3 -15      -6      27   1 0.73037-0.73001 0.48673-0.56847-0.47932-0.37908
  -2  -3 -15      10      27   1 0.65917-0.71317 0.53606-0.61779-0.52746-0.33092
  -1  -2 -15      97      27   1 0.71142-0.73825 0.50768-0.56224-0.48603-0.37235
   0  -1 -15     704      35   1 0.75856-0.75820 0.47635-0.50372-0.44471-0.41368
   0   0 -14      38      23   1 0.78105-0.78071 0.47915-0.47933-0.40058-0.40058
  -1  -1 -14      99      26   1 0.73424-0.76109 0.51378-0.54114-0.44384-0.35731
   0  -2 -14      67      24   1 0.75421-0.75387 0.49129-0.54583-0.43577-0.36540
  -2  -2 -14      54      31   1 0.68170-0.73573 0.54558-0.60011-0.48754-0.31360
  -3  -3 -14      20      24   1 0.62406-0.70527 0.57349-0.65520-0.53076-0.27038
  -1  -3 -14       0      25   1 0.69976-0.72661 0.52682-0.60854-0.48256-0.31860
   0  -4 -14     147      26   1 0.71814-0.71780 0.50699-0.61589-0.47678-0.32440
  -2  -4 -14      29      25   1 0.63942-0.69345 0.55806-0.66696-0.52893-0.27222
  -4  -4 -14      37      23   1 0.56227-0.67066 0.59667-0.70556-0.57261-0.22853
  -5  -5 -14       7      24   1 0.49748-0.63306 0.61454-0.75061-0.61226-0.18887
  -3  -5 -14      18      26   1 0.57430-0.65550 0.58396-0.72003-0.57378-0.22737
  -1  -5 -14      99      26   1 0.65477-0.68160 0.54210-0.67818-0.52677-0.27441
   0  -6 -14      25      25   1 0.67017-0.66982 0.52552-0.68879-0.52419-0.27700
  -2  -6 -14     -11      25   1 0.58583-0.63985 0.57111-0.73437-0.57505-0.22612
  -4  -6 -14     -51      25   1 0.50580-0.61419 0.60381-0.76706-0.61612-0.18503
  -6  -6 -14       8      24   1 0.43094-0.59370 0.62686-0.79011-0.64909-0.15203
  -7  -7 -14      29      24   1 0.36387-0.55382 0.63367-0.82409-0.68266-0.11846
  -5  -7 -14      52      25   1 0.43546-0.57103 0.61733-0.80777-0.65518-0.14596
  -3  -7 -14     -18      25   1 0.51307-0.59427 0.59316-0.78360-0.62043-0.18073
  -1  -7 -14      55      25   1 0.59682-0.62365 0.55816-0.74861-0.57648-0.22471
   0  -8 -14      64      25   1 0.60718-0.60682 0.54515-0.76278-0.57811-0.22310
  -2  -8 -14     -18      25   1 0.51909-0.57310 0.58269-0.80031-0.62534-0.17584
  -4  -8 -14      23      25   1 0.43837-0.54675 0.60795-0.82557-0.66198-0.13918
  -6  -8 -14      77      27   1 0.36474-0.52749 0.62464-0.84225-0.69047-0.11066
  -8  -8 -14     -17      26   1 0.29737-0.51449 0.63525-0.85286-0.71271-0.08841
  -9  -9 -14      13      27   1 0.23232-0.47663 0.63208-0.87686-0.73919-0.06192
  -7  -9 -14      74      26   1 0.29492-0.48486 0.62613-0.87092-0.72174-0.07939
  -5  -9 -14     -22      26   1 0.36352-0.49909 0.61566-0.86046-0.69912-0.10203
  -3  -9 -14     105      27   1 0.43935-0.52054 0.59877-0.84358-0.66966-0.13152
  -1  -9 -14     106      27   1 0.52358-0.55041 0.57248-0.81729-0.63101-0.17019
   0 -10 -14      35      25   1 0.52618-0.52582 0.56266-0.83465-0.63765-0.16357
  -2 -10 -14     312      28   1 0.43796-0.49196 0.58987-0.86185-0.67842-0.12277
  -4 -10 -14     108      29   1 0.35982-0.46820 0.60674-0.87872-0.70877-0.09240
  -6 -10 -14     -19      26   1 0.29006-0.45281 0.61686-0.88884-0.73163-0.06952
  -8 -10 -14      65      27   1 0.22704-0.44416 0.62240-0.89437-0.74897-0.05215
 -10 -10 -14      11      27   1 0.16942-0.44091 0.62469-0.89665-0.76219-0.03892
 -11 -11 -14      30      27   1 0.10914-0.40781 0.61367-0.91281-0.78188-0.01922
  -9 -11 -14      59      27   1 0.16184-0.40614 0.61416-0.91331-0.77232-0.02880
  -7 -11 -14      87      27   1 0.21913-0.40907 0.61235-0.91151-0.75954-0.04160
  -5 -11 -14      39      26   1 0.28232-0.41788 0.60740-0.90656-0.74249-0.05867
  -3 -11 -14     399      31   1 0.35309-0.43427 0.59786-0.89703-0.71962-0.08156
  -1 -11 -14      12      27   1 0.43360-0.46042 0.58129-0.88047-0.68854-0.11267
   0 -12 -14      62      28   1 0.42545-0.42507 0.57311-0.89947-0.70039-0.10084
  -2 -12 -14      81      27   1 0.34261-0.39661 0.58897-0.91532-0.73191-0.06929
  -4 -12 -14       5      27   1 0.27114-0.37951 0.59762-0.92396-0.75450-0.04669
  -6 -12 -14      39      26   1 0.20816-0.37090 0.60180-0.92814-0.77098-0.03018
  -8 -12 -14     114      27   1 0.15155-0.36866 0.60301-0.92935-0.78312-0.01802
 -10 -12 -14     303      31   1 0.09978-0.37127 0.60211-0.92844-0.79205-0.00907
 -12 -12 -14      -6      28   1 0.05176-0.37762 0.59959-0.92591-0.79851-0.00258
 -13 -13 -14      42      28   1-0.00257-0.35047 0.58297-0.93646-0.81236 0.01127
 -11 -13 -14      79      28   1 0.04113-0.33980 0.58692-0.94043-0.80848 0.00737
  -9 -13 -14      57      28   1 0.08775-0.33204 0.58971-0.94322-0.80273 0.00160
  -7 -13 -14      67      28   1 0.13815-0.32808 0.59107-0.94459-0.79461-0.00654
  -5 -13 -14      23      27   1 0.19358-0.32913 0.59055-0.94408-0.78337-0.01781
  -3 -13 -14      23      27   1 0.25581-0.33699 0.58735-0.94088-0.76780-0.03340
  -1 -13 -14      36      28   1 0.32744-0.35425 0.57994-0.93348-0.74593-0.05529
   0 -14 -14      48      29   1 0.30626-0.30588 0.57051-0.95123-0.76203-0.03921
  -2 -14 -14      14      27   1 0.23539-0.28938 0.57628-0.95700-0.78257-0.01865
  -4 -14 -14      48      27   1 0.17475-0.28312 0.57833-0.95904-0.79679-0.00440
  -6 -14 -14      34      27   1 0.12120-0.28393 0.57809-0.95879-0.80683 0.00566
  -8 -14 -14      40      27   1 0.07270-0.28981 0.57627-0.95696-0.81392 0.01277
 -10 -14 -14      10      29   1 0.02793-0.29941 0.57323-0.95392-0.81880 0.01767
 -12 -14 -14     -73      28   1-0.01403-0.31182 0.56919-0.94987-0.82195 0.02085
 -14 -14 -14     -37      30   1-0.05383-0.32639 0.56425-0.94492-0.82371 0.02262
 -15 -15 -14      30      29   1-0.10208-0.30532 0.54383-0.95168-0.83281 0.03173
 -13 -15 -14       2      31   1-0.06575-0.28729 0.54942-0.95728-0.83281 0.03171
 -11 -15 -14     -10      29   1-0.02790-0.27076 0.55426-0.96212-0.83175 0.03062
  -9 -15 -14     -32      28   1 0.01190-0.25619 0.55830-0.96618-0.82943 0.02829
  -7 -15 -14      -6      28   1 0.05428-0.24419 0.56151-0.96939-0.82558 0.02442
  -5 -15 -14     -18      28   1 0.10014-0.23569 0.56373-0.97162-0.81977 0.01858
  -3 -15 -14      17      27   1 0.15089-0.23206 0.56473-0.97262-0.81129 0.01008
  -1 -15 -14     -19      28   1 0.20871-0.23551 0.56394-0.97184-0.79895-0.00229
   0 -16 -14     106      29   1 0.17428-0.17390 0.54953-0.98461-0.81703 0.01578
  -2 -16 -14      -1      28   1 0.12105-0.17503 0.54913-0.98420-0.82685 0.02562
  -4 -16 -14      -8      28   1 0.07438-0.18273 0.54754-0.98261-0.83337 0.03217
  -6 -16 -14      14      28   1 0.03205-0.19478 0.54507-0.98014-0.83766 0.03648
  -8 -16 -14     -37      28   1-0.00725-0.20985 0.54186-0.97692-0.84031 0.03915
 -10 -16 -14      59      29   1-0.04437-0.22710 0.53794-0.97299-0.84168 0.04054
 -12 -16 -14      43      28   1-0.07988-0.24597 0.53334-0.96838-0.84198 0.04086
 -14 -16 -14      24      30   1-0.11414-0.26608 0.52804-0.96307-0.84136 0.04027
 -13 -17 -14      16      29   1-0.12820-0.22482 0.51092-0.97315-0.84986 0.04874
 -11 -17 -14      25      30   1-0.09636-0.20229 0.51579-0.97802-0.85113 0.05000
  -9 -17 -14     -28      30   1-0.06366-0.18063 0.51999-0.98222-0.85166 0.05050
  -7 -17 -14       6      27   1-0.02981-0.16010 0.52355-0.98580-0.85134 0.05016
  -5 -17 -14      51      28   1 0.00561-0.14115 0.52651-0.98876-0.85004 0.04883
  -3 -17 -14      40      29   1 0.04324-0.12441 0.52887-0.99113-0.84750 0.04627
  -1 -17 -14     -68      29   1 0.08417-0.11096 0.53065-0.99291-0.84331 0.04207
   0 -18 -14      45      29   1 0.03907-0.03868 0.50804-0.99749-0.86035 0.05908
  -2 -18 -14      38      30   1 0.00604-0.06002 0.50689-0.99633-0.86188 0.06064
  -4 -18 -14     -31      30   1-0.02550-0.08285 0.50522-0.99465-0.86249 0.06127
  -6 -18 -14       4      30   1-0.05606-0.10667 0.50296-0.99239-0.86236 0.06116
  -8 -18 -14      18      30   1-0.08594-0.13116 0.50007-0.98949-0.86157 0.06039
 -10 -18 -14      55      29   1-0.11533-0.15613 0.49653-0.98594-0.86017 0.05902
 -12 -18 -14      48      31   1-0.14437-0.18147 0.49230-0.98171-0.85821 0.05708
 -11 -19 -14      58      28   1-0.16271-0.13594 0.47195-0.98854-0.86632 0.06517
  -9 -19 -14     -13      30   1-0.13690-0.10737 0.47528-0.99188-0.86897 0.06780
  -7 -19 -14      18      30   1-0.11138-0.07853 0.47782-0.99443-0.87122 0.07003
  -5 -19 -14     -78      32   1-0.08624-0.04929 0.47956-0.99617-0.87313 0.07191
  -3 -19 -14      37      30   1-0.06164-0.01952 0.48047-0.99709-0.87472 0.07348
  -1 -19 -14     -22      31   1-0.03785 0.01106 0.48049-0.99712-0.87606 0.07480
   0 -20 -14      -8      32   1-0.08886 0.08926 0.44828-0.99210-0.88933 0.08806
  -2 -20 -14     -18      31   1-0.10308 0.04911 0.45135-0.99516-0.88624 0.08498
  -4 -20 -14      17      31   1-0.12052 0.01217 0.45273-0.99653-0.88332 0.08209
  -6 -20 -14      14      32   1-0.14008-0.02263 0.45279-0.99658-0.88039 0.07918
  -8 -20 -14      16      30   1-0.16114-0.05595 0.45172-0.99550-0.87733 0.07614
  -5 -21 -14     -74      31   1-0.17207 0.03655 0.42450-0.99547-0.88877 0.08755
  -3 -21 -14      90      34   1-0.15891 0.07776 0.42179-0.99277-0.89251 0.09126
  -1 -21 -14      35      34   1-0.14984 0.12306 0.41683-0.98782-0.89640 0.09513
   0 -22 -14     130      34   1-0.20156 0.20197 0.37577-0.97395-0.90437 0.10308
  -5 -24 -13      19      31   1-0.34497 0.20943 0.31524-0.96775-0.88389 0.13987
  -3 -24 -13      75      31   1-0.35089 0.26973 0.29974-0.95226-0.88695 0.14291
  -1 -24 -13     159      34   1-0.36437 0.33757 0.27758-0.93011-0.88872 0.14466
   0 -23 -13     117      35   1-0.33456 0.33495 0.30530-0.93064-0.89136 0.14729
  -2 -23 -13     196      33   1-0.31890 0.26492 0.32795-0.95329-0.88905 0.14500
  -4 -23 -13     158      31   1-0.31214 0.20378 0.34337-0.96870-0.88562 0.14160
  -6 -23 -13      44      30   1-0.31185 0.14913 0.35385-0.97918-0.88159 0.13758
  -8 -23 -13      68      30   1-0.31638 0.09928 0.36077-0.98608-0.87716 0.13318
  -9 -22 -13      88      31   1-0.28938 0.04509 0.39247-0.99061-0.87286 0.12890
  -7 -22 -13      21      30   1-0.28021 0.09029 0.38876-0.98690-0.87751 0.13352
  -5 -22 -13     -26      31   1-0.27486 0.13931 0.38242-0.98057-0.88198 0.13797
  -3 -22 -13      33      31   1-0.27471 0.19353 0.37256-0.97071-0.88623 0.14220
  -1 -22 -13      22      30   1-0.28182 0.25502 0.35766-0.95582-0.89013 0.14608
   0 -21 -13      50      28   1-0.23792 0.23830 0.38921-0.96019-0.88972 0.14566
  -2 -21 -13       2      28   1-0.23136 0.17737 0.40295-0.97393-0.88532 0.14129
  -4 -21 -13      -3      28   1-0.23279 0.12443 0.41175-0.98272-0.88089 0.13687
  -6 -21 -13      46      30   1-0.23968 0.07694 0.41721-0.98817-0.87646 0.13247
  -8 -21 -13      67      31   1-0.25044 0.03333 0.42023-0.99118-0.87199 0.12802
 -10 -21 -13      13      31   1-0.26405-0.00743 0.42134-0.99229-0.86742 0.12348
 -12 -21 -13      16      31   1-0.27980-0.04605 0.42088-0.99182-0.86269 0.11877
 -13 -20 -13      30      30   1-0.25978-0.09326 0.44546-0.98921-0.85660 0.11269
 -11 -20 -13     -21      31   1-0.24058-0.05809 0.44762-0.99138-0.86107 0.11714
  -9 -20 -13      41      31   1-0.22284-0.02146 0.44858-0.99234-0.86534 0.12139
  -7 -20 -13     -26      28   1-0.20703 0.01711 0.44814-0.99192-0.86949 0.12551
  -5 -20 -13      30      27   1-0.19386 0.05830 0.44604-0.98983-0.87360 0.12960
  -3 -20 -13     -38      28   1-0.18437 0.10319 0.44181-0.98560-0.87779 0.13378
  -1 -20 -13       8      28   1-0.18029 0.15348 0.43463-0.97842-0.88222 0.13818
   0 -19 -13      56      28   1-0.11892 0.11929 0.46743-0.98405-0.87585 0.13180
  -2 -19 -13      16      27   1-0.12787 0.07387 0.47240-0.98901-0.87191 0.12789
  -4 -19 -13      12      27   1-0.14155 0.03318 0.47506-0.99166-0.86834 0.12434
  -6 -19 -13      12      27   1-0.15831-0.00444 0.47603-0.99262-0.86490 0.12093
  -8 -19 -13      -6      28   1-0.17718-0.03993 0.47565-0.99224-0.86144 0.11748
 -10 -19 -13       6      27   1-0.19757-0.07391 0.47412-0.99071-0.85783 0.11390
 -12 -19 -13      40      29   1-0.21909-0.10677 0.47156-0.98814-0.85400 0.11009
 -14 -19 -13      10      29   1-0.24146-0.13877 0.46803-0.98460-0.84990 0.10601
 -15 -18 -13     -12      31   1-0.22487-0.18254 0.48879-0.97818-0.84273 0.09886
 -13 -18 -13       1      30   1-0.19963-0.15342 0.49340-0.98279-0.84640 0.10251
 -11 -18 -13      35      27   1-0.17471-0.12396 0.49720-0.98660-0.84969 0.10578
  -9 -18 -13      42      28   1-0.15023-0.09407 0.50018-0.98958-0.85263 0.10869
  -7 -18 -13       5      28   1-0.12632-0.06361 0.50231-0.99172-0.85526 0.11130
  -5 -18 -13      10      25   1-0.10322-0.03234 0.50355-0.99297-0.85763 0.11365
  -3 -18 -13     -21      27   1-0.08126 0.00008 0.50382-0.99324-0.85984 0.11583
  -1 -18 -13     -33      28   1-0.06104 0.03422 0.50297-0.99240-0.86201 0.11799
   0 -17 -13       4      27   1 0.01902-0.01866 0.53231-0.99457-0.84622 0.10219
  -2 -17 -13      19      26   1-0.01117-0.04283 0.53150-0.99375-0.84686 0.10285
  -4 -17 -13      60      25   1-0.04055-0.06782 0.53011-0.99235-0.84682 0.10284
  -6 -17 -13       2      26   1-0.06941-0.09333 0.52811-0.99034-0.84619 0.10223
  -8 -17 -13      75      26   1-0.09792-0.11920 0.52545-0.98768-0.84502 0.10108
 -10 -17 -13      66      27   1-0.12619-0.14531 0.52213-0.98435-0.84332 0.09940
 -12 -17 -13      32      29   1-0.15426-0.17160 0.51811-0.98032-0.84112 0.09722
 -14 -17 -13     -53      30   1-0.18221-0.19803 0.51338-0.97559-0.83842 0.09454
 -16 -17 -13     -47      30   1-0.21004-0.22457 0.50793-0.97013-0.83522 0.09136
 -15 -16 -13      27      28   1-0.16679-0.24063 0.53171-0.96673-0.83017 0.08631
 -13 -16 -13      19      27   1-0.13618-0.21687 0.53712-0.97215-0.83227 0.08839
 -11 -16 -13     -37      27   1-0.10498-0.19370 0.54187-0.97690-0.83372 0.08982
  -9 -16 -13      36      26   1-0.07301-0.17130 0.54597-0.98101-0.83447 0.09055
  -7 -16 -13      29      25   1-0.03998-0.14996 0.54946-0.98451-0.83443 0.09048
  -5 -16 -13      33      25   1-0.00551-0.13006 0.55237-0.98743-0.83345 0.08948
  -3 -16 -13      14      26   1 0.03106-0.11226 0.55474-0.98980-0.83133 0.08734
  -1 -16 -13      59      27   1 0.07082-0.09764 0.55660-0.99167-0.82765 0.08364
   0 -15 -13     290      30   1 0.16679-0.16643 0.57655-0.98445-0.79978 0.05576
  -2 -15 -13      34      26   1 0.11302-0.16703 0.57585-0.98374-0.80961 0.06562
  -4 -15 -13       4      26   1 0.06636-0.17475 0.57407-0.98194-0.81601 0.07203
  -6 -15 -13     -24      25   1 0.02429-0.18705 0.57149-0.97936-0.82013 0.07618
  -8 -15 -13      12      25   1-0.01466-0.20247 0.56822-0.97609-0.82261 0.07868
 -10 -15 -13      -8      26   1-0.05140-0.22010 0.56430-0.97216-0.82382 0.07992
 -12 -15 -13      56      28   1-0.08651-0.23936 0.55973-0.96758-0.82399 0.08011
 -14 -15 -13      27      28   1-0.12039-0.25985 0.55449-0.96234-0.82327 0.07941
 -13 -14 -13      55      28   1-0.07061-0.28245 0.57599-0.95665-0.81425 0.07038
 -11 -14 -13       3      27   1-0.03288-0.26581 0.58082-0.96149-0.81323 0.06934
  -9 -14 -13      30      25   1 0.00687-0.25119 0.58490-0.96558-0.81095 0.06704
  -7 -14 -13     -35      26   1 0.04934-0.23928 0.58817-0.96886-0.80712 0.06318
  -5 -14 -13      10      25   1 0.09552-0.23110 0.59051-0.97121-0.80125 0.05729
  -3 -14 -13       0      25   1 0.14702-0.22822 0.59166-0.97236-0.79258 0.04860
  -1 -14 -13      20      26   1 0.20639-0.23322 0.59103-0.97173-0.77973 0.03573
   0 -13 -13      63      25   1 0.31136-0.31101 0.59683-0.95036-0.73946-0.00455
  -2 -13 -13      41      26   1 0.23685-0.29087 0.60304-0.95656-0.76168 0.01769
  -4 -13 -13     245      28   1 0.17412-0.28251 0.60515-0.95867-0.77676 0.03279
  -6 -13 -13     211      27   1 0.11933-0.28210 0.60486-0.95837-0.78724 0.04330
  -8 -13 -13      59      25   1 0.07012-0.28726 0.60297-0.95647-0.79456 0.05064
 -10 -13 -13      39      26   1 0.02494-0.29645 0.59989-0.95338-0.79957 0.05567
 -12 -13 -13      75      27   1-0.01724-0.30864 0.59582-0.94931-0.80279 0.05892
 -11 -12 -13      54      26   1 0.03988-0.33858 0.61352-0.93983-0.78854 0.04467
  -9 -12 -13      17      25   1 0.08713-0.33146 0.61632-0.94263-0.78255 0.03865
  -7 -12 -13     -20      26   1 0.13852-0.32847 0.61767-0.94399-0.77405 0.03013
  -5 -12 -13      11      25   1 0.19545-0.33103 0.61707-0.94340-0.76217 0.01822
  -3 -12 -13     222      29   1 0.26003-0.34124 0.61360-0.93993-0.74552 0.00155
  -1 -12 -13      86      26   1 0.33539-0.36222 0.60544-0.93178-0.72174-0.02225
   0 -11 -13     205      28   1 0.44067-0.44033 0.59569-0.89486-0.67154-0.07246
  -2 -11 -13     257      28   1 0.35246-0.40649 0.61368-0.91284-0.70649-0.03749
  -4 -11 -13     135      28   1 0.27739-0.38579 0.62330-0.92245-0.73108-0.01287
  -6 -11 -13      41      25   1 0.21198-0.37475 0.62792-0.92707-0.74878 0.00485
  -8 -11 -13     168      26   1 0.15371-0.37085 0.62934-0.92848-0.76169 0.01778
 -10 -11 -13      90      26   1 0.10080-0.37231 0.62853-0.92766-0.77112 0.02723
  -9 -10 -13      46      26   1 0.16545-0.40978 0.64016-0.91211-0.75012 0.00623
  -7 -10 -13     -26      25   1 0.22446-0.41442 0.63804-0.91000-0.73648-0.00743
  -5 -10 -13      85      26   1 0.29005-0.42564 0.63251-0.90447-0.71814-0.02579
  -3 -10 -13     322      29   1 0.36420-0.44542 0.62186-0.89383-0.69326-0.05070
  -1 -10 -13     209      28   1 0.44949-0.47633 0.60311-0.87509-0.65896-0.08502
   0  -9 -13      48      25   1 0.54788-0.54754 0.57993-0.82473-0.60295-0.14104
  -2  -9 -13     147      26   1 0.45413-0.50816 0.61108-0.85587-0.64834-0.09562
  -4  -9 -13     111      26   1 0.37177-0.48018 0.63011-0.87490-0.68169-0.06225
  -6  -9 -13      77      25   1 0.29887-0.46165 0.64144-0.88622-0.70651-0.03740
  -8  -9 -13      32      24   1 0.23354-0.45069 0.64765-0.89243-0.72519-0.01871
  -7  -8 -13      29      24   1 0.30454-0.49450 0.65020-0.86780-0.69601-0.04789
  -5  -8 -13      30      23   1 0.37602-0.51161 0.63849-0.85609-0.67149-0.07243
  -3  -8 -13      70      25   1 0.45558-0.53680 0.61951-0.83712-0.63926-0.10469
  -1  -8 -13      76      24   1 0.54452-0.57137 0.58965-0.80726-0.59653-0.14743
   0  -7 -13      40      24   1 0.63199-0.63166 0.55706-0.74750-0.53882-0.20515
  -2  -7 -13      26      25   1 0.53928-0.59332 0.59981-0.79024-0.59113-0.15282
  -4  -7 -13      31      25   1 0.45451-0.56292 0.62831-0.81873-0.63138-0.11255
  -6  -7 -13      46      23   1 0.37756-0.54034 0.64700-0.83742-0.66241-0.08149
  -5  -6 -13      41      23   1 0.45143-0.58703 0.63738-0.80062-0.62445-0.11946
  -3  -6 -13      -9      24   1 0.53256-0.61379 0.61027-0.77352-0.58649-0.15745
  -1  -6 -13     356      26   1 0.62024-0.64710 0.57074-0.73400-0.53815-0.20580
   0  -5 -13     164      24   1 0.69570-0.69538 0.53289-0.66897-0.48176-0.26220
  -2  -5 -13      17      23   1 0.60805-0.66209 0.58426-0.72033-0.53755-0.20639
  -4  -5 -13     134      22   1 0.52462-0.63304 0.62093-0.75699-0.58243-0.16148
  -3  -4 -13      15      22   1 0.59546-0.67669 0.59759-0.70647-0.53699-0.20693
  -1  -4 -13     -45      22   1 0.67882-0.70569 0.55076-0.65965-0.48572-0.25822
   0  -3 -13      60      22   1 0.74298-0.74266 0.51092-0.59263-0.43246-0.31149
  -2  -3 -13      64      22   1 0.66220-0.71625 0.56778-0.64949-0.48905-0.25487
  -1  -2 -13      53      22   1 0.72331-0.75018 0.53243-0.58695-0.43979-0.30414
   0  -1 -13     103      23   1 0.77764-0.77733 0.49282-0.52017-0.39047-0.35346
   0   0 -12      12      21   1 0.80058-0.80029 0.49116-0.49132-0.34335-0.34335
  -1  -1 -12      -5      20   1 0.74675-0.77365 0.53504-0.56237-0.39516-0.29154
   0  -2 -12      46      20   1 0.76777-0.76747 0.51146-0.56598-0.38601-0.30071
  -2  -2 -12     114      21   1 0.68517-0.73925 0.57482-0.62933-0.44740-0.23929
  -3  -3 -12      -8      20   1 0.61697-0.69823 0.60891-0.69060-0.49860-0.18809
  -1  -3 -12       2      20   1 0.70321-0.73011 0.55642-0.63811-0.44265-0.24406
   0  -4 -12      95      23   1 0.72174-0.72144 0.53685-0.64573-0.43698-0.24975
  -2  -4 -12      61      22   1 0.63080-0.68487 0.59488-0.70375-0.49825-0.18846
  -4  -4 -12      25      21   1 0.54382-0.65227 0.63611-0.74498-0.54738-0.13930
  -5  -5 -12      -5      20   1 0.46767-0.60330 0.65582-0.79186-0.59259-0.09409
  -3  -5 -12      25      21   1 0.55259-0.63384 0.62532-0.76137-0.55103-0.13567
  -1  -5 -12     113      22   1 0.64442-0.67130 0.58052-0.71658-0.49776-0.18896
   0  -6 -12      67      22   1 0.65785-0.65754 0.56582-0.72906-0.49714-0.18961
  -2  -6 -12      74      21   1 0.56022-0.61428 0.61473-0.77796-0.55524-0.13148
  -4  -6 -12     119      22   1 0.47105-0.57949 0.64700-0.81023-0.59957-0.08712
  -6  -6 -12     362      25   1 0.39048-0.55329 0.66799-0.83121-0.63345-0.05322
  -7  -7 -12      37      21   1 0.31403-0.50402 0.67306-0.86346-0.66955-0.01712
  -5  -7 -12     117      22   1 0.38865-0.52427 0.65995-0.85036-0.64294-0.04375
  -3  -7 -12      73      22   1 0.47232-0.55357 0.63855-0.82896-0.60759-0.07913
  -1  -7 -12     105      22   1 0.56645-0.59332 0.60445-0.79487-0.56019-0.12655
   0  -8 -12      41      22   1 0.57088-0.57057 0.59466-0.81226-0.56614-0.12062
  -2  -8 -12      55      24   1 0.47096-0.52501 0.63056-0.84816-0.61692-0.06981
  -4  -8 -12      18      22   1 0.38390-0.49233 0.65213-0.86972-0.65369-0.03302
  -6  -8 -12     229      24   1 0.30755-0.47035 0.66481-0.88240-0.68070-0.00598
  -8  -8 -12      17      20   1 0.23971-0.45688 0.67178-0.88936-0.70082 0.01415
  -9  -9 -12     -16      22   1 0.16854-0.41290 0.66505-0.90981-0.72743 0.04077
  -7  -9 -12     124      23   1 0.22938-0.41937 0.66262-0.90739-0.71288 0.02620
  -5  -9 -12      18      23   1 0.29758-0.43319 0.65645-0.90123-0.69313 0.00643
  -3  -9 -12      31      23   1 0.37549-0.45673 0.64453-0.88931-0.66599-0.02073
  -1  -9 -12     269      26   1 0.46616-0.49303 0.62318-0.86796-0.62797-0.05878
   0 -10 -12      38      23   1 0.45679-0.45647 0.61655-0.88852-0.64126-0.04551
  -2 -10 -12     220      26   1 0.36241-0.41647 0.63711-0.90908-0.68022-0.00652
  -4 -10 -12     383      26   1 0.28332-0.39174 0.64785-0.91980-0.70707 0.02035
  -6 -10 -12      40      23   1 0.21526-0.37806 0.65295-0.92490-0.72609 0.03939
  -8 -10 -12      70      24   1 0.15524-0.37240 0.65456-0.92650-0.73980 0.05313
 -10 -10 -12      45      24   1 0.10115-0.37269 0.65382-0.92576-0.74974 0.06309
 -11 -11 -12       7      23   1 0.03785-0.33657 0.63896-0.93808-0.76818 0.08153
  -9 -11 -12      19      23   1 0.08571-0.33006 0.64178-0.94090-0.76196 0.07530
  -7 -11 -12      39      24   1 0.13808-0.32806 0.64315-0.94227-0.75309 0.06640
  -5 -11 -12     664      29   1 0.19660-0.33220 0.64249-0.94162-0.74056 0.05385
  -3 -11 -12    1396      44   1 0.26372-0.34496 0.63874-0.93788-0.72275 0.03602
  -1 -11 -12     984      33   1 0.34326-0.37013 0.62973-0.92888-0.69682 0.01006
   0 -12 -12     158      26   1 0.31602-0.31569 0.62203-0.94836-0.71635 0.02957
  -2 -12 -12     345      27   1 0.23742-0.29147 0.62871-0.95503-0.74045 0.05369
  -4 -12 -12     133      26   1 0.17246-0.28088 0.63085-0.95717-0.75641 0.06968
  -6 -12 -12      73      24   1 0.11645-0.27923 0.63048-0.95679-0.76732 0.08061
  -8 -12 -12       9      24   1 0.06656-0.28372 0.62850-0.95480-0.77484 0.08815
 -10 -12 -12      -6      23   1 0.02104-0.29257 0.62534-0.95164-0.77994 0.09327
 -12 -12 -12      24      25   1-0.02129-0.30461 0.62123-0.94752-0.78319 0.09655
 -13 -13 -12      -7      24   1-0.07635-0.27673 0.60128-0.95475-0.79523 0.10859
 -11 -13 -12      14      24   1-0.03884-0.25987 0.60610-0.95958-0.79429 0.10763
  -9 -13 -12      29      23   1 0.00076-0.24510 0.61022-0.96371-0.79209 0.10541
  -7 -13 -12       6      25   1 0.04319-0.23316 0.61358-0.96707-0.78833 0.10162
  -5 -13 -12      39      25   1 0.08957-0.22517 0.61607-0.96956-0.78248 0.09575
  -3 -13 -12      63      25   1 0.14169-0.22292 0.61741-0.97091-0.77368 0.08693
  -1 -13 -12      57      26   1 0.20260-0.22945 0.61698-0.97049-0.76038 0.07361
   0 -14 -12     113      26   1 0.15690-0.15656 0.60228-0.98297-0.78263 0.09584
  -2 -14 -12      31      25   1 0.10292-0.15696 0.60122-0.98191-0.79233 0.10556
  -4 -14 -12      -7      24   1 0.05659-0.16500 0.59922-0.97991-0.79846 0.11172
  -6 -14 -12     112      25   1 0.01503-0.17781 0.59654-0.97721-0.80232 0.11560
  -8 -14 -12      28      24   1-0.02336-0.19379 0.59323-0.97390-0.80456 0.11786
 -10 -14 -12      23      23   1-0.05955-0.21198 0.58931-0.96998-0.80556 0.11888
 -12 -14 -12      41      25   1-0.09414-0.23176 0.58478-0.96544-0.80555 0.11890
 -14 -14 -12      37      24   1-0.12753-0.25274 0.57961-0.96026-0.80468 0.11805
 -15 -15 -12      16      26   1-0.17507-0.23238 0.55665-0.96448-0.81191 0.12528
 -13 -15 -12      30      25   1-0.14515-0.20793 0.56192-0.96975-0.81419 0.12754
 -11 -15 -12      67      26   1-0.11474-0.18397 0.56652-0.97436-0.81585 0.12918
  -9 -15 -12      61      23   1-0.08367-0.16067 0.57050-0.97835-0.81687 0.13018
  -7 -15 -12     -13      23   1-0.05171-0.13826 0.57387-0.98173-0.81716 0.13045
  -5 -15 -12      38      25   1-0.01849-0.11711 0.57669-0.98455-0.81662 0.12988
  -3 -15 -12     -29      24   1 0.01659-0.09781 0.57900-0.98687-0.81503 0.12827
  -1 -15 -12     123      25   1 0.05455-0.08140 0.58087-0.98874-0.81206 0.12527
   0 -16 -12      44      25   1-0.00507 0.00541 0.55427-0.98933-0.83220 0.14540
  -2 -16 -12      10      25   1-0.03137-0.02267 0.55409-0.98915-0.83173 0.14495
  -4 -16 -12      32      25   1-0.05792-0.05049 0.55319-0.98823-0.83090 0.14414
  -6 -16 -12      71      26   1-0.08462-0.07815 0.55156-0.98660-0.82968 0.14294
  -8 -16 -12      36      24   1-0.11144-0.10571 0.54923-0.98426-0.82805 0.14134
 -10 -16 -12     127      26   1-0.13832-0.13320 0.54618-0.98121-0.82600 0.13931
 -12 -16 -12      33      26   1-0.16526-0.16063 0.54242-0.97744-0.82352 0.13685
 -14 -16 -12      16      25   1-0.19224-0.18802 0.53793-0.97295-0.82059 0.13395
 -16 -16 -12      39      26   1-0.21925-0.21539 0.53271-0.96771-0.81721 0.13059
 -17 -17 -12      24      26   1-0.26034-0.20148 0.50802-0.97021-0.82086 0.13424
 -15 -17 -12     -31      27   1-0.23575-0.17170 0.51314-0.97533-0.82510 0.13846
 -13 -17 -12      22      26   1-0.21158-0.14150 0.51742-0.97961-0.82898 0.14232
 -11 -17 -12      60      26   1-0.18794-0.11076 0.52084-0.98305-0.83253 0.14584
  -9 -17 -12      55      24   1-0.16501-0.07932 0.52339-0.98560-0.83579 0.14909
  -7 -17 -12      40      24   1-0.14303-0.04693 0.52499-0.98721-0.83884 0.15211
  -5 -17 -12      50      26   1-0.12239-0.01320 0.52557-0.98779-0.84174 0.15499
  -3 -17 -12      25      25   1-0.10370 0.02248 0.52494-0.98717-0.84465 0.15787
  -1 -17 -12      62      25   1-0.08801 0.06117 0.52279-0.98503-0.84776 0.16096
   0 -18 -12     -14      26   1-0.15360 0.15395 0.48299-0.97241-0.86189 0.17507
  -2 -18 -12      15      25   1-0.15602 0.10199 0.49065-0.98006-0.85711 0.17032
  -4 -18 -12     -10      25   1-0.16513 0.05673 0.49503-0.98444-0.85287 0.16610
  -6 -18 -12      45      26   1-0.17854 0.01577 0.49720-0.98661-0.84889 0.16215
  -8 -18 -12      -6      25   1-0.19485-0.02229 0.49771-0.98711-0.84499 0.15827
 -10 -18 -12      18      26   1-0.21323-0.05829 0.49687-0.98626-0.84104 0.15434
 -12 -18 -12       3      27   1-0.23311-0.09278 0.49486-0.98425-0.83693 0.15025
 -14 -18 -12     -10      27   1-0.25412-0.12613 0.49180-0.98118-0.83260 0.14595
 -16 -18 -12      25      27   1-0.27602-0.15861 0.48776-0.97713-0.82799 0.14136
 -18 -18 -12      27      29   1-0.29861-0.19039 0.48277-0.97214-0.82305 0.13644
 -17 -19 -12      70      28   1-0.31337-0.14844 0.46196-0.97851-0.82948 0.14285
 -15 -19 -12     -11      29   1-0.29331-0.11412 0.46578-0.98234-0.83467 0.14802
 -13 -19 -12      -8      27   1-0.27436-0.07870 0.46850-0.98506-0.83958 0.15291
 -11 -19 -12     -24      27   1-0.25682-0.04188 0.47001-0.98658-0.84428 0.15758
  -9 -19 -12      45      26   1-0.24110-0.00322 0.47016-0.98673-0.84882 0.16211
  -7 -19 -12     -25      26   1-0.22783 0.03787 0.46869-0.98527-0.85330 0.16655
  -5 -19 -12      35      26   1-0.21790 0.08232 0.46520-0.98179-0.85779 0.17103
  -3 -19 -12     -33      26   1-0.21272 0.13151 0.45900-0.97560-0.86241 0.17563
  -1 -19 -12      87      26   1-0.21459 0.18776 0.44886-0.96546-0.86728 0.18047
   0 -20 -12     -13      26   1-0.27845 0.27881 0.39814-0.94193-0.87385 0.18703
  -2 -20 -12      -6      27   1-0.26466 0.21064 0.41652-0.96030-0.86956 0.18276
  -4 -20 -12      30      26   1-0.26083 0.15244 0.42831-0.97208-0.86498 0.17820
  -6 -20 -12      41      27   1-0.26376 0.10100 0.43583-0.97960-0.86032 0.17357
  -8 -20 -12      80      27   1-0.27146 0.05432 0.44034-0.98410-0.85561 0.16888
 -10 -20 -12      77      26   1-0.28263 0.01113 0.44259-0.98634-0.85082 0.16411
 -12 -20 -12      42      27   1-0.29641-0.02947 0.44302-0.98677-0.84589 0.15920
 -14 -20 -12      65      29   1-0.31218-0.06807 0.44193-0.98567-0.84077 0.15410
 -16 -20 -12      10      29   1-0.32951-0.10511 0.43950-0.98323-0.83541 0.14876
 -15 -21 -12      31      30   1-0.34697-0.06046 0.41525-0.98617-0.84072 0.15406
 -13 -21 -12      76      29   1-0.33254-0.02052 0.41603-0.98695-0.84616 0.15947
 -11 -21 -12     113      29   1-0.32016 0.02147 0.41515-0.98608-0.85135 0.16464
  -9 -21 -12     104      26   1-0.31041 0.06609 0.41232-0.98326-0.85632 0.16959
  -7 -21 -12      29      28   1-0.30407 0.11413 0.40707-0.97801-0.86110 0.17434
  -5 -21 -12     -71      28   1-0.30231 0.16673 0.39866-0.96961-0.86564 0.17887
  -3 -21 -12      58      26   1-0.30677 0.22557 0.38589-0.95684-0.86985 0.18305
  -1 -21 -12     -30      27   1-0.31996 0.29313 0.36670-0.93766-0.87339 0.18657
   0 -22 -12      31      27   1-0.37704 0.37740 0.30898-0.90713-0.87293 0.18609
  -2 -22 -12      10      29   1-0.35481 0.30080 0.33742-0.93556-0.87172 0.18491
  -4 -22 -12      42      27   1-0.34292 0.23454 0.35675-0.95489-0.86878 0.18199
  -6 -22 -12      15      28   1-0.33860 0.17584 0.37000-0.96813-0.86492 0.17815
  -8 -22 -12      38      29   1-0.33990 0.12277 0.37895-0.97707-0.86053 0.17378
 -10 -22 -12      58      30   1-0.34545 0.07395 0.38468-0.98280-0.85576 0.16904
 -12 -22 -12       2      30   1-0.35427 0.02840 0.38791-0.98602-0.85068 0.16398
 -14 -22 -12      11      31   1-0.36566-0.01458 0.38909-0.98720-0.84530 0.15862
 -13 -23 -12      -9      31   1-0.38545 0.03240 0.36089-0.98617-0.84901 0.16231
 -11 -23 -12      26      30   1-0.37720 0.07852 0.35742-0.98272-0.85417 0.16745
  -9 -23 -12     170      32   1-0.37202 0.12772 0.35142-0.97672-0.85891 0.17217
  -7 -23 -12      55      28   1-0.37076 0.18082 0.34223-0.96754-0.86316 0.17640
  -5 -23 -12      24      27   1-0.37451 0.23895 0.32887-0.95419-0.86673 0.17994
  -3 -23 -12      51      27   1-0.38481 0.30361 0.30982-0.93514-0.86923 0.18242
  -1 -23 -12     103      29   1-0.40368 0.37686 0.28264-0.90797-0.86993 0.18310
   0 -24 -12     -34      29   1-0.45178 0.45215 0.22165-0.87417-0.86393 0.17708
  -2 -24 -12      14      28   1-0.42694 0.37293 0.25776-0.91026-0.86655 0.17972
  -4 -24 -12      33      30   1-0.41114 0.30277 0.28351-0.93601-0.86614 0.17934
  -6 -24 -12      16      31   1-0.40253 0.23978 0.30201-0.95450-0.86394 0.17715
  -8 -24 -12      36      30   1-0.39957 0.18245 0.31521-0.96770-0.86059 0.17383
 -10 -24 -12      10      30   1-0.40109 0.12960 0.32443-0.97690-0.85645 0.16971
  -9 -25 -12     -47      31   1-0.42564 0.18134 0.28882-0.96848-0.85734 0.17058
  -7 -25 -12       0      30   1-0.42769 0.23776 0.27595-0.95563-0.86055 0.17377
  -5 -25 -12      27      30   1-0.43464 0.29908 0.25819-0.93787-0.86258 0.17578
  -3 -25 -12      51      32   1-0.44766 0.36647 0.23392-0.91360-0.86284 0.17602
  -1 -25 -12     -29      32   1-0.46810 0.44128 0.20072-0.88042-0.86035 0.17351
   0 -26 -12      40      31   1-0.50695 0.50732 0.13920-0.84608-0.85043 0.16357
  -2 -26 -12      39      32   1-0.48311 0.42911 0.18027-0.88714-0.85657 0.16973
  -4 -26 -12      37      30   1-0.46641 0.35804 0.21084-0.91770-0.85885 0.17203
  -6 -26 -12      19      30   1-0.45587 0.29313 0.23363-0.94048-0.85861 0.17181
  -5 -28 -11      34      31   1-0.55396 0.41839 0.12627-0.88748-0.82266 0.19307
  -3 -28 -11     142      33   1-0.56899 0.48779 0.09137-0.85259-0.81701 0.18739
  -1 -28 -11      53      32   1-0.58828 0.56145 0.04703-0.80825-0.80704 0.17740
   0 -27 -11      38      31   1-0.58536 0.58572 0.05646-0.79050-0.80855 0.17891
  -2 -27 -11      -9      30   1-0.56181 0.50779 0.10607-0.84011-0.82019 0.19057
  -4 -27 -11      14      29   1-0.54328 0.43489 0.14457-0.87860-0.82676 0.19717
  -6 -27 -11     -37      30   1-0.52976 0.36700 0.17436-0.90839-0.82978 0.20021
  -8 -27 -11      32      30   1-0.52085 0.30372 0.19732-0.93134-0.83028 0.20073
 -11 -26 -11      51      28   1-0.49526 0.19657 0.25271-0.95954-0.83093 0.20142
  -9 -26 -11       4      29   1-0.49772 0.25340 0.23872-0.94556-0.83360 0.20406
  -7 -26 -11      25      29   1-0.50423 0.31427 0.22000-0.92684-0.83484 0.20528
  -5 -26 -11      60      30   1-0.51547 0.37989 0.19525-0.90210-0.83412 0.20454
  -3 -26 -11      51      30   1-0.53217 0.45096 0.16273-0.86958-0.83061 0.20101
  -1 -26 -11      11      29   1-0.55485 0.52801 0.12004-0.82690-0.82300 0.19337
   0 -25 -11      17      27   1-0.54826 0.54861 0.13312-0.81281-0.82540 0.19576
  -2 -25 -11      -1      27   1-0.52058 0.46655 0.18079-0.86047-0.83421 0.20460
  -4 -25 -11      53      27   1-0.50016 0.39176 0.21640-0.89607-0.83822 0.20864
  -6 -25 -11     -15      28   1-0.48624 0.32347 0.24305-0.92271-0.83911 0.20954
  -8 -25 -11      33      29   1-0.47789 0.26075 0.26296-0.94262-0.83790 0.20836
 -10 -25 -11       5      29   1-0.47420 0.20269 0.27770-0.95735-0.83523 0.20572
 -12 -25 -11     -10      30   1-0.47439 0.14850 0.28838-0.96802-0.83150 0.20201
 -15 -24 -11      -1      29   1-0.45965 0.05221 0.32670-0.97915-0.82558 0.19613
 -13 -24 -11      54      28   1-0.45370 0.10063 0.32185-0.97431-0.83076 0.20129
 -11 -24 -11      16      29   1-0.45069 0.15199 0.31421-0.96667-0.83532 0.20582
  -9 -24 -11      42      28   1-0.45127 0.20694 0.30314-0.95561-0.83909 0.20957
  -7 -24 -11     134      28   1-0.45625 0.26629 0.28771-0.94019-0.84182 0.21228
  -5 -24 -11      15      27   1-0.46662 0.33104 0.26662-0.91911-0.84308 0.21351
  -3 -24 -11      23      26   1-0.48360 0.40238 0.23794-0.89043-0.84209 0.21250
  -1 -24 -11      32      27   1-0.50846 0.48162 0.19882-0.85131-0.83758 0.20796
   0 -23 -11     115      28   1-0.49572 0.49606 0.21688-0.84220-0.84073 0.21111
  -2 -23 -11      73      28   1-0.46550 0.41147 0.26007-0.88539-0.84574 0.21614
  -4 -23 -11      23      26   1-0.44500 0.33660 0.29092-0.91623-0.84673 0.21715
  -6 -23 -11     -11      27   1-0.43241 0.26964 0.31314-0.93844-0.84533 0.21578
  -8 -23 -11      44      27   1-0.42612 0.20897 0.32913-0.95442-0.84244 0.21291
 -10 -23 -11     128      29   1-0.42484 0.15332 0.34048-0.96577-0.83857 0.20906
 -12 -23 -11      40      28   1-0.42755 0.10166 0.34825-0.97353-0.83398 0.20450
 -14 -23 -11     -28      29   1-0.43348 0.05322 0.35316-0.97843-0.82884 0.19938
 -16 -23 -11     -36      30   1-0.44203 0.00739 0.35571-0.98097-0.82322 0.19378
 -17 -22 -11      27      30   1-0.42509-0.03673 0.38287-0.98095-0.81995 0.19053
 -15 -22 -11      10      28   1-0.41396 0.00651 0.38237-0.98046-0.82586 0.19642
 -13 -22 -11      22      26   1-0.40508 0.05200 0.37988-0.97798-0.83139 0.20193
 -11 -22 -11      21      26   1-0.39900 0.10029 0.37504-0.97314-0.83652 0.20703
  -9 -22 -11      94      28   1-0.39642 0.15209 0.36729-0.96540-0.84117 0.21166
  -7 -22 -11      37      26   1-0.39830 0.20833 0.35583-0.95394-0.84520 0.21567
  -5 -22 -11     130      27   1-0.40588 0.27028 0.33943-0.93755-0.84833 0.21878
  -3 -22 -11      22      26   1-0.42085 0.33963 0.31619-0.91432-0.85001 0.22043
  -1 -22 -11     194      28   1-0.44542 0.41857 0.28307-0.88120-0.84916 0.21956
   0 -21 -11       6      26   1-0.42269 0.42303 0.30732-0.87827-0.85235 0.22275
  -2 -21 -11      11      25   1-0.39341 0.33937 0.34278-0.91373-0.85285 0.22327
  -4 -21 -11     -15      26   1-0.37593 0.26752 0.36684-0.93778-0.85072 0.22116
  -6 -21 -11     -22      27   1-0.36719 0.20440 0.38339-0.95433-0.84724 0.21770
  -8 -21 -11      31      25   1-0.36495 0.14779 0.39473-0.96566-0.84299 0.21347
 -10 -21 -11      97      26   1-0.36763 0.09611 0.40227-0.97319-0.83825 0.20875
 -12 -21 -11      85      27   1-0.37411 0.04821 0.40689-0.97781-0.83313 0.20366
 -14 -21 -11      55      28   1-0.38354 0.00327 0.40919-0.98010-0.82770 0.19825
 -16 -21 -11      37      29   1-0.39532-0.03932 0.40956-0.98046-0.82195 0.19253
 -18 -21 -11       9      29   1-0.40899-0.08002 0.40825-0.97915-0.81588 0.18648
 -19 -20 -11     -22      30   1-0.39385-0.12235 0.43195-0.97566-0.81112 0.18174
 -17 -20 -11     -32      30   1-0.37772-0.08411 0.43483-0.97855-0.81724 0.18783
 -15 -20 -11      43      27   1-0.36312-0.04434 0.43631-0.98003-0.82305 0.19362
 -13 -20 -11      49      26   1-0.35042-0.00266 0.43619-0.97992-0.82860 0.19915
 -11 -20 -11      -4      26   1-0.34013 0.04141 0.43422-0.97796-0.83391 0.20443
  -9 -20 -11      55      25   1-0.33292 0.08857 0.43000-0.97375-0.83899 0.20949
  -7 -20 -11      58      25   1-0.32974 0.13977 0.42292-0.96667-0.84383 0.21431
  -5 -20 -11       8      24   1-0.33197 0.19637 0.41201-0.95576-0.84835 0.21880
  -3 -20 -11      66      24   1-0.34158 0.26035 0.39566-0.93943-0.85230 0.22273
  -1 -20 -11     102      26   1-0.36154 0.33468 0.37114-0.91491-0.85509 0.22550
   0 -19 -11     179      26   1-0.32347 0.32380 0.40189-0.91848-0.85644 0.22685
  -2 -19 -11       0      25   1-0.30138 0.24733 0.42626-0.94284-0.85272 0.22315
  -4 -19 -11       7      24   1-0.29152 0.18310 0.44185-0.95843-0.84820 0.21865
  -6 -19 -11      55      25   1-0.28994 0.12715 0.45193-0.96850-0.84342 0.21389
  -8 -19 -11      16      24   1-0.29418 0.07702 0.45827-0.97483-0.83852 0.20901
 -10 -19 -11      28      25   1-0.30262 0.03109 0.46187-0.97843-0.83352 0.20404
 -12 -19 -11      40      27   1-0.31420-0.01171 0.46335-0.97990-0.82840 0.19894
 -14 -19 -11      16      26   1-0.32816-0.05212 0.46309-0.97964-0.82310 0.19367
 -16 -19 -11      -6      27   1-0.34398-0.09067 0.46136-0.97789-0.81760 0.18818
 -18 -19 -11      28      27   1-0.36127-0.12774 0.45830-0.97484-0.81183 0.18244
 -17 -18 -11      10      26   1-0.32623-0.13561 0.48449-0.97384-0.81147 0.18208
 -15 -18 -11     -27      26   1-0.30747-0.10000 0.48777-0.97713-0.81682 0.18740
 -13 -18 -11      20      25   1-0.29005-0.06304 0.48986-0.97923-0.82193 0.19249
 -11 -18 -11     -13      25   1-0.27436-0.02436 0.49060-0.97998-0.82686 0.19740
  -9 -18 -11      -9      24   1-0.26094 0.01659 0.48978-0.97916-0.83168 0.20220
  -7 -18 -11     -29      24   1-0.25056 0.06058 0.48704-0.97643-0.83647 0.20696
  -5 -18 -11      31      23   1-0.24439 0.10878 0.48181-0.97120-0.84132 0.21179
  -3 -18 -11      68      25   1-0.24425 0.16301 0.47308-0.96248-0.84630 0.21674
  -1 -18 -11      -6      24   1-0.25315 0.22629 0.45901-0.94842-0.85141 0.22183
   0 -17 -11     126      25   1-0.19359 0.19391 0.49429-0.95651-0.84729 0.21771
  -2 -17 -11     157      26   1-0.18793 0.13388 0.50574-0.96796-0.84179 0.21223
  -4 -17 -11      40      24   1-0.19153 0.08311 0.51247-0.97469-0.83689 0.20736
  -6 -17 -11      13      23   1-0.20096 0.03816 0.51621-0.97842-0.83237 0.20285
  -8 -17 -11      22      23   1-0.21428-0.00289 0.51785-0.98005-0.82802 0.19852
 -10 -17 -11      24      25   1-0.23032-0.04122 0.51785-0.98005-0.82369 0.19422
 -12 -17 -11      59      25   1-0.24833-0.07758 0.51651-0.97870-0.81928 0.18983
 -14 -17 -11      38      25   1-0.26782-0.11247 0.51400-0.97618-0.81470 0.18528
 -16 -17 -11      22      25   1-0.28844-0.14622 0.51043-0.97260-0.80989 0.18049
 -15 -16 -11      75      25   1-0.24757-0.15990 0.53600-0.97100-0.80690 0.17749
 -13 -16 -11      51      23   1-0.22462-0.12848 0.53990-0.97490-0.81101 0.18158
 -11 -16 -11     157      23   1-0.20246-0.09627 0.54288-0.97789-0.81485 0.18540
  -9 -16 -11     169      25   1-0.18134-0.06301 0.54489-0.97991-0.81848 0.18901
  -7 -16 -11      81      23   1-0.16165-0.02833 0.54582-0.98085-0.82198 0.19249
  -5 -16 -11      78      24   1-0.14399 0.00837 0.54550-0.98053-0.82548 0.19596
  -3 -16 -11      44      23   1-0.12932 0.04807 0.54362-0.97865-0.82915 0.19961
  -1 -16 -11      93      25   1-0.11937 0.09250 0.53957-0.97461-0.83328 0.20371
   0 -15 -11     200      24   1-0.03403 0.03434 0.57351-0.98138-0.81835 0.18878
  -2 -15 -11      18      22   1-0.05502 0.00096 0.57446-0.98232-0.81653 0.18699
  -4 -15 -11      59      22   1-0.07788-0.03055 0.57432-0.98218-0.81476 0.18524
  -6 -15 -11     122      23   1-0.10187-0.06093 0.57327-0.98111-0.81285 0.18335
  -8 -15 -11       7      23   1-0.12660-0.09057 0.57138-0.97922-0.81069 0.18121
 -10 -15 -11     104      25   1-0.15183-0.11971 0.56870-0.97653-0.80823 0.17877
 -12 -15 -11      19      25   1-0.17742-0.14850 0.56526-0.97308-0.80543 0.17599
 -14 -15 -11       2      24   1-0.20327-0.17701 0.56105-0.96887-0.80224 0.17283
 -13 -14 -11       3      23   1-0.15516-0.19795 0.58533-0.96597-0.79563 0.16621
 -11 -14 -11     -12      23   1-0.12570-0.17304 0.58977-0.97041-0.79756 0.16812
  -9 -14 -11      13      22   1-0.09575-0.14862 0.59357-0.97423-0.79890 0.16944
  -7 -14 -11      42      22   1-0.06513-0.12486 0.59678-0.97744-0.79961 0.17012
  -5 -14 -11     105      22   1-0.03355-0.10207 0.59942-0.98009-0.79959 0.17008
  -3 -14 -11      26      22   1-0.00053-0.08072 0.60156-0.98224-0.79869 0.16916
  -1 -14 -11     130      24   1 0.03481-0.06169 0.60329-0.98397-0.79664 0.16709
   0 -13 -11     499      27   1 0.14408-0.14377 0.62665-0.98015-0.76577 0.13621
  -2 -13 -11     137      24   1 0.09042-0.14449 0.62521-0.97870-0.77509 0.14556
  -4 -13 -11     159      24   1 0.04484-0.15328 0.62300-0.97649-0.78081 0.15130
  -6 -13 -11      40      21   1 0.00411-0.16692 0.62022-0.97370-0.78428 0.15479
  -8 -13 -11     127      22   1-0.03347-0.18371 0.61689-0.97036-0.78619 0.15672
 -10 -13 -11      62      23   1-0.06891-0.20264 0.61299-0.96646-0.78692 0.15747
 -12 -13 -11      42      23   1-0.10282-0.22311 0.60852-0.96198-0.78668 0.15726
 -11 -12 -11       9      22   1-0.04583-0.25291 0.63015-0.95643-0.77496 0.14554
  -9 -12 -11      35      22   1-0.00652-0.23785 0.63431-0.96060-0.77291 0.14346
  -7 -12 -11      22      21   1 0.03573-0.22573 0.63777-0.96406-0.76927 0.13980
  -5 -12 -11     189      24   1 0.08213-0.21776 0.64041-0.96671-0.76351 0.13402
  -3 -12 -11    1588      51   1 0.13473-0.21599 0.64199-0.96830-0.75468 0.12517
  -1 -12 -11     392      27   1 0.19708-0.22397 0.64184-0.96816-0.74099 0.11145
   0 -11 -11     118      24   1 0.32024-0.31994 0.64615-0.94528-0.69273 0.06319
  -2 -11 -11     345      27   1 0.23701-0.29109 0.65333-0.95246-0.71894 0.08942
  -4 -11 -11     210      24   1 0.16968-0.27813 0.65547-0.95460-0.73582 0.10632
  -6 -11 -11      23      21   1 0.11245-0.27526 0.65498-0.95410-0.74712 0.11764
  -8 -11 -11      85      21   1 0.06196-0.27915 0.65287-0.95199-0.75480 0.12535
 -10 -11 -11      68      20   1 0.01616-0.28772 0.64963-0.94873-0.75994 0.13051
  -9 -10 -11     133      22   1 0.08345-0.32783 0.66615-0.93808-0.74101 0.11157
  -7 -10 -11     100      22   1 0.13681-0.32681 0.66755-0.93949-0.73178 0.10232
  -5 -10 -11     237      23   1 0.19697-0.33261 0.66686-0.93880-0.71859 0.08911
  -3 -10 -11    1239      38   1 0.26688-0.34814 0.66283-0.93478-0.69953 0.07002
  -1 -10 -11     335      25   1 0.35118-0.37807 0.65284-0.92479-0.67113 0.04160
   0  -9 -11    2033      60   1 0.47414-0.47385 0.63554-0.88032-0.60932-0.02021
  -2  -9 -11     937      30   1 0.37261-0.42669 0.65927-0.90404-0.65305 0.02354
  -4  -9 -11      14      22   1 0.28896-0.39741 0.67130-0.91606-0.68248 0.05299
  -6  -9 -11     209      23   1 0.21800-0.38083 0.67692-0.92167-0.70295 0.07348
  -8  -9 -11      29      20   1 0.15611-0.37331 0.67872-0.92347-0.71751 0.08807
  -7  -8 -11     102      22   1 0.23391-0.42392 0.68613-0.90370-0.68876 0.05931
  -5  -8 -11     239      23   1 0.30496-0.44060 0.67927-0.89684-0.66747 0.03800
  -3  -8 -11     111      21   1 0.38707-0.46834 0.66587-0.88345-0.63777 0.00827
  -1  -8 -11     245      23   1 0.48389-0.51079 0.64137-0.85896-0.59538-0.03413
   0  -7 -11     525      25   1 0.59552-0.59523 0.60647-0.79689-0.52686-0.10267
  -2  -7 -11     670      27   1 0.48865-0.54274 0.64819-0.83860-0.58400-0.04550
  -4  -7 -11     614      26   1 0.39632-0.50478 0.67278-0.86318-0.62471-0.00477
  -6  -7 -11     137      21   1 0.31615-0.47898 0.68703-0.87742-0.65419 0.02473
  -5  -6 -11     108      21   1 0.40154-0.53719 0.68003-0.84324-0.61341-0.01605
  -3  -6 -11      47      21   1 0.48976-0.57104 0.65579-0.81901-0.57451-0.05497
  -1  -6 -11     177      22   1 0.58960-0.61651 0.61662-0.77985-0.52170-0.10780
   0  -5 -11     608      25   1 0.68490-0.68462 0.57097-0.70702-0.45272-0.17679
  -2  -5 -11     380      24   1 0.58208-0.63617 0.62724-0.76328-0.51747-0.11202
  -4  -5 -11     396      24   1 0.48812-0.59658 0.66396-0.80000-0.56646-0.06300
  -3  -4 -11     128      21   1 0.57330-0.65458 0.63815-0.74701-0.51390-0.11556
  -1  -4 -11      30      20   1 0.66947-0.69638 0.58717-0.69603-0.45506-0.17443
   0  -3 -11      35      22   1 0.74827-0.74800 0.53698-0.61867-0.38960-0.23989
  -2  -3 -11     115      21   1 0.65418-0.70828 0.60272-0.68440-0.45695-0.17253
  -1  -2 -11     160      21   1 0.72795-0.75486 0.55878-0.61328-0.39737-0.23211
   0  -1 -11     508      24   1 0.79241-0.79214 0.50831-0.53563-0.33728-0.29220
   0   0 -10       9      21   1 0.81673-0.81650 0.50111-0.50123-0.28613-0.28613
  -1  -1 -10    3430     101   1 0.75298-0.77993 0.55748-0.58478-0.34966-0.22258
   0  -2 -10     765      26   1 0.77524-0.77499 0.53282-0.58731-0.33934-0.23293
  -2  -2 -10     -24      20   1 0.67826-0.73239 0.60749-0.66198-0.41344-0.15881
  -3  -3 -10    1816      56   1 0.59484-0.67615 0.64854-0.73021-0.47492-0.09731
  -1  -3 -10    1623      54   1 0.69550-0.72244 0.59027-0.67193-0.40974-0.16252
   0  -4 -10    1008      30   1 0.71328-0.71303 0.57194-0.68080-0.40515-0.16713
  -2  -4 -10     215      22   1 0.60506-0.65918 0.63706-0.74590-0.47757-0.09469
  -4  -4 -10       5      20   1 0.50588-0.61437 0.67906-0.78791-0.53192-0.04032
  -5  -5 -10    1070      35   1 0.41481-0.55049 0.69869-0.83471-0.58285 0.01062
  -3  -5 -10     990      28   1 0.50810-0.58941 0.67109-0.80711-0.53987-0.03238
  -1  -5 -10      -1      21   1 0.61427-0.64120 0.62577-0.76180-0.48073-0.09154
   0  -6 -10     526      25   1 0.62217-0.62191 0.61487-0.77808-0.48464-0.08765
  -2  -6 -10     272      22   1 0.50748-0.56160 0.66381-0.82702-0.54936-0.02290
  -4  -6 -10     296      23   1 0.40918-0.51767 0.69202-0.85522-0.59466 0.02242
  -6  -6 -10      17      19   1 0.32475-0.48761 0.70809-0.87129-0.62695 0.05472
  -7  -7 -10     548      25   1 0.23807-0.42811 0.70861-0.89899-0.66413 0.09192
  -5  -7 -10     539      24   1 0.31227-0.44794 0.70097-0.89135-0.64113 0.06889
  -3  -7 -10      36      21   1 0.39913-0.48043 0.68584-0.87622-0.60850 0.03624
  -1  -7 -10     180      22   1 0.50303-0.52995 0.65749-0.84789-0.56094-0.01134
   0  -8 -10      78      21   1 0.49317-0.49291 0.65243-0.87002-0.57541 0.00311
  -2  -8 -10     490      24   1 0.38322-0.43732 0.68013-0.89771-0.62491 0.05263
  -4  -8 -10     249      23   1 0.29437-0.40285 0.69369-0.91125-0.65731 0.08505
  -6  -8 -10     437      23   1 0.22021-0.38306 0.69987-0.91744-0.67938 0.10715
  -8  -8 -10      -4      19   1 0.15631-0.37354 0.70187-0.91942-0.69483 0.12262
  -9  -9 -10     668      27   1 0.08030-0.32470 0.68946-0.93419-0.71973 0.14753
  -7  -9 -10     210      22   1 0.13464-0.32467 0.69092-0.93566-0.71016 0.13793
  -5  -9 -10     106      20   1 0.19653-0.33219 0.69022-0.93497-0.69630 0.12405
  -3  -9 -10     794      28   1 0.26949-0.35078 0.68591-0.93066-0.67587 0.10360
  -1  -9 -10     568      25   1 0.35928-0.38620 0.67477-0.91953-0.64463 0.07233
   0 -10 -10     714      27   1 0.32404-0.32377 0.66923-0.94117-0.66862 0.09631
  -2 -10 -10     502      25   1 0.23551-0.28961 0.67697-0.94891-0.69723 0.12494
  -4 -10 -10    1630      50   1 0.16566-0.27413 0.67905-0.95099-0.71505 0.14278
  -6 -10 -10     376      24   1 0.10723-0.27008 0.67839-0.95032-0.72671 0.15446
  -8 -10 -10     324      23   1 0.05622-0.27344 0.67614-0.94805-0.73450 0.16227
 -10 -10 -10      12      20   1 0.01026-0.28185 0.67277-0.94469-0.73963 0.16743
 -11 -11 -10      98      20   1-0.05392-0.24485 0.65298-0.95206-0.75529 0.18310
  -9 -11 -10     165      22   1-0.01504-0.22935 0.65718-0.95627-0.75343 0.18121
  -7 -11 -10     122      20   1 0.02682-0.21685 0.66073-0.95983-0.75000 0.17776
  -5 -11 -10      46      21   1 0.07303-0.20869 0.66355-0.96266-0.74443 0.17217
  -3 -11 -10    2995      87   1 0.12587-0.20715 0.66540-0.96452-0.73569 0.16340
  -1 -11 -10      37      22   1 0.18952-0.21643 0.66563-0.96475-0.72173 0.14942
   0 -12 -10      80      22   1 0.12760-0.12732 0.64957-0.97588-0.74941 0.17708
  -2 -12 -10    1126      32   1 0.07506-0.12915 0.64773-0.97403-0.75805 0.18574
  -4 -12 -10     569      27   1 0.03081-0.13928 0.64534-0.97164-0.76314 0.19085
  -6 -12 -10      66      21   1-0.00865-0.15418 0.64251-0.96879-0.76609 0.19383
  -8 -12 -10      22      20   1-0.04511-0.17209 0.63919-0.96547-0.76757 0.19533
 -10 -12 -10     442      24   1-0.07957-0.19201 0.63535-0.96162-0.76795 0.19573
 -12 -12 -10      17      20   1-0.11261-0.21334 0.63095-0.95722-0.76743 0.19524
 -13 -13 -10      37      20   1-0.16626-0.18687 0.60738-0.96082-0.77663 0.20445
 -11 -13 -10      90      20   1-0.13794-0.16083 0.61160-0.96505-0.77887 0.20666
  -9 -13 -10      55      21   1-0.10936-0.13503 0.61517-0.96863-0.78060 0.20837
  -7 -13 -10     277      23   1-0.08042-0.10960 0.61812-0.97159-0.78179 0.20954
  -5 -13 -10      50      20   1-0.05097-0.08468 0.62048-0.97395-0.78241 0.21014
  -3 -13 -10     701      27   1-0.02071-0.06056 0.62228-0.97576-0.78238 0.21008
  -1 -13 -10     110      21   1 0.01087-0.03777 0.62361-0.97709-0.78153 0.20920
   0 -14 -10     243      23   1-0.06895 0.06923 0.58944-0.97011-0.80471 0.23237
  -2 -14 -10     171      22   1-0.08272 0.02863 0.59229-0.97296-0.80131 0.22899
  -4 -14 -10      25      20   1-0.10080-0.00766 0.59336-0.97401-0.79844 0.22615
  -6 -14 -10      74      22   1-0.12139-0.04144 0.59313-0.97378-0.79573 0.22346
  -8 -14 -10     594      27   1-0.14357-0.07363 0.59186-0.97250-0.79298 0.22073
 -10 -14 -10      32      21   1-0.16681-0.10476 0.58966-0.97030-0.79005 0.21783
 -12 -14 -10       2      21   1-0.19081-0.13514 0.58661-0.96724-0.78688 0.21468
 -14 -14 -10       6      22   1-0.21536-0.16496 0.58274-0.96336-0.78340 0.21122
 -15 -15 -10      16      23   1-0.26038-0.14712 0.55740-0.96520-0.78815 0.21598
 -13 -15 -10     150      22   1-0.23883-0.11430 0.56084-0.96865-0.79252 0.22033
 -11 -15 -10     113      22   1-0.21836-0.08039 0.56329-0.97111-0.79668 0.22446
  -9 -15 -10      11      20   1-0.19936-0.04503 0.56464-0.97246-0.80071 0.22847
  -7 -15 -10     145      21   1-0.18237-0.00764 0.56470-0.97253-0.80471 0.23244
  -5 -15 -10     123      22   1-0.16828 0.03263 0.56318-0.97102-0.80884 0.23655
  -3 -15 -10      48      21   1-0.15855 0.07728 0.55955-0.96739-0.81331 0.24100
  -1 -15 -10     174      22   1-0.15586 0.12896 0.55271-0.96056-0.81850 0.24616
   0 -16 -10     676      28   1-0.23966 0.23995 0.50039-0.93542-0.83178 0.25943
  -2 -16 -10      56      21   1-0.22409 0.17001 0.51720-0.95223-0.82582 0.25349
  -4 -16 -10      39      20   1-0.22105 0.11260 0.52711-0.96213-0.82035 0.24805
  -6 -16 -10     205      23   1-0.22577 0.06295 0.53291-0.96792-0.81530 0.24302
  -8 -16 -10      17      21   1-0.23559 0.01840 0.53597-0.97098-0.81050 0.23824
 -10 -16 -10      65      22   1-0.24894-0.02263 0.53703-0.97203-0.80580 0.23356
 -12 -16 -10      -7      23   1-0.26482-0.06112 0.53649-0.97149-0.80107 0.22885
 -14 -16 -10      37      22   1-0.28258-0.09773 0.53463-0.96962-0.79623 0.22404
 -16 -16 -10     -14      24   1-0.30177-0.13292 0.53159-0.96657-0.79120 0.21903
 -17 -17 -10      35      23   1-0.33993-0.12193 0.50549-0.96765-0.79282 0.22066
 -15 -17 -10      35      25   1-0.32259-0.08490 0.50817-0.97033-0.79834 0.22615
 -13 -17 -10      16      23   1-0.30689-0.04623 0.50952-0.97170-0.80365 0.23144
 -11 -17 -10     152      24   1-0.29328-0.00546 0.50936-0.97154-0.80882 0.23659
  -9 -17 -10     130      24   1-0.28245 0.03808 0.50738-0.96956-0.81391 0.24166
  -7 -17 -10      62      21   1-0.27537 0.08537 0.50307-0.96527-0.81899 0.24672
  -5 -17 -10      30      20   1-0.27352 0.13789 0.49565-0.95784-0.82413 0.25183
  -3 -17 -10      47      22   1-0.27924 0.19798 0.48366-0.94586-0.82932 0.25699
  -1 -17 -10     100      22   1-0.29639 0.26950 0.46440-0.92662-0.83435 0.26200
   0 -18 -10     154      23   1-0.37320 0.37350 0.39961-0.88901-0.83706 0.26469
  -2 -18 -10      92      22   1-0.34173 0.28765 0.43169-0.92108-0.83457 0.26223
  -4 -18 -10      53      22   1-0.32503 0.21658 0.45208-0.94147-0.83043 0.25812
  -6 -18 -10      30      22   1-0.31836 0.15554 0.46535-0.95472-0.82568 0.25339
  -8 -18 -10      12      21   1-0.31870 0.10151 0.47390-0.96327-0.82067 0.24840
 -10 -18 -10      35      22   1-0.32408 0.05252 0.47912-0.96848-0.81551 0.24326
 -12 -18 -10       3      23   1-0.33321 0.00728 0.48183-0.97119-0.81022 0.23799
 -14 -18 -10      58      24   1-0.34517-0.03513 0.48254-0.97190-0.80476 0.23256
 -16 -18 -10      -1      24   1-0.35934-0.07534 0.48160-0.97094-0.79911 0.22693
 -18 -18 -10      35      25   1-0.37523-0.11382 0.47921-0.96854-0.79322 0.22106
 -19 -19 -10      45      26   1-0.40797-0.10826 0.45282-0.96933-0.79255 0.22040
 -17 -19 -10     -25      25   1-0.39320-0.06866 0.45500-0.97152-0.79875 0.22657
 -15 -19 -10      17      24   1-0.38019-0.02730 0.45564-0.97217-0.80466 0.23246
 -13 -19 -10      65      23   1-0.36939 0.01627 0.45452-0.97106-0.81030 0.23808
 -11 -19 -10      -2      24   1-0.36138 0.06264 0.45129-0.96783-0.81570 0.24346
  -9 -19 -10      -6      22   1-0.35697 0.11260 0.44544-0.96199-0.82084 0.24858
  -7 -19 -10     130      24   1-0.35729 0.16729 0.43618-0.95274-0.82566 0.25337
  -5 -19 -10      43      24   1-0.36394 0.22832 0.42225-0.93881-0.82999 0.25768
  -3 -19 -10     127      24   1-0.37926 0.29800 0.40155-0.91812-0.83340 0.26106
  -1 -19 -10     221      25   1-0.40664 0.37976 0.37041-0.88699-0.83490 0.26254
   0 -20 -10       4      23   1-0.47136 0.47167 0.29973-0.84349-0.82921 0.25683
  -2 -20 -10      33      24   1-0.43471 0.38064 0.34365-0.88741-0.83219 0.25984
  -4 -20 -10     -14      24   1-0.41123 0.30279 0.37339-0.91714-0.83132 0.25899
  -6 -20 -10     120      24   1-0.39767 0.23486 0.39388-0.93762-0.82845 0.25615
  -8 -20 -10      12      24   1-0.39158 0.17440 0.40804-0.95177-0.82449 0.25221
 -10 -20 -10      32      23   1-0.39115 0.11959 0.41767-0.96140-0.81986 0.24760
 -12 -20 -10      36      23   1-0.39506 0.06913 0.42390-0.96762-0.81477 0.24253
 -14 -20 -10     140      25   1-0.40237 0.02207 0.42747-0.97118-0.80931 0.23710
 -16 -20 -10     -17      26   1-0.41236-0.02231 0.42886-0.97257-0.80352 0.23133
 -18 -20 -10      51      27   1-0.42451-0.06453 0.42841-0.97211-0.79741 0.22524
 -20 -20 -10      22      28   1-0.43842-0.10499 0.42636-0.97005-0.79096 0.21881
 -21 -21 -10      49      30   1-0.46682-0.10377 0.39985-0.97072-0.78854 0.21640
 -19 -21 -10      43      28   1-0.45358-0.06264 0.40186-0.97274-0.79522 0.22305
 -17 -21 -10      -1      27   1-0.44205-0.01980 0.40221-0.97310-0.80151 0.22933
 -15 -21 -10      12      27   1-0.43259 0.02511 0.40068-0.97157-0.80742 0.23521
 -13 -21 -10      55      25   1-0.42569 0.07258 0.39693-0.96783-0.81292 0.24069
 -11 -21 -10      24      24   1-0.42194 0.12320 0.39052-0.96143-0.81797 0.24571
  -9 -21 -10      21      24   1-0.42216 0.17779 0.38077-0.95169-0.82244 0.25016
  -7 -21 -10      12      23   1-0.42740 0.23741 0.36669-0.93761-0.82612 0.25382
  -5 -21 -10      58      23   1-0.43907 0.30345 0.34675-0.91768-0.82860 0.25628
  -3 -21 -10     300      28   1-0.45900 0.37775 0.31861-0.88954-0.82910 0.25675
  -1 -21 -10     161      26   1-0.48944 0.46256 0.27850-0.84944-0.82612 0.25375
   0 -22 -10     162      26   1-0.54125 0.54156 0.20677-0.80490-0.81479 0.24240
  -2 -22 -10      71      26   1-0.50581 0.45175 0.25807-0.85619-0.82289 0.25052
  -4 -22 -10      52      24   1-0.48052 0.37209 0.29478-0.89289-0.82571 0.25337
  -6 -22 -10     116      25   1-0.46377 0.30097 0.32128-0.91938-0.82541 0.25309
  -8 -22 -10      98      27   1-0.45396 0.23679 0.34046-0.93856-0.82317 0.25087
 -10 -22 -10      54      25   1-0.44971 0.17816 0.35425-0.95234-0.81968 0.24741
 -12 -22 -10       1      26   1-0.44991 0.12399 0.36392-0.96200-0.81532 0.24307
 -14 -22 -10      43      27   1-0.45371 0.07342 0.37034-0.96842-0.81031 0.23808
 -16 -22 -10      -1      27   1-0.46043 0.02577 0.37412-0.97219-0.80476 0.23255
 -18 -22 -10      19      27   1-0.46955-0.01949 0.37569-0.97375-0.79874 0.22655
 -20 -22 -10      15      29   1-0.48064-0.06277 0.37534-0.97340-0.79228 0.22012
 -19 -23 -10      13      30   1-0.49511-0.02111 0.34927-0.97452-0.79528 0.22310
 -17 -23 -10      11      29   1-0.48619 0.02435 0.34777-0.97302-0.80142 0.22922
 -15 -23 -10      45      27   1-0.47950 0.07203 0.34406-0.96932-0.80703 0.23480
 -13 -23 -10      45      28   1-0.47550 0.12240 0.33776-0.96303-0.81204 0.23979
 -11 -23 -10      90      27   1-0.47476 0.17603 0.32833-0.95360-0.81634 0.24407
  -9 -23 -10      70      27   1-0.47797 0.23361 0.31500-0.94027-0.81971 0.24742
  -7 -23 -10      59      26   1-0.48601 0.29602 0.29669-0.92197-0.82181 0.24949
  -5 -23 -10      44      24   1-0.49993 0.36431 0.27183-0.89712-0.82205 0.24972
  -3 -23 -10     -14      26   1-0.52091 0.43966 0.23815-0.86345-0.81947 0.24711
  -1 -23 -10      89      26   1-0.55007 0.52320 0.19236-0.81766-0.81241 0.24003
   0 -24 -10       7      26   1-0.59018 0.59050 0.12242-0.77491-0.79767 0.22528
  -2 -24 -10      49      27   1-0.55902 0.50497 0.17734-0.82982-0.80971 0.23733
  -4 -24 -10      47      26   1-0.53498 0.42656 0.21854-0.87102-0.81586 0.24350
  -6 -24 -10      57      24   1-0.51766 0.35487 0.24950-0.90197-0.81815 0.24581
  -8 -24 -10      39      25   1-0.50625 0.28908 0.27276-0.92522-0.81786 0.24555
 -10 -24 -10      24      27   1-0.49987 0.22833 0.29013-0.94258-0.81581 0.24352
 -12 -24 -10      37      26   1-0.49770 0.17179 0.30290-0.95534-0.81249 0.24022
 -14 -24 -10     -15      27   1-0.49906 0.11878 0.31198-0.96443-0.80821 0.23597
 -16 -24 -10      83      28   1-0.50335 0.06870 0.31806-0.97049-0.80316 0.23094
 -18 -24 -10      16      29   1-0.51011 0.02108 0.32159-0.97402-0.79747 0.22527
 -15 -25 -10     -49      30   1-0.52085 0.11338 0.28650-0.96612-0.80388 0.23164
 -13 -25 -10      78      28   1-0.51886 0.16577 0.27785-0.95748-0.80819 0.23593
 -11 -25 -10       8      26   1-0.52001 0.22129 0.26573-0.94536-0.81152 0.23924
  -9 -25 -10      26      27   1-0.52486 0.28051 0.24934-0.92898-0.81360 0.24129
  -7 -25 -10      10      26   1-0.53404 0.34406 0.22762-0.90727-0.81399 0.24166
  -5 -25 -10      39      26   1-0.54822 0.41261 0.19910-0.87876-0.81203 0.23968
  -3 -25 -10      72      28   1-0.56801 0.48678 0.16180-0.84146-0.80670 0.23433
  -1 -25 -10      20      26   1-0.59370 0.56683 0.11307-0.79273-0.79644 0.22405
   0 -26 -10      50      27   1-0.62390 0.62422 0.04631-0.75316-0.77987 0.20746
  -2 -26 -10       4      26   1-0.59812 0.54408 0.10219-0.80903-0.79460 0.22221
  -4 -26 -10      10      27   1-0.57696 0.46855 0.14581-0.85265-0.80339 0.23102
  -6 -26 -10      45      26   1-0.56075 0.39796 0.17974-0.88658-0.80798 0.23564
  -8 -26 -10      49      27   1-0.54928 0.33212 0.20604-0.91286-0.80958 0.23726
 -10 -26 -10      50      26   1-0.54208 0.27055 0.22628-0.93310-0.80903 0.23673
 -12 -26 -10     -27      28   1-0.53865 0.21274 0.24167-0.94848-0.80687 0.23459
 -14 -26 -10      32      29   1-0.53847 0.15819 0.25310-0.95991-0.80348 0.23122
 -13 -27 -10      18      29   1-0.55598 0.20289 0.21787-0.95186-0.80187 0.22960
 -11 -27 -10     -39      29   1-0.55812 0.25941 0.20348-0.93747-0.80416 0.23187
  -9 -27 -10      -1      28   1-0.56355 0.31920 0.18465-0.91865-0.80492 0.23261
  -7 -27 -10      23      30   1-0.57267 0.38269 0.16039-0.89439-0.80369 0.23135
  -5 -27 -10      27      27   1-0.58582 0.45022 0.12941-0.86343-0.79978 0.22742
  -3 -27 -10      16      27   1-0.60318 0.52196 0.09009-0.82411-0.79224 0.21985
  -1 -27 -10      50      27   1-0.62451 0.59765 0.04042-0.77445-0.77970 0.20730
   0 -28 -10      -6      29   1-0.64653 0.64686-0.02265-0.73857-0.76229 0.18987
  -2 -28 -10       0      30   1-0.62625 0.57221 0.03250-0.79371-0.77868 0.20628
  -4 -28 -10      19      30   1-0.60868 0.50027 0.07699-0.83819-0.78941 0.21703
  -6 -28 -10     -12      30   1-0.59455 0.43176 0.11262-0.87381-0.79587 0.22352
  -8 -28 -10       8      29   1-0.58402 0.36686 0.14097-0.90216-0.79914 0.22681
 -10 -28 -10     -11      29   1-0.57697 0.30544 0.16336-0.92454-0.80000 0.22769
  -7 -29 -10     -24      30   1-0.60311 0.41314 0.09545-0.88382-0.79167 0.21932
  -5 -29 -10      60      29   1-0.61447 0.47887 0.06304-0.85142-0.78616 0.21378
  -3 -29 -10     -27      30   1-0.62881 0.54759 0.02294-0.81132-0.77695 0.20456
  -1 -29 -10     106      31   1-0.64562 0.61877-0.02630-0.76209-0.76294 0.19052
   0 -30 -10      41      30   1-0.66092 0.66126-0.08563-0.72995-0.74529 0.17285
  -2 -30 -10     -13      31   1-0.64579 0.59175-0.03223-0.78334-0.76257 0.19016
   0 -31  -9      -7      30   1-0.69930 0.69962-0.15209-0.69066-0.69819 0.18297
  -2 -31  -9      47      30   1-0.68872 0.63467-0.09714-0.74560-0.71821 0.20302
  -4 -31  -9      56      29   1-0.67797 0.56954-0.05023-0.79250-0.73310 0.21793
  -9 -30  -9     -42      30   1-0.64646 0.40211 0.06672-0.88225-0.75975 0.24464
  -7 -30  -9     -42      30   1-0.65478 0.46480 0.03681-0.85236-0.75464 0.23951
  -5 -30  -9      37      28   1-0.66526 0.52965 0.00051-0.81606-0.74634 0.23118
  -3 -30  -9      48      30   1-0.67744 0.59619-0.04317-0.77239-0.73404 0.21886
  -1 -30  -9      38      29   1-0.69045 0.66358-0.09518-0.72038-0.71681 0.20161
   0 -29  -9      50      27   1-0.69318 0.69349-0.09595-0.69243-0.71407 0.19887
  -2 -29  -9       6      27   1-0.67768 0.62362-0.03797-0.75040-0.73410 0.21892
  -4 -29  -9     -14      27   1-0.66288 0.55445 0.01045-0.79882-0.74838 0.23322
  -6 -29  -9      49      29   1-0.64991 0.48711 0.05046-0.83882-0.75806 0.24292
  -8 -29  -9       4      29   1-0.63937 0.42220 0.08323-0.87159-0.76411 0.24899
 -10 -29  -9      -3      29   1-0.63148 0.35993 0.10984-0.89819-0.76730 0.25221
 -12 -29  -9      48      29   1-0.62624 0.30033 0.13123-0.91957-0.76823 0.25316
 -13 -28  -9      50      28   1-0.61102 0.25791 0.16992-0.93107-0.77289 0.25784
 -11 -28  -9     -15      30   1-0.61515 0.31641 0.15154-0.91270-0.77343 0.25836
  -9 -28  -9      34      28   1-0.62217 0.37780 0.12830-0.88947-0.77203 0.25693
  -7 -28  -9     -12      27   1-0.63222 0.44223 0.09924-0.86042-0.76813 0.25301
  -5 -28  -9      26      26   1-0.64531 0.50969 0.06324-0.82442-0.76102 0.24588
  -3 -28  -9     121      27   1-0.66113 0.57988 0.01895-0.78014-0.74975 0.23459
  -1 -28  -9       8      27   1-0.67890 0.65202-0.03504-0.72615-0.73311 0.21793
   0 -27  -9     -12      26   1-0.68135 0.68166-0.03490-0.69912-0.73084 0.21565
  -2 -27  -9      19      26   1-0.66022 0.60615 0.02571-0.75973-0.75036 0.23519
  -4 -27  -9      -4      27   1-0.64110 0.53266 0.07500-0.80901-0.76351 0.24836
  -6 -27  -9      58      24   1-0.62507 0.46226 0.11472-0.84872-0.77182 0.25669
  -8 -27  -9     -34      27   1-0.61253 0.39535 0.14651-0.88050-0.77648 0.26137
 -10 -27  -9      18      26   1-0.60350 0.33194 0.17176-0.90575-0.77837 0.26329
 -12 -27  -9      28      27   1-0.59777 0.27184 0.19164-0.92562-0.77815 0.26310
 -14 -27  -9     -33      29   1-0.59505 0.21476 0.20705-0.94102-0.77628 0.26125
 -16 -27  -9      -2      29   1-0.59504 0.16037 0.21870-0.95266-0.77309 0.25808
 -17 -26  -9      35      29   1-0.58024 0.11838 0.25167-0.95845-0.77431 0.25932
 -15 -26  -9      37      29   1-0.57859 0.17110 0.24254-0.94932-0.77845 0.26343
 -13 -26  -9      49      27   1-0.57962 0.22651 0.23001-0.93680-0.78148 0.26644
 -11 -26  -9      -1      27   1-0.58370 0.28496 0.21343-0.92023-0.78314 0.26808
  -9 -26  -9     -13      25   1-0.59124 0.34687 0.19195-0.89876-0.78305 0.26797
  -7 -26  -9      17      26   1-0.60258 0.41258 0.16448-0.87130-0.78065 0.26555
  -5 -26  -9      45      26   1-0.61799 0.48236 0.12961-0.83643-0.77516 0.26003
  -3 -26  -9      14      25   1-0.63744 0.55619 0.08558-0.79241-0.76546 0.25030
  -1 -26  -9      -8      25   1-0.66039 0.63350 0.03034-0.73718-0.75004 0.23486
   0 -25  -9      18      26   1-0.66196 0.66226 0.03228-0.71194-0.74856 0.23338
  -2 -25  -9       1      24   1-0.63454 0.58047 0.09472-0.77437-0.76679 0.25163
  -4 -25  -9      16      25   1-0.61106 0.50261 0.14383-0.82347-0.77814 0.26300
  -6 -25  -9     -11      24   1-0.59230 0.42948 0.18224-0.86188-0.78457 0.26945
  -8 -25  -9      37      25   1-0.57831 0.36112 0.21216-0.89179-0.78748 0.27239
 -10 -25  -9       7      25   1-0.56874 0.29718 0.23534-0.91496-0.78786 0.27280
 -12 -25  -9      55      26   1-0.56314 0.23720 0.25312-0.93274-0.78637 0.27133
 -14 -25  -9      29      27   1-0.56100 0.18070 0.26653-0.94614-0.78347 0.26844
 -16 -25  -9     -63      29   1-0.56187 0.12720 0.27632-0.95592-0.77944 0.26444
 -18 -25  -9     -18      29   1-0.56533 0.07628 0.28307-0.96266-0.77450 0.25952
 -19 -24  -9     -64      30   1-0.55051 0.03427 0.31287-0.96528-0.77372 0.25876
 -17 -24  -9     -10      28   1-0.54512 0.08326 0.30835-0.96077-0.77932 0.26434
 -15 -24  -9      67      27   1-0.54219 0.13469 0.30114-0.95357-0.78417 0.26917
 -13 -24  -9      -8      27   1-0.54213 0.18901 0.29074-0.94317-0.78813 0.27310
 -11 -24  -9      -4      25   1-0.54546 0.24671 0.27648-0.92892-0.79096 0.27591
  -9 -24  -9       8      26   1-0.55274 0.30837 0.25746-0.90991-0.79232 0.27725
  -7 -24  -9     -28      24   1-0.56462 0.37461 0.23245-0.88490-0.79168 0.27658
  -5 -24  -9      67      24   1-0.58169 0.44605 0.19980-0.85225-0.78822 0.27311
  -3 -24  -9     -10      24   1-0.60440 0.52313 0.15728-0.80974-0.78073 0.26559
  -1 -24  -9      30      24   1-0.63268 0.60579 0.10205-0.75452-0.76739 0.25222
   0 -23  -9     325      28   1-0.63223 0.63252 0.10708-0.73237-0.76707 0.25191
  -2 -23  -9       4      26   1-0.59815 0.54407 0.16981-0.79509-0.78291 0.26777
  -4 -23  -9      82      26   1-0.57073 0.46227 0.21717-0.84245-0.79163 0.27651
  -6 -23  -9      81      24   1-0.55005 0.38723 0.25292-0.87820-0.79564 0.28054
  -8 -23  -9      20      23   1-0.53555 0.31835 0.27990-0.90517-0.79651 0.28143
 -10 -23  -9      -4      23   1-0.52640 0.25483 0.30019-0.92545-0.79522 0.28017
 -12 -23  -9      13      26   1-0.52179 0.19585 0.31527-0.94052-0.79242 0.27738
 -14 -23  -9      84      25   1-0.52101 0.14070 0.32623-0.95147-0.78849 0.27348
 -16 -23  -9      40      26   1-0.52343 0.08875 0.33383-0.95907-0.78368 0.26870
 -18 -23  -9     -69      28   1-0.52855 0.03950 0.33864-0.96387-0.77817 0.26320
 -20 -23  -9      25      29   1-0.53594-0.00749 0.34108-0.96630-0.77202 0.25708
 -21 -22  -9      39      30   1-0.52177-0.04885 0.36772-0.96576-0.76950 0.25457
 -19 -22  -9      37      27   1-0.51234-0.00390 0.36720-0.96524-0.77606 0.26111
 -17 -22  -9      40      26   1-0.50497 0.04310 0.36458-0.96264-0.78209 0.26712
 -15 -22  -9      29      25   1-0.50007 0.09257 0.35955-0.95761-0.78756 0.27256
 -13 -22  -9      70      26   1-0.49812 0.14499 0.35164-0.94971-0.79235 0.27733
 -11 -22  -9     133      25   1-0.49975 0.20099 0.34021-0.93828-0.79631 0.28127
  -9 -22  -9     -11      23   1-0.50571 0.26133 0.32435-0.92243-0.79915 0.28409
  -7 -22  -9      78      23   1-0.51693 0.32692 0.30279-0.90088-0.80043 0.28535
  -5 -22  -9      16      23   1-0.53446 0.39882 0.27369-0.87178-0.79940 0.28429
  -3 -22  -9     202      25   1-0.55939 0.47812 0.23440-0.83250-0.79481 0.27968
  -1 -22  -9     655      30   1-0.59255 0.56566 0.18119-0.77930-0.78462 0.26947
   0 -21  -9      42      23   1-0.58791 0.58819 0.19110-0.76203-0.78576 0.27061
  -2 -21  -9      52      23   1-0.54765 0.49356 0.25152-0.82244-0.79775 0.28261
  -4 -21  -9      64      23   1-0.51760 0.40914 0.29490-0.86582-0.80294 0.28783
  -6 -21  -9     114      23   1-0.49658 0.33375 0.32630-0.89721-0.80407 0.28898
  -8 -21  -9      38      22   1-0.48308 0.26588 0.34912-0.92003-0.80271 0.28764
 -10 -21  -9      69      23   1-0.47569 0.20412 0.36567-0.93657-0.79975 0.28470
 -12 -21  -9      24      23   1-0.47324 0.14730 0.37748-0.94837-0.79571 0.28069
 -14 -21  -9       3      24   1-0.47478 0.09446 0.38559-0.95648-0.79089 0.27589
 -16 -21  -9      23      25   1-0.47957 0.04488 0.39074-0.96162-0.78545 0.27048
 -18 -21  -9     112      25   1-0.48701-0.00205 0.39344-0.96431-0.77950 0.26455
 -20 -21  -9      92      27   1-0.49665-0.04678 0.39405-0.96491-0.77308 0.25815
 -19 -20  -9      -9      26   1-0.46972-0.04653 0.42046-0.96414-0.77600 0.26107
 -17 -20  -9      -8      25   1-0.45973-0.00215 0.41985-0.96354-0.78229 0.26733
 -15 -20  -9      -1      25   1-0.45207 0.04456 0.41717-0.96087-0.78817 0.27319
 -13 -20  -9     153      24   1-0.44727 0.09414 0.41202-0.95572-0.79360 0.27859
 -11 -20  -9      -6      23   1-0.44602 0.14726 0.40383-0.94755-0.79849 0.28346
  -9 -20  -9      -1      21   1-0.44923 0.20484 0.39180-0.93552-0.80268 0.28763
  -7 -20  -9     203      24   1-0.45807 0.26805 0.37468-0.91841-0.80584 0.29077
  -5 -20  -9     226      24   1-0.47408 0.33843 0.35064-0.89437-0.80740 0.29231
  -3 -20  -9      56      21   1-0.49915 0.41787 0.31677-0.86051-0.80629 0.29117
  -1 -20  -9     279      25   1-0.53545 0.50854 0.26857-0.81231-0.80047 0.28533
   0 -19  -9      55      22   1-0.52269 0.52297 0.28563-0.80220-0.80299 0.28785
  -2 -19  -9     101      22   1-0.47861 0.42452 0.33962-0.85618-0.80944 0.29432
  -4 -19  -9     151      21   1-0.44880 0.34034 0.37611-0.89267-0.81038 0.29528
  -6 -19  -9     105      21   1-0.43010 0.26726 0.40126-0.91781-0.80847 0.29339
  -8 -19  -9      22      21   1-0.41984 0.20263 0.41875-0.93529-0.80499 0.28993
 -10 -19  -9      81      21   1-0.41602 0.14444 0.43082-0.94735-0.80059 0.28556
 -12 -19  -9      55      23   1-0.41716 0.09121 0.43890-0.95543-0.79559 0.28058
 -14 -19  -9     -13      23   1-0.42217 0.04184 0.44391-0.96043-0.79015 0.27516
 -16 -19  -9      73      24   1-0.43024-0.00446 0.44645-0.96296-0.78434 0.26938
 -18 -19  -9      26      25   1-0.44075-0.04831 0.44695-0.96346-0.77819 0.26325
 -17 -18  -9      53      24   1-0.40948-0.05240 0.47354-0.96287-0.77955 0.26461
 -15 -18  -9      33      23   1-0.39821-0.00931 0.47326-0.96259-0.78554 0.27058
 -13 -18  -9      57      22   1-0.38947 0.03633 0.47099-0.96033-0.79127 0.27628
 -11 -18  -9     137      24   1-0.38397 0.08520 0.46630-0.95565-0.79672 0.28170
  -9 -18  -9      39      21   1-0.38264 0.13824 0.45854-0.94790-0.80184 0.28681
  -7 -18  -9      18      21   1-0.38679 0.19677 0.44670-0.93606-0.80652 0.29146
  -5 -18  -9     -25      21   1-0.39831 0.26266 0.42914-0.91850-0.81044 0.29536
  -3 -18  -9      92      22   1-0.41987 0.33858 0.40312-0.89249-0.81291 0.29780
  -1 -18  -9     183      21   1-0.45522 0.42831 0.36388-0.85327-0.81238 0.29726
   0 -17  -9      14      20   1-0.42771 0.42798 0.39028-0.85249-0.81508 0.29995
  -2 -17  -9      -9      20   1-0.38590 0.33180 0.43221-0.89441-0.81480 0.29969
  -4 -17  -9     223      22   1-0.36153 0.25306 0.45866-0.92085-0.81151 0.29643
  -6 -17  -9     184      22   1-0.34914 0.18629 0.47586-0.93804-0.80703 0.29196
  -8 -17  -9      16      20   1-0.34511 0.12789 0.48712-0.94929-0.80203 0.28699
 -10 -17  -9     127      22   1-0.34709 0.07550 0.49428-0.95645-0.79678 0.28176
 -12 -17  -9      17      21   1-0.35350 0.02754 0.49844-0.96060-0.79135 0.27635
 -14 -17  -9     156      23   1-0.36326-0.01707 0.50027-0.96243-0.78575 0.27077
 -16 -17  -9      86      23   1-0.37560-0.05910 0.50022-0.96237-0.77996 0.26500
 -15 -16  -9      22      22   1-0.33873-0.06878 0.52696-0.96193-0.77924 0.26428
 -13 -16  -9      18      20   1-0.32493-0.02822 0.52747-0.96245-0.78476 0.26978
 -11 -16  -9      26      20   1-0.31366 0.01488 0.52624-0.96122-0.79015 0.27515
  -9 -16  -9     216      21   1-0.30574 0.06134 0.52285-0.95784-0.79549 0.28046
  -7 -16  -9      53      20   1-0.30241 0.11238 0.51663-0.95162-0.80081 0.28576
  -5 -16  -9      60      19   1-0.30552 0.16986 0.50644-0.94144-0.80612 0.29105
  -3 -16  -9      45      19   1-0.31800 0.23671 0.49025-0.92527-0.81128 0.29619
  -1 -16  -9     341      23   1-0.34470 0.31778 0.46417-0.89918-0.81570 0.30059
   0 -15  -9     597      26   1-0.29261 0.29287 0.50005-0.90789-0.81486 0.29974
  -2 -15  -9     486      25   1-0.26501 0.21090 0.52438-0.93221-0.80899 0.29389
  -4 -15  -9      54      21   1-0.25402 0.14554 0.53859-0.94641-0.80316 0.28809
  -6 -15  -9      93      20   1-0.25318 0.09033 0.54709-0.95491-0.79766 0.28261
  -8 -15  -9      11      19   1-0.25894 0.04171 0.55197-0.95979-0.79243 0.27740
 -10 -15  -9      86      20   1-0.26919-0.00240 0.55433-0.96214-0.78735 0.27234
 -12 -15  -9     110      21   1-0.28265-0.04332 0.55477-0.96257-0.78230 0.26732
 -14 -15  -9      77      21   1-0.29846-0.08188 0.55367-0.96147-0.77719 0.26223
 -13 -14  -9     163      21   1-0.25425-0.09891 0.58024-0.96086-0.77353 0.25856
 -11 -14  -9      15      19   1-0.23573-0.06305 0.58204-0.96266-0.77803 0.26305
  -9 -14  -9     102      20   1-0.21919-0.02523 0.58255-0.96318-0.78248 0.26747
  -7 -14  -9     270      22   1-0.20538 0.01534 0.58149-0.96212-0.78701 0.27197
  -5 -14  -9     124      21   1-0.19558 0.05991 0.57838-0.95902-0.79179 0.27673
  -3 -14  -9     240      22   1-0.19191 0.11062 0.57231-0.95295-0.79708 0.28200
  -1 -14  -9     122      21   1-0.19835 0.17143 0.56140-0.94206-0.80323 0.28813
   0 -13  -9     200      22   1-0.11121 0.11147 0.60110-0.95458-0.79123 0.27612
  -2 -13  -9      67      20   1-0.11521 0.06110 0.60712-0.96059-0.78604 0.27096
  -4 -13  -9     471      24   1-0.12711 0.01863 0.61003-0.96349-0.78194 0.26688
  -6 -13  -9      17      19   1-0.14344-0.01941 0.61100-0.96446-0.77834 0.26330
  -8 -13  -9     660      26   1-0.16251-0.05472 0.61058-0.96403-0.77492 0.25990
 -10 -13  -9     244      22   1-0.18338-0.08822 0.60901-0.96246-0.77148 0.25648
 -12 -13  -9       5      19   1-0.20551-0.12047 0.60646-0.95990-0.76789 0.25292
 -11 -12  -9      40      20   1-0.15155-0.14724 0.63200-0.95826-0.75981 0.24484
  -9 -12  -9    1142      36   1-0.12464-0.11978 0.63527-0.96153-0.76199 0.24699
  -7 -12  -9      18      20   1-0.09781-0.09224 0.63784-0.96411-0.76376 0.24874
  -5 -12  -9     218      22   1-0.07108-0.06460 0.63973-0.96601-0.76514 0.25010
  -3 -12  -9     662      26   1-0.04453-0.03678 0.64092-0.96721-0.76616 0.25109
  -1 -12  -9     343      24   1-0.01827-0.00866 0.64141-0.96770-0.76683 0.25174
   0 -11  -9     135      21   1 0.10642-0.10616 0.67083-0.96994-0.73382 0.21873
  -2 -11  -9     557      25   1 0.05623-0.11035 0.66864-0.96774-0.74133 0.22626
  -4 -11  -9    1256      40   1 0.01414-0.12263 0.66617-0.96527-0.74553 0.23048
  -6 -11  -9      17      21   1-0.02351-0.13936 0.66335-0.96244-0.74778 0.23276
  -8 -11  -9     511      25   1-0.05845-0.15879 0.66011-0.95919-0.74873 0.23372
 -10 -11  -9    1811      51   1-0.09163-0.17998 0.65637-0.95545-0.74868 0.23370
  -9 -10  -9     466      23   1-0.02494-0.21948 0.67882-0.95073-0.73372 0.21873
  -7 -10  -9     319      22   1 0.01631-0.20637 0.68247-0.95438-0.73058 0.21557
  -5 -10  -9     231      22   1 0.06203-0.19771 0.68547-0.95739-0.72532 0.21029
  -3 -10  -9     478      23   1 0.11476-0.19607 0.68764-0.95956-0.71681 0.20175
  -1 -10  -9     235      22   1 0.17942-0.20635 0.68833-0.96026-0.70276 0.18768
   0  -9  -9      89      21   1 0.32744-0.32719 0.69132-0.93607-0.64404 0.12896
  -2  -9  -9     211      21   1 0.23275-0.28687 0.69966-0.94440-0.67542 0.16036
  -4  -9  -9     152      21   1 0.16022-0.26872 0.70162-0.94636-0.69419 0.17915
  -6  -9  -9     520      24   1 0.10067-0.26354 0.70074-0.94547-0.70615 0.19114
  -8  -9  -9     574      24   1 0.04926-0.26650 0.69830-0.94302-0.71397 0.19898
  -7  -8  -9     150      20   1 0.13150-0.32156 0.71330-0.93084-0.68829 0.17329
  -5  -8  -9      59      19   1 0.19521-0.33089 0.71262-0.93017-0.67374 0.15872
  -3  -8  -9      53      20   1 0.27155-0.35286 0.70801-0.92557-0.65182 0.13678
  -1  -8  -9      75      21   1 0.36774-0.39468 0.69550-0.91307-0.61724 0.10217
   0  -7  -9      -6      19   1 0.51448-0.51424 0.66686-0.85725-0.53907 0.02400
  -2  -7  -9     607      23   1 0.39446-0.44859 0.69966-0.89004-0.59567 0.08062
  -4  -7  -9     -24      19   1 0.29960-0.40810 0.71504-0.90541-0.63155 0.11653
  -6  -7  -9     357      21   1 0.22186-0.38474 0.72186-0.91223-0.65541 0.14041
  -5  -6  -9     -18      19   1 0.31959-0.45529 0.72157-0.88476-0.61409 0.09908
  -3  -6  -9     141      19   1 0.41187-0.49320 0.70438-0.86757-0.57806 0.06303
  -1  -6  -9     222      20   1 0.52400-0.55095 0.67122-0.83442-0.52429 0.00923
   0  -5  -9     104      19   1 0.65127-0.65103 0.61910-0.75512-0.43885-0.07621
  -2  -5  -9      65      17   1 0.52777-0.58191 0.67716-0.81318-0.51273-0.00230
  -4  -5  -9     420      20   1 0.42268-0.53119 0.70979-0.84580-0.56346 0.04844
  -3  -4  -9     317      20   1 0.52758-0.60891 0.68425-0.79308-0.50343-0.01159
  -1  -4  -9    1723      51   1 0.64073-0.66769 0.63139-0.74023-0.43683-0.07821
   0  -3  -9    1189      35   1 0.74308-0.74286 0.56798-0.64964-0.35392-0.16113
  -2  -3  -9      26      18   1 0.62938-0.68353 0.64380-0.72545-0.43521-0.07981
  -1  -2  -9     520      21   1 0.72258-0.74955 0.58928-0.64376-0.36144-0.15359
   0  -1  -9    1535      45   1 0.80248-0.80226 0.52375-0.55105-0.28588-0.22915
   0   0  -8     358      18   1 0.82971-0.82952 0.50910-0.50920-0.22890-0.22890
  -1  -1  -8      -1      15   1 0.75070-0.77770 0.58353-0.61081-0.30974-0.14806
   0  -2  -8     892      26   1 0.77427-0.77407 0.55809-0.61256-0.29841-0.15940
  -2  -2  -8    1328      42   1 0.65525-0.70942 0.64696-0.70142-0.38999-0.06780
  -3  -3  -8       7      15   1 0.54848-0.62984 0.69498-0.77662-0.46491 0.00713
  -1  -3  -8    3195      81   1 0.66931-0.69630 0.63275-0.71439-0.38943-0.06838
   0  -4  -8     283      18   1 0.68329-0.68309 0.61812-0.72695-0.38864-0.06919
  -2  -4  -8     976      29   1 0.54991-0.60408 0.68787-0.79669-0.47372 0.01591
  -4  -4  -8     131      16   1 0.43701-0.54555 0.72600-0.83481-0.53093 0.07315
  -5  -5  -8       6      15   1 0.32701-0.46274 0.74108-0.87707-0.58632 0.12855
  -3  -5  -8     -20      16   1 0.42555-0.50690 0.72139-0.85739-0.54630 0.08850
  -1  -5  -8     235      17   1 0.54737-0.57435 0.68208-0.81809-0.48490 0.02707
   0  -6  -8     740      22   1 0.53886-0.53865 0.67823-0.84143-0.49961 0.04177
  -2  -6  -8     227      17   1 0.40662-0.46078 0.71775-0.88094-0.56518 0.10736
  -4  -6  -8     449      19   1 0.30471-0.41324 0.73538-0.89855-0.60521 0.14741
  -6  -6  -8      -2      15   1 0.22295-0.38586 0.74291-0.90608-0.63107 0.17330
  -7  -7  -8      -3      16   1 0.12730-0.31739 0.73470-0.92505-0.66622 0.20845
  -5  -7  -8     384      19   1 0.19290-0.32862 0.73408-0.92444-0.65097 0.19319
  -3  -7  -8     187      17   1 0.27302-0.35436 0.72918-0.91955-0.62741 0.16960
  -1  -7  -8     108      17   1 0.37682-0.40379 0.71500-0.90537-0.58882 0.13099
   0  -8  -8      22      16   1 0.33045-0.33023 0.71243-0.92999-0.61900 0.16114
  -2  -8  -8     124      17   1 0.22847-0.28263 0.72144-0.93898-0.65361 0.19578
  -4  -8  -8      51      16   1 0.15313-0.26166 0.72319-0.94073-0.67334 0.21554
  -6  -8  -8     894      26   1 0.09257-0.25546 0.72202-0.93956-0.68551 0.22773
  -8  -8  -8      -6      17   1 0.04093-0.25820 0.71936-0.93689-0.69328 0.23552
  -9  -9  -8       7      19   1-0.03634-0.20811 0.69923-0.94394-0.71381 0.25605
  -7  -9  -8     185      18   1 0.00400-0.19408 0.70295-0.94766-0.71107 0.25329
  -5  -9  -8      87      17   1 0.04883-0.18453 0.70612-0.95084-0.70626 0.24846
  -3  -9  -8     206      18   1 0.10096-0.18229 0.70863-0.95335-0.69820 0.24037
  -1  -9  -8     410      20   1 0.16609-0.19306 0.70990-0.95464-0.68432 0.22648
   0 -10  -8    1393      39   1 0.07897-0.07875 0.69001-0.96193-0.71935 0.26148
  -2 -10  -8      29      17   1 0.03310-0.08725 0.68769-0.95961-0.72510 0.26726
  -4 -10  -8      -9      17   1-0.00567-0.10285 0.68531-0.95722-0.72807 0.27025
  -6 -10  -8     283      21   1-0.04075-0.12214 0.68266-0.95456-0.72944 0.27164
  -8 -10  -8    1228      36   1-0.07367-0.14359 0.67959-0.95148-0.72971 0.27194
 -10 -10  -8    7554     139   1-0.10523-0.16641 0.67603-0.94791-0.72914 0.27139
 -11 -11  -8     -26      22   1-0.16666-0.13216 0.65095-0.95001-0.74041 0.28266
  -9 -11  -8    1397      45   1-0.14177-0.10268 0.65378-0.95285-0.74310 0.28533
  -7 -11  -8     696      25   1-0.11753-0.07254 0.65581-0.95489-0.74553 0.28774
  -5 -11  -8      27      19   1-0.09429-0.04141 0.65698-0.95607-0.74781 0.29000
  -3 -11  -8     110      18   1-0.07266-0.00867 0.65715-0.95624-0.75008 0.29225
  -1 -11  -8       6      18   1-0.05393 0.02697 0.65602-0.95511-0.75265 0.29480
   0 -12  -8     112      20   1-0.16263 0.16286 0.60703-0.93331-0.77767 0.31980
  -2 -12  -8     421      22   1-0.15342 0.09928 0.61827-0.94454-0.77066 0.31281
  -4 -12  -8     451      23   1-0.15733 0.04882 0.62398-0.95025-0.76525 0.30742
  -6 -12  -8      54      19   1-0.16835 0.00546 0.62669-0.95295-0.76068 0.30287
  -8 -12  -8    2119      66   1-0.18363-0.03363 0.62742-0.95368-0.75652 0.29873
 -10 -12  -8    1096      34   1-0.20167-0.06995 0.62670-0.95295-0.75251 0.29475
 -12 -12  -8    1625      52   1-0.22160-0.10440 0.62478-0.95102-0.74848 0.29074
 -13 -13  -8      -5      19   1-0.27096-0.08223 0.59806-0.95148-0.75404 0.29630
 -11 -13  -8     270      22   1-0.25468-0.04413 0.59906-0.95249-0.75891 0.30115
  -9 -13  -8      85      20   1-0.24098-0.00346 0.59852-0.95195-0.76380 0.30602
  -7 -13  -8     668      25   1-0.23092 0.04085 0.59600-0.94944-0.76885 0.31105
  -5 -13  -8     187      21   1-0.22625 0.09055 0.59076-0.94421-0.77427 0.31645
  -3 -13  -8      41      20   1-0.22999 0.14866 0.58131-0.93476-0.78030 0.32245
  -1 -13  -8      37      19   1-0.24785 0.22090 0.56449-0.91795-0.78714 0.32927
   0 -14  -8       0      20   1-0.35318 0.35342 0.49158-0.87223-0.79577 0.33788
  -2 -14  -8     -10      19   1-0.31123 0.25710 0.52644-0.90708-0.79098 0.33311
  -4 -14  -8      69      19   1-0.29081 0.18230 0.54645-0.92708-0.78516 0.32732
  -6 -14  -8      37      19   1-0.28345 0.12057 0.55849-0.93911-0.77937 0.32155
  -8 -14  -8      59      19   1-0.28448 0.06723 0.56569-0.94631-0.77377 0.31598
 -10 -14  -8     225      22   1-0.29118 0.01956 0.56967-0.95028-0.76834 0.31057
 -12 -14  -8      22      20   1-0.30189-0.02411 0.57130-0.95191-0.76298 0.30523
 -14 -14  -8      45      20   1-0.31550-0.06486 0.57111-0.95171-0.75759 0.29986
 -15 -15  -8     -26      20   1-0.35592-0.05162 0.54413-0.95191-0.75953 0.30180
[truncated: 193,909 more chars]
