# Supplementary material for: Crystal structure of 2-(1,3,7,9-tetra­methyl-2,4,6,8-tetra­oxo-1,2,3,4,6,7,8,9-octa­hydro­pyrido[2,3-d:6,5-d′]dipyrimidin-5-yl)benzamide di­methyl­formamide hemisolvate
Source: Acta Crystallogr Sect E Struct Rep Online. 2014 Sep 17;70(Pt 10):213–5. doi: 10.1107/S1600536814020200 (PMC4257167; doi:10.1107/S1600536814020200)
Supplement: Supplementary file 2 [file e-70-00213-Isup2.hkl]

#
# h,k,l, Fc-squared, Fo-squared, sigma(Fo-squared), status flag
#
data_I
_shelx_title ' aa_3 in I-42d'
_shelx_refln_list_code          4
_shelx_F_calc_maximum      489.01
_exptl_crystal_F_000      3840.00
_reflns_d_resolution_high  0.7116

loop_
 _space_group_symop_operation_xyz
 'x, y, z'
 '-x, -y, z'
 'y, -x, -z'
 '-y, x, -z'
 '-x+1/2, y, -z+3/4'
 'x+1/2, -y, -z+3/4'
 '-y+1/2, -x, z+3/4'
 'y+1/2, x, z+3/4'
 'x+1/2, y+1/2, z+1/2'
 '-x+1/2, -y+1/2, z+1/2'
 'y+1/2, -x+1/2, -z+1/2'
 '-y+1/2, x+1/2, -z+1/2'
 '-x+1, y+1/2, -z+5/4'
 'x+1, -y+1/2, -z+5/4'
 '-y+1, -x+1/2, z+5/4'
 'y+1, x+1/2, z+5/4'

_cell_length_a    26.1730
_cell_length_b    26.1730
_cell_length_c    12.4336
_cell_angle_alpha  90.000
_cell_angle_beta   90.000
_cell_angle_gamma  90.000

_shelx_F_squared_multiplier     1.000

loop_
 _refln_index_h
 _refln_index_k
 _refln_index_l
 _refln_F_squared_calc
 _refln_F_squared_meas
 _refln_F_squared_sigma
 _refln_observed_status
   0   2   0        613.54        485.57        20.52 o
   2   2   0       3594.77       3257.60        42.57 o
   1   3   0       2509.54       2296.03        99.88 o
   0   4   0        153.63        130.34        11.61 o
   2   4   0      14279.32      13654.55        91.89 o
   4   4   0        177.39        207.04        15.48 o
   1   5   0       2771.39       2959.12        57.05 o
   3   5   0      29517.67      28180.19       521.27 o
   0   6   0      25460.76      29020.86       510.32 o
   2   6   0      30138.58      27315.15       306.47 o
   4   6   0       3995.04       4595.67        78.34 o
   6   6   0      95149.53      91136.70       663.56 o
   1   7   0       8496.72       8705.46       108.08 o
   3   7   0      27570.23      26515.06       164.43 o
   5   7   0       6263.25       5829.74       172.39 o
   0   8   0      21779.26      21334.92       152.82 o
   2   8   0      15132.74      13819.07       128.57 o
   4   8   0       2549.62       2321.63        53.18 o
   6   8   0       8627.05       9363.39       150.50 o
   8   8   0         30.89         45.80        38.31 o
   1   9   0       5931.60       5773.01        91.89 o
   3   9   0      73443.08      75305.84       357.09 o
   5   9   0       4920.35       5033.02       147.76 o
   7   9   0       1427.97       1502.78        31.88 o
   0  10   0      80118.97      80730.76       324.05 o
   2  10   0       2536.54       2297.78       105.35 o
   4  10   0       3585.74       3392.02       155.97 o
   6  10   0      10535.48      10915.72       396.77 o
   8  10   0       4419.08       4768.71        90.94 o
  10  10   0      11437.99      11851.83       161.48 o
   1  11   0       5111.60       5102.30        96.69 o
   3  11   0       2038.10       2216.21        47.37 o
   5  11   0         23.00         16.42        28.73 o
   7  11   0       3853.83       3933.02        84.15 o
   9  11   0       3624.10       4003.70        82.22 o
   0  12   0       6280.02       5483.55       106.37 o
   2  12   0         24.82         20.52        19.35 o
   4  12   0      10378.49      10870.64       190.17 o
   6  12   0       3439.72       3871.36        87.00 o
   8  12   0       3255.28       3466.02        74.32 o
  10  12   0       1466.42       1748.99        35.76 o
  12  12   0      39194.48      43832.07       887.94 o
   1  13   0       2089.57       1868.51        75.25 o
   3  13   0         11.16         24.63        21.28 o
   5  13   0      16052.09      15677.25       178.97 o
   7  13   0        145.53        120.24        24.13 o
   9  13   0        278.04        243.66        27.09 o
  11  13   0       1053.13       1145.45        33.82 o
   0  14   0        451.89        415.32        23.22 o
   2  14   0        134.79         58.30        22.19 o
   4  14   0       4122.13       4080.00       116.29 o
   6  14   0       2082.69       2392.13        99.88 o
   8  14   0       2315.69       2154.04        46.52 o
  10  14   0          0.16         24.63        25.15 o
  12  14   0        230.02        234.77        29.94 o
  14  14   0         10.39         20.52        30.96 o
   1  15   0         10.16        -39.68        39.68 o
   3  15   0       8765.61       9524.42       194.28 o
   5  15   0        321.04        387.73        26.07 o
   7  15   0       9828.78      10150.51       164.43 o
   9  15   0        210.59        243.66        27.09 o
  11  15   0        259.05        199.15        30.96 o
  13  15   0         81.74        108.08        30.96 o
   0  16   0      16064.23      16290.72       472.02 o
   2  16   0        740.07        708.80        29.02 o
   4  16   0       1199.23       1280.30        36.94 o
   6  16   0        996.64       1049.43        32.89 o
   8  16   0       1187.46       1157.63        33.82 o
  10  16   0        320.15        338.15        34.20 o
  12  16   0       1201.73       1236.82        38.70 o
  14  16   0         39.02         38.54        56.09 o
  16  16   0        188.26        231.16        46.52 o
   1  17   0        317.82        286.96        50.62 o
   3  17   0       1282.48       1262.37        33.82 o
   5  17   0        271.48        290.58        32.84 o
   7  17   0        370.86        342.04        29.94 o
   9  17   0        193.19        242.00        29.94 o
  11  17   0          0.02         24.63        30.96 o
  13  17   0         62.80         73.88        34.83 o
  15  17   0         29.98          8.21        34.83 o
   0  18   0       5862.28       6065.07       121.90 o
   2  18   0       7436.56       7427.27       175.12 o
   4  18   0        352.54        374.57        30.96 o
   6  18   0       1265.12       1174.20        36.76 o
   8  18   0          0.09         51.99        29.02 o
  10  18   0        302.23        340.34        33.82 o
  12  18   0       1082.52       1050.10        41.57 o
  14  18   0         72.03         87.78        35.76 o
  16  18   0          2.23         10.24        33.82 o
  18  18   0        220.60        276.61        38.70 o
   1  19   0        838.42        862.16        34.83 o
   3  19   0       3242.88       3072.59        65.70 o
   5  19   0         61.80         24.63        30.96 o
   7  19   0       2777.48       2583.55        56.01 o
   9  19   0        472.39        477.13        36.76 o
  11  19   0        834.35        787.11        39.63 o
  13  19   0        150.68        144.19        34.83 o
  15  19   0        110.86        106.72        34.83 o
  17  19   0         24.94         -8.50        61.57 o
   0  20   0       4356.98       4396.25        92.63 o
   2  20   0        166.20        115.47        33.82 o
   4  20   0        218.84        140.90        33.82 o
   6  20   0          6.37        -20.52        32.89 o
   8  20   0         13.21         -9.58        34.83 o
  10  20   0        272.36        335.47        36.76 o
  12  20   0         43.20         21.52        87.56 o
  14  20   0         21.09          2.74        34.83 o
  16  20   0         18.30         15.05        56.09 o
  18  20   0          2.93        -38.70        38.70 o
  20  20   0          3.10         43.65        53.36 o
   1  21   0      10169.32      10378.50       200.25 o
   3  21   0       1540.64       1492.50        45.44 o
   5  21   0       1319.80       1106.98        42.57 o
   7  21   0       2462.03       2220.67        50.31 o
   9  21   0        901.92       1062.15        42.57 o
  11  21   0         62.38         90.38        50.62 o
  13  21   0        210.56        114.01        37.69 o
  15  21   0         60.20         -8.21        36.76 o
  17  21   0         11.52        -17.79        42.41 o
  19  21   0        144.33         85.43        43.50 o
   0  22   0      10086.03       9920.50       199.26 o
   2  22   0       4549.77       4542.10       100.56 o
   4  22   0       2455.12       2333.99        51.25 o
   6  22   0       1749.04       1777.24        48.37 o
   8  22   0        374.19        363.81        43.78 o
  10  22   0        274.78        186.52        37.69 o
  12  22   0          0.67        -19.15        36.76 o
  14  22   0        327.70        346.15        38.70 o
  16  22   0          8.50         21.89        38.70 o
  18  22   0       1168.45       1184.03        52.24 o
  20  22   0        469.60        457.58        93.04 o
  22  22   0         33.49         30.10        44.50 o
   1  23   0        705.25        585.54        43.50 o
   3  23   0       1077.96       1070.35        46.44 o
   5  23   0        195.47        151.03        38.70 o
   7  23   0        338.11        440.66        37.69 o
   9  23   0        415.17        392.15        39.63 o
  11  23   0        119.14         83.46        36.76 o
  13  23   0         25.30         38.31        36.76 o
  15  23   0         39.38         73.88        38.70 o
  17  23   0         13.71         68.73        41.57 o
  19  23   0         36.47         51.93        58.83 o
  21  23   0         30.22        -42.41        46.44 o
   0  24   0        258.56        228.60        39.63 o
   2  24   0         93.17         82.30        61.57 o
   4  24   0        979.85        925.01        43.50 o
   6  24   0         36.05         38.31        46.52 o
   8  24   0        453.68        529.91        40.63 o
  10  24   0        172.00        195.26        65.67 o
  12  24   0         69.76        106.72        38.70 o
  14  24   0          5.40         21.02        39.63 o
  16  24   0        262.78        284.24        43.50 o
  18  24   0          2.96          8.76        43.50 o
  20  24   0         35.53        -27.36        46.44 o
  22  24   0        114.29        134.08        50.31 o
  24  24   0         39.36        -11.68        50.20 o
   1  25   0         35.78         -4.10        36.94 o
   3  25   0        192.41        242.59        36.76 o
   5  25   0        114.89        129.80        37.69 o
   7  25   0         11.14         -5.47        36.76 o
   9  25   0        870.24        949.58        46.44 o
  11  25   0        179.52         68.41        40.63 o
  13  25   0        840.00        909.34        50.31 o
  15  25   0        388.45        349.03        46.44 o
  17  25   0         24.91        -32.84        51.99 o
  19  25   0        177.29        205.06        49.31 o
  21  25   0         28.87         57.41        49.31 o
  23  25   0          6.63         70.39        49.31 o
   0  26   0          1.18         21.89        36.76 o
   2  26   0         39.42        -36.76        36.76 o
   4  26   0        244.70        263.40        38.70 o
   6  26   0        191.51        165.90        38.70 o
   8  26   0        213.22        173.70        40.63 o
  10  26   0        401.33        447.05        43.50 o
  12  26   0       1188.43       1170.21        53.18 o
  14  26   0         15.88         15.05        42.57 o
  16  26   0        116.17         56.09        67.04 o
  18  26   0         37.77         39.68        50.62 o
  20  26   0         69.46        118.95        62.94 o
  22  26   0         36.68         41.04        57.46 o
  24  26   0         28.15        -55.12        55.12 o
  26  26   0         56.15         73.88        56.11 o
   1  27   0          5.70          0.00        37.69 o
   3  27   0          1.95         36.41        37.69 o
   5  27   0         19.95         43.78        38.70 o
   7  27   0        393.64        386.05        97.14 o
   9  27   0          0.18         12.03        41.57 o
  11  27   0          0.21        -45.44        45.44 o
  13  27   0        195.20        169.65        46.44 o
  15  27   0         95.73         53.36        47.89 o
  17  27   0         27.72         34.20        46.44 o
  19  27   0         55.75         27.42        72.51 o
  21  27   0         50.40         -9.58        69.78 o
  23  27   0         11.21         19.92        55.12 o
   0  28   0       1190.07       1221.21        65.67 o
   2  28   0         19.80         19.15        38.70 o
   4  28   0        321.29        294.21        44.50 o
   6  28   0        389.42        417.26        46.44 o
   8  28   0        139.03        143.66        44.50 o
  10  28   0         23.33         14.05        43.50 o
  12  28   0        141.09         82.09        48.37 o
  14  28   0        124.97         91.75        47.37 o
  16  28   0         14.85        -47.37        47.37 o
  18  28   0         33.99         29.72        88.93 o
  20  28   0          8.97         87.56        50.31 o
  22  28   0         31.20        -12.39        55.12 o
   1  29   0         91.91        101.24        42.57 o
   3  29   0        284.66        286.73        65.67 o
   5  29   0         20.59         56.09        42.57 o
   7  29   0         28.45          4.13        62.94 o
   9  29   0         17.86         21.19        95.77 o
  11  29   0         15.45         43.78        46.44 o
  13  29   0        119.60        156.54        79.35 o
  15  29   0        149.22        227.46        49.31 o
  17  29   0         48.93         68.41        51.99 o
  19  29   0         35.43         35.57        50.31 o
  21  29   0          0.92        -41.04        54.18 o
   0  30   0        359.92        312.63        51.99 o
   2  30   0        149.32        114.93        44.50 o
   4  30   0        117.88        149.13        44.50 o
   6  30   0         27.85         72.51        44.50 o
   8  30   0        132.59        181.97        46.44 o
  10  30   0         46.74         87.04        45.44 o
  12  30   0        143.70        158.19        86.19 o
  14  30   0         13.00        -46.52        48.37 o
  16  30   0          0.83         -3.38        49.31 o
  18  30   0         10.01         15.42        95.77 o
  20  30   0          0.85         66.54        55.12 o
   1  31   0         47.44         -1.37        44.50 o
   3  31   0         97.02        163.40        47.89 o
   5  31   0         70.71         57.80        47.37 o
   7  31   0        290.49        384.58        64.30 o
   9  31   0        409.62        415.67        61.57 o
  11  31   0          1.63        -72.51        72.51 o
  13  31   0         32.00         16.04        49.31 o
  15  31   0         18.92         12.31        52.24 o
  17  31   0         28.13       -121.77       121.77 o
  19  31   0         10.17         40.49        57.05 o
   0  32   0         45.30         86.19        46.44 o
   2  32   0          9.71        -29.15        47.37 o
   4  32   0        198.05        307.84        48.37 o
   6  32   0        168.00        133.87        51.25 o
   8  32   0         11.87         -8.42        58.83 o
  10  32   0        143.87        168.46        53.18 o
  12  32   0        278.72        350.89        55.12 o
  14  32   0          0.00         -8.21        54.18 o
  16  32   0          4.54          1.44        55.12 o
  18  32   0         11.23         82.09        55.12 o
   1  33   0          7.32         -6.84        46.44 o
   3  33   0          0.00         -6.84        48.37 o
   5  33   0        128.55        203.06        51.25 o
   7  33   0         66.76         82.09        51.25 o
   9  33   0        268.94        272.59        56.11 o
  11  33   0         16.94         33.68        53.18 o
  13  33   0         99.22        257.48        58.99 o
  15  33   0          0.00        -57.05        57.05 o
   0  34   0        182.88        205.34        52.24 o
   2  34   0          2.75         16.26        49.31 o
   4  34   0        117.21        181.11        51.25 o
   6  34   0         14.60         18.76        53.36 o
   8  34   0         24.25         17.79        77.99 o
  10  34   0        117.61        118.12        57.95 o
  12  34   0          7.97         17.62        57.05 o
  14  34   0         22.51         18.93        69.78 o
   1  35   0          1.65         36.79        54.07 o
   3  35   0         40.18        -46.52        79.35 o
   5  35   0          0.44         52.77       164.18 o
   7  35   0        168.04        181.27        58.99 o
   9  35   0         96.67        114.93        57.46 o
  11  35   0         11.64        -10.85        57.05 o
   0  36   0          0.19        -57.05        57.05 o
   2  36   0         12.38        146.39        56.11 o
   4  36   0         57.23         26.06        84.83 o
   6  36   0          0.17        -39.05        57.05 o
   0   1   1      99202.12      89335.49       534.93 o
  -1   2   1      41835.87      40754.82       177.86 o
   1   2   1      41832.57      40615.27       177.86 o
  -2   3   1      29920.00      29070.72       175.12 o
   0   3   1      13229.71      12550.28        80.28 o
   2   3   1      29918.03      28660.27       177.86 o
  -3   4   1      26072.13      24761.01       188.81 o
  -1   4   1       4686.91       4276.88        84.83 o
   1   4   1       4684.29       4241.30        84.83 o
   3   4   1      26066.39      24443.59       188.81 o
  -4   5   1       2977.16       2922.40        79.35 o
  -2   5   1        969.05        976.87        30.10 o
   0   5   1     104504.84     110201.02      1323.01 o
   2   5   1        969.55        968.66        30.10 o
   4   5   1       2980.06       2977.12        82.09 o
  -5   6   1       1466.90       1373.64        41.04 o
  -3   6   1      22866.91      22799.06       207.96 o
  -1   6   1     133265.00     123227.66      1474.88 o
   1   6   1     133181.53     125783.39       451.49 o
   3   6   1      22872.21      22790.85       207.96 o
   5   6   1       1466.17       1524.13        46.52 o
  -6   7   1        648.93        555.47        30.10 o
  -4   7   1      14871.53      14237.10       180.60 o
  -2   7   1      26601.75      25425.93       227.11 o
   0   7   1     167194.86     160223.16      1275.86 o
   2   7   1      26591.10      25352.05       229.85 o
   4   7   1      14854.90      13826.65       183.33 o
   6   7   1        650.65        607.46        27.36 o
  -7   8   1       2607.46       2325.88        68.41 o
  -5   8   1       2188.68       2282.09        68.41 o
  -3   8   1      18926.50      18669.95       210.70 o
  -1   8   1       4316.12       4728.37       117.66 o
   1   8   1       4319.10       4509.46       120.40 o
   3   8   1      18912.29      18358.00       210.70 o
   5   8   1       2192.72       2208.21        68.41 o
   7   8   1       2606.64       2191.80        68.41 o
  -8   9   1       2588.05       2823.89        84.83 o
  -6   9   1        211.93        180.60        27.36 o
  -4   9   1       1761.63       1710.20        49.25 o
  -2   9   1      24045.55      23157.52       240.80 o
   0   9   1       3671.24       3700.26        68.67 o
   2   9   1      24050.41      23086.38       246.27 o
   4   9   1       1757.87       1639.06        49.25 o
   6   9   1        212.29        194.28        27.36 o
   8   9   1       2588.14       2968.91        84.83 o
  -9  10   1       9668.92       9681.12       202.49 o
  -7  10   1       1466.06       1614.43        49.25 o
  -5  10   1      25148.18      26840.61       284.58 o
  -3  10   1        525.87        454.23        27.36 o
  -1  10   1      20701.36      21447.32       243.53 o
   1  10   1      20713.90      21247.56       243.53 o
   3  10   1        525.69        456.97        27.36 o
   5  10   1      25137.53      26016.98       287.31 o
   7  10   1       1463.51       1562.44        46.52 o
   9  10   1       9661.61       9804.25       202.49 o
 -10  11   1       5594.20       6561.71       188.81 o
  -8  11   1      12929.74      13013.96       229.85 o
  -6  11   1      13342.34      14882.87       232.59 o
  -4  11   1       1087.91       1171.15        35.57 o
  -2  11   1        257.10        194.28        27.36 o
   0  11   1       1435.24       1347.95        29.02 o
   2  11   1        257.47        273.63        30.10 o
   4  11   1       1089.12       1151.99        38.31 o
   6  11   1      13337.42      14598.29       235.32 o
   8  11   1      12937.22      12543.31       229.85 o
  10  11   1       5604.31       6706.73       188.81 o
 -11  12   1      22459.46      23223.19       333.83 o
  -9  12   1       2652.99       2771.90        82.09 o
  -7  12   1       4063.64       4246.78       128.61 o
  -5  12   1      12798.54      13719.93       227.11 o
  -3  12   1       4352.33       4082.60       117.66 o
  -1  12   1      29172.46      29177.43       309.20 o
   1  12   1      29154.51      29735.64       314.68 o
   3  12   1       4359.39       4041.55       120.40 o
   5  12   1      12791.67      13698.04       232.59 o
   7  12   1       4058.73       4824.14       136.82 o
   9  12   1       2654.54       2692.54        82.09 o
  11  12   1      22459.19      23636.38       342.04 o
 -12  13   1        120.94         49.25        43.78 o
 -10  13   1       1556.36       1573.39        51.99 o
  -8  13   1          5.77          5.47        32.84 o
  -6  13   1         92.62        128.61        32.84 o
  -4  13   1       5807.30       5149.76       134.08 o
  -2  13   1       5206.30       5234.59       153.23 o
   0  13   1        262.49        255.34        30.10 o
   2  13   1       5198.49       5240.06       155.97 o
   4  13   1       5794.32       5549.27       158.71 o
   6  13   1         93.20         62.94        32.84 o
   8  13   1          5.79        -16.42        32.84 o
  10  13   1       1558.90       1518.66        49.25 o
  12  13   1        121.72        -30.10        43.78 o
 -13  14   1        274.90        336.57        41.04 o
 -11  14   1       3545.07       3302.74        93.04 o
  -9  14   1         16.98         30.10        35.57 o
  -7  14   1        864.63        747.02        41.04 o
  -5  14   1       6843.31       6008.97       175.12 o
  -3  14   1        846.16        859.21        38.31 o
  -1  14   1        513.59        522.64        35.57 o
   1  14   1        512.48        569.16        35.57 o
   3  14   1        845.79        908.46        38.31 o
   5  14   1       6849.39       6403.00       180.60 o
   7  14   1        868.73        782.59        41.04 o
   9  14   1         17.18        103.98        35.57 o
  11  14   1       3536.98       3557.22       106.72 o
  13  14   1        274.20        218.91        43.78 o
 -14  15   1          7.26         35.57        43.78 o
 -12  15   1         60.71         76.62        43.78 o
 -10  15   1       1291.07       1332.59        49.25 o
  -8  15   1       4466.06       4870.66       150.50 o
  -6  15   1       4305.89       4290.56       136.82 o
  -4  15   1        687.47        689.55        38.31 o
  -2  15   1       2008.46       2194.53        60.20 o
   0  15   1      11907.87      12133.43       261.32 o
   2  15   1       2001.97       2235.58        62.94 o
   4  15   1        687.41        588.31        38.31 o
   6  15   1       4301.63       4670.91       145.03 o
   8  15   1       4467.35       4810.46       139.55 o
  10  15   1       1290.40       1255.97        51.99 o
  12  15   1         60.77         76.62        43.78 o
  14  15   1          7.26        -32.84        49.25 o
 -15  16   1        579.51        659.45        54.73 o
 -13  16   1        280.98        240.80        46.52 o
 -11  16   1        115.64        199.75        41.04 o
  -9  16   1       1395.60       1450.25        51.99 o
  -7  16   1       2545.96       2487.32        68.41 o
  -5  16   1       1513.68       1463.93        46.52 o
  -3  16   1       1414.80       1587.07        49.25 o
  -1  16   1        375.19        413.19        38.31 o
   1  16   1        378.03        407.71        38.31 o
   3  16   1       1412.85       1614.43        49.25 o
   5  16   1       1512.67       1463.93        49.25 o
   7  16   1       2545.01       2481.85        76.62 o
   9  16   1       1396.38       1444.78        51.99 o
  11  16   1        115.60         98.51        43.78 o
  13  16   1        280.39        352.99        49.25 o
  15  16   1        578.20        656.72        54.73 o
 -16  17   1         63.13         54.73        49.25 o
 -14  17   1        121.48        197.02        49.25 o
 -12  17   1        309.08        311.94        49.25 o
 -10  17   1         12.21        -32.84        43.78 o
  -8  17   1        121.48        101.24        41.04 o
  -6  17   1        742.36        749.75        43.78 o
  -4  17   1        551.14        686.82        41.04 o
  -2  17   1         89.21         98.51        35.57 o
   0  17   1         63.47         51.58        26.07 o
   2  17   1         89.37        114.93        38.31 o
   4  17   1        550.45        533.58        41.04 o
   6  17   1        741.80        809.95        43.78 o
   8  17   1        121.30        227.11        41.04 o
  10  17   1         12.01        -38.31        43.78 o
  12  17   1        308.80        358.46        51.99 o
  14  17   1        121.52        150.50        49.25 o
  16  17   1         63.40         46.52        49.25 o
 -17  18   1        143.72         62.94        49.25 o
 -15  18   1        616.41        580.10        54.73 o
 -13  18   1        913.93        851.00        57.46 o
 -11  18   1        256.32        243.53        49.25 o
  -9  18   1       1006.37       1017.91        51.99 o
  -7  18   1        177.73        166.92        43.78 o
  -5  18   1        120.74         60.20        41.04 o
  -3  18   1        373.44        377.61        43.78 o
  -1  18   1        605.18        495.27        43.78 o
   1  18   1        602.94        511.69        43.78 o
   3  18   1        373.37        380.35        43.78 o
   5  18   1        121.04        194.28        41.04 o
   7  18   1        177.83         95.77        43.78 o
   9  18   1       1007.21       1006.97        51.99 o
  11  18   1        257.08        251.74        49.25 o
  13  18   1        913.24        894.78        60.20 o
  15  18   1        616.28        777.12        54.73 o
  17  18   1        143.82        109.45        51.99 o
 -18  19   1         25.64         93.04        51.99 o
 -16  19   1        107.16        131.34        51.99 o
 -14  19   1         85.43          8.21        49.25 o
 -12  19   1       2036.44       1926.37        68.41 o
 -10  19   1        156.48        194.28        49.25 o
  -8  19   1       1667.89       1682.84        60.20 o
  -6  19   1        176.00        153.23        43.78 o
  -4  19   1        868.17        837.32        49.25 o
  -2  19   1       8247.61       8307.48       232.59 o
   0  19   1       1432.50       1482.38        54.73 o
   2  19   1       8248.58       7888.83       232.59 o
   4  19   1        868.46        807.22        49.25 o
   6  19   1        176.15        191.54        43.78 o
   8  19   1       1667.01       1655.48        60.20 o
  10  19   1        156.51        287.31        49.25 o
  12  19   1       2035.23       1899.01        68.41 o
  14  19   1         85.54        139.55        49.25 o
  16  19   1        107.06         73.88        51.99 o
  18  19   1         25.70        -13.68        51.99 o
 -19  20   1        429.95        489.80        57.46 o
 -17  20   1        120.72        216.17        51.99 o
 -15  20   1         54.42         24.63        49.25 o
 -13  20   1        147.55        194.28        49.25 o
 -11  20   1        436.25        426.87        51.99 o
  -9  20   1        959.56        908.46        57.46 o
  -7  20   1        396.83        446.02        49.25 o
  -5  20   1       1113.55       1083.58        57.46 o
  -3  20   1       2639.96       2522.89        73.88 o
  -1  20   1       3466.50       2985.33        95.77 o
   1  20   1       3469.21       3436.82        98.51 o
   3  20   1       2637.80       2785.58        87.56 o
   5  20   1       1114.28       1072.64        57.46 o
   7  20   1        397.13        372.14        51.99 o
   9  20   1        959.45        935.82        57.46 o
  11  20   1        435.50        426.87        54.73 o
  13  20   1        148.44        103.98        51.99 o
  15  20   1         53.98         46.52        49.25 o
  17  20   1        120.63        106.72        54.73 o
  19  20   1        430.86        306.47        62.94 o
 -20  21   1        535.48        465.18        68.41 o
 -18  21   1         60.28         90.30        54.73 o
 -16  21   1         22.98        -54.73        54.73 o
 -14  21   1        134.22        180.60        51.99 o
 -12  21   1         61.85        183.33        49.25 o
 -10  21   1        650.10        779.85        54.73 o
  -8  21   1        418.39        429.60        51.99 o
  -6  21   1       1407.65       1401.00        62.94 o
  -4  21   1       2041.25       2013.94        65.67 o
  -2  21   1        543.21        563.68        57.46 o
   0  21   1       2028.94       2134.93        48.37 o
   2  21   1        543.89        629.35        54.73 o
   4  21   1       2040.88       1945.53        68.41 o
   6  21   1       1408.10       1343.54        65.67 o
   8  21   1        418.42        465.18        51.99 o
  10  21   1        651.69        585.57        57.46 o
  12  21   1         61.85        147.76        49.25 o
  14  21   1        134.14         71.14        51.99 o
  16  21   1         23.10         87.56        51.99 o
  18  21   1         60.23        -27.36        57.46 o
  20  21   1        534.18        651.25        68.41 o
 -21  22   1         52.17        134.08        65.67 o
 -19  22   1         67.08          8.21        62.94 o
 -17  22   1         52.85         71.14        54.73 o
 -15  22   1        539.63        487.07        60.20 o
 -13  22   1        133.82        147.76        51.99 o
 -11  22   1        134.51        106.72        51.99 o
  -9  22   1        190.99        180.60        51.99 o
  -7  22   1       1138.24       1072.64        60.20 o
  -5  22   1        808.99        826.37        60.20 o
  -3  22   1        754.65        653.98        60.20 o
  -1  22   1       2745.25       2736.32        76.62 o
   1  22   1       2744.55       2596.77        76.62 o
   3  22   1        754.01        555.47        62.94 o
   5  22   1        808.29        916.67        60.20 o
   7  22   1       1137.37       1094.53        62.94 o
   9  22   1        191.24        238.06        51.99 o
  11  22   1        134.42         51.99        51.99 o
  13  22   1        133.31         93.04        54.73 o
  15  22   1        539.71        607.46        60.20 o
  17  22   1         52.98         57.46        54.73 o
  19  22   1         67.27         24.63        60.20 o
  21  22   1         51.97        -10.95        65.67 o
 -22  23   1         27.71         87.56        65.67 o
 -20  23   1        483.53        492.54        68.41 o
 -18  23   1        100.95         82.09        62.94 o
 -16  23   1         32.75         57.46        54.73 o
 -14  23   1        258.58        317.41        57.46 o
 -12  23   1        256.02        249.01        54.73 o
 -10  23   1        293.88        287.31        54.73 o
  -8  23   1        417.86        448.76        54.73 o
  -6  23   1        467.25        500.75        54.73 o
  -4  23   1       1679.58       1669.16        68.41 o
  -2  23   1       2557.85       2429.86        82.09 o
   0  23   1       3473.42       3233.90        86.19 o
   2  23   1       2558.66       2506.47        76.62 o
   4  23   1       1675.40       1715.68        68.41 o
   6  23   1        468.02        481.59        57.46 o
   8  23   1        417.29        462.44        57.46 o
  10  23   1        293.86        325.62        54.73 o
  12  23   1        256.09        147.76        57.46 o
  14  23   1        259.18        314.68        57.46 o
  16  23   1         32.68         38.31        57.46 o
  18  23   1        100.86        205.22        60.20 o
  20  23   1        482.93        448.76        73.88 o
  22  23   1         27.55        -41.04        68.41 o
 -23  24   1          1.41        -71.14        71.14 o
 -21  24   1         75.91        136.82        65.67 o
 -19  24   1         78.15         71.14        62.94 o
 -17  24   1        181.53         93.04        62.94 o
 -15  24   1        191.29        175.12        60.20 o
 -13  24   1         67.92         -2.74        57.46 o
 -11  24   1        444.82        440.55        60.20 o
  -9  24   1       1101.46       1105.48        62.94 o
  -7  24   1        307.21        342.04        54.73 o
  -5  24   1          4.78        -16.42        51.99 o
  -3  24   1       1150.18       1124.63        62.94 o
  -1  24   1        510.94        536.32        57.46 o
   1  24   1        508.92        413.19        57.46 o
   3  24   1       1150.68       1162.94        65.67 o
   5  24   1          4.71        -21.89        51.99 o
   7  24   1        306.52        276.37        54.73 o
   9  24   1       1103.63        976.87        62.94 o
  11  24   1        445.52        331.10        60.20 o
  13  24   1         67.68         16.42        57.46 o
  15  24   1        190.91        134.08        60.20 o
  17  24   1        181.60        202.49        60.20 o
  19  24   1         78.30        101.24        62.94 o
  21  24   1         76.00         21.89        68.41 o
  23  24   1          1.39        -71.14        71.14 o
 -24  25   1         11.10        109.45        71.14 o
 -22  25   1         91.93         19.15        71.14 o
 -20  25   1         16.77         54.73        62.94 o
 -18  25   1         11.16        -13.68        62.94 o
 -16  25   1        148.28        153.23        62.94 o
 -14  25   1        587.80        473.38        65.67 o
 -12  25   1        595.39        634.83        60.20 o
 -10  25   1        629.75        585.57        60.20 o
  -8  25   1        542.34        566.42        57.46 o
  -6  25   1         84.05         43.78        51.99 o
  -4  25   1        341.89        311.94        51.99 o
  -2  25   1        171.43         65.67        51.99 o
   0  25   1        385.67        273.82        39.63 o
   2  25   1        171.29        161.44        49.25 o
   4  25   1        341.52        358.46        54.73 o
   6  25   1         84.41        166.92        51.99 o
   8  25   1        541.30        487.07        57.46 o
  10  25   1        629.60        623.88        62.94 o
  12  25   1        595.54        530.85        65.67 o
  14  25   1        587.78        478.86        65.67 o
  16  25   1        148.27        139.55        62.94 o
  18  25   1         11.08        103.98        60.20 o
  20  25   1         16.70         27.36        65.67 o
  22  25   1         91.82        199.75        68.41 o
  24  25   1         11.16        109.45        71.14 o
 -25  26   1          2.96         16.42        76.62 o
 -23  26   1         18.77         -8.21        71.14 o
 -21  26   1          9.67         51.99        65.67 o
 -19  26   1         62.79          8.21        65.67 o
 -17  26   1         34.03        -41.04        62.94 o
 -15  26   1          4.01        -60.20        60.20 o
 -13  26   1        285.75        320.15        62.94 o
 -11  26   1       1293.68       1431.10        73.88 o
  -9  26   1        151.84         71.14        57.46 o
  -7  26   1         50.88        101.24        51.99 o
  -5  26   1        168.08        164.18        54.73 o
  -3  26   1        207.66        150.50        51.99 o
  -1  26   1        200.70        218.91        54.73 o
   1  26   1        200.17        155.97        54.73 o
   3  26   1        207.55        221.64        54.73 o
   5  26   1        167.57        125.87        57.46 o
   7  26   1         51.07        -24.63        54.73 o
   9  26   1        151.79        191.54        57.46 o
  11  26   1       1293.23       1275.13        76.62 o
  13  26   1        286.01        322.89        68.41 o
  15  26   1          4.04         35.57        60.20 o
  17  26   1         34.18        -65.67        65.67 o
  19  26   1         62.79         68.41        65.67 o
  21  26   1          9.63         51.99        68.41 o
  23  26   1         18.79         41.04        68.41 o
  25  26   1          2.96        -79.35        79.35 o
 -24  27   1         32.45        -54.73        79.35 o
 -22  27   1         11.99         95.77        68.41 o
 -20  27   1         28.01        186.07        68.41 o
 -18  27   1         47.59        153.23        65.67 o
 -16  27   1          9.83         41.04        62.94 o
 -14  27   1         65.74        -10.95        62.94 o
 -12  27   1        172.90        134.08        65.67 o
 -10  27   1        382.15        396.77        62.94 o
  -8  27   1         41.34        112.19        57.46 o
  -6  27   1        157.30        142.29        54.73 o
  -4  27   1        227.61        344.78        54.73 o
  -2  27   1        132.52        161.44        54.73 o
   0  27   1         77.66        154.81        37.69 o
   2  27   1        132.92         73.88        54.73 o
   4  27   1        228.05        344.78        57.46 o
   6  27   1        157.52         68.41        57.46 o
   8  27   1         41.80         62.94        57.46 o
  10  27   1        382.77        385.82        65.67 o
  12  27   1        173.09        166.92        68.41 o
  14  27   1         65.88         27.36        62.94 o
  16  27   1          9.84        153.23        62.94 o
  18  27   1         47.67         13.68        71.14 o
  20  27   1         28.09         27.36        71.14 o
  22  27   1         12.02        -46.52        73.88 o
  24  27   1         32.45        -27.36        79.35 o
 -23  28   1         19.27        -13.68        79.35 o
 -21  28   1         24.24         13.68        73.88 o
 -19  28   1          2.67        -60.20        68.41 o
 -17  28   1         23.47         62.94        65.67 o
 -15  28   1         13.64         32.84        65.67 o
 -13  28   1        104.71        106.72        65.67 o
 -11  28   1        181.97        114.93        65.67 o
  -9  28   1        254.87        235.32        62.94 o
  -7  28   1        397.64        333.83        65.67 o
  -5  28   1         82.65        128.61        57.46 o
  -3  28   1        235.86        287.31        57.46 o
  -1  28   1         89.29        166.92        54.73 o
   1  28   1         89.20        145.03        57.46 o
   3  28   1        235.97        207.96        60.20 o
   5  28   1         82.84         21.89        60.20 o
   7  28   1        397.32        470.65        65.67 o
   9  28   1        254.96        224.38        65.67 o
  11  28   1        181.76        186.07        62.94 o
  13  28   1        104.94        155.97        65.67 o
  15  28   1         13.70        106.72        65.67 o
  17  28   1         23.46        -71.14        71.14 o
  19  28   1          2.66        -24.63        71.14 o
  21  28   1         24.23         73.88        76.62 o
  23  28   1         19.24         87.56        82.09 o
 -22  29   1          7.60         38.31        73.88 o
 -20  29   1          0.53        -76.62        76.62 o
 -18  29   1         38.71         21.89        68.41 o
 -16  29   1         28.85          2.74        71.14 o
 -14  29   1        284.09        273.63        71.14 o
 -12  29   1        221.46        229.85        68.41 o
 -10  29   1         36.69        -10.95        65.67 o
  -8  29   1        497.01        508.96        68.41 o
  -6  29   1        132.59        145.03        60.20 o
  -4  29   1         46.14        101.24        57.46 o
  -2  29   1         45.39         -8.21        60.20 o
   0  29   1        191.93        237.08        42.57 o
   2  29   1         45.48        -16.42        60.20 o
   4  29   1         46.06         35.57        62.94 o
   6  29   1        132.55        229.85        60.20 o
   8  29   1        496.92        530.85        68.41 o
  10  29   1         36.78         19.15        65.67 o
  12  29   1        221.30        399.50        68.41 o
  14  29   1        284.23        331.10        71.14 o
  16  29   1         28.95         19.15        68.41 o
  18  29   1         38.54         46.52        71.14 o
  20  29   1          0.53        -79.35        79.35 o
  22  29   1          7.63        -19.15        79.35 o
 -21  30   1         39.66          8.21        73.88 o
 -19  30   1         15.89          8.21        76.62 o
 -17  30   1          4.33        -71.14        71.14 o
 -15  30   1         56.72         -8.21        68.41 o
 -13  30   1         18.94        123.13        68.41 o
 -11  30   1         88.26        295.52        62.94 o
  -9  30   1         62.44         24.63        65.67 o
  -7  30   1         35.19        -65.67        65.67 o
  -5  30   1         81.44         -2.74        65.67 o
  -3  30   1          3.90         90.30        60.20 o
  -1  30   1         83.23        114.93        62.94 o
   1  30   1         83.08        139.55        62.94 o
   3  30   1          3.91         16.42        57.46 o
   5  30   1         81.45         27.36        65.67 o
   7  30   1         35.14        -32.84        62.94 o
   9  30   1         62.32        -41.04        68.41 o
  11  30   1         88.20         93.04        68.41 o
  13  30   1         18.95        145.03        65.67 o
  15  30   1         56.85        -73.88        73.88 o
  17  30   1          4.39        -62.94        73.88 o
  19  30   1         15.86         51.99        76.62 o
  21  30   1         39.65        112.19        79.35 o
 -18  31   1          5.04        -41.04        76.62 o
 -16  31   1          0.40        -49.25        73.88 o
 -14  31   1         47.28        -71.14        71.14 o
 -12  31   1         27.88         30.10        68.41 o
 -10  31   1        289.20        396.77        73.88 o
  -8  31   1        187.81        205.22        71.14 o
  -6  31   1         14.87        -10.95        65.67 o
  -4  31   1         47.92         35.57        62.94 o
  -2  31   1        135.50        155.97        65.67 o
   0  31   1        146.36        131.34        57.46 o
   2  31   1        135.62         54.73        65.67 o
   4  31   1         48.08         73.88        65.67 o
   6  31   1         14.83        202.49        62.94 o
   8  31   1        188.05        246.27        71.14 o
  10  31   1        289.03        388.56        76.62 o
  12  31   1         27.90         51.99        71.14 o
  14  31   1         47.23         -5.47        73.88 o
  16  31   1          0.41        -76.62        76.62 o
  18  31   1          5.08         43.78        76.62 o
 -17  32   1          0.51        -65.67        79.35 o
 -15  32   1          0.02         -2.74        76.62 o
 -13  32   1        194.88        262.69        79.35 o
 -11  32   1        364.19        352.99        73.88 o
  -9  32   1        127.46        183.33        71.14 o
  -7  32   1        128.24         87.56        73.88 o
  -5  32   1          1.64         27.36        65.67 o
  -3  32   1         24.44        -51.99        68.41 o
  -1  32   1         32.30         21.89        65.67 o
   1  32   1         32.29        123.13        65.67 o
   3  32   1         24.36        -65.67        65.67 o
   5  32   1          1.65        -57.46        68.41 o
   7  32   1        128.09        265.42        71.14 o
   9  32   1        127.35        186.07        71.14 o
  11  32   1        364.10        514.43        76.62 o
  13  32   1        194.94        306.47        73.88 o
  15  32   1          0.02        262.69        71.14 o
  17  32   1          0.50        -76.62        76.62 o
 -16  33   1         27.09         76.62        82.09 o
 -14  33   1         49.94        103.98        79.35 o
 -12  33   1          1.60         49.25        73.88 o
 -10  33   1         94.53        128.61        76.62 o
  -8  33   1         11.29        114.93        71.14 o
  -6  33   1         50.19         46.52        71.14 o
  -4  33   1          7.20        -19.15        68.41 o
  -2  33   1         36.82        205.22        65.67 o
   0  33   1         27.44         58.83        48.37 o
   2  33   1         36.84         43.78        71.14 o
   4  33   1          7.10         32.84        71.14 o
   6  33   1         50.21        -41.04        71.14 o
   8  33   1         11.27        -30.10        71.14 o
  10  33   1         94.57         24.63        79.35 o
  12  33   1          1.58          5.47        79.35 o
  14  33   1         49.92        155.97        79.35 o
  16  33   1         27.07        -19.15        82.09 o
 -13  34   1          2.79        128.61        76.62 o
 -11  34   1          2.28        -76.62        79.35 o
  -9  34   1         22.89         68.41        79.35 o
  -7  34   1         58.72         30.10        73.88 o
  -5  34   1         17.49         87.56        71.14 o
  -3  34   1          6.58         27.36        73.88 o
  -1  34   1          2.50        -54.73        71.14 o
   1  34   1          2.48         32.84        71.14 o
   3  34   1          6.52        -32.84        73.88 o
   5  34   1         17.51         98.51        71.14 o
   7  34   1         58.66        -13.68        76.62 o
   9  34   1         23.00         79.35        79.35 o
  11  34   1          2.29        -82.09        82.09 o
  13  34   1          2.81         79.35        79.35 o
 -10  35   1         10.22         46.52        76.62 o
  -8  35   1         66.99         -5.47        79.35 o
  -6  35   1        118.30        246.27        76.62 o
  -4  35   1         43.39          5.47        79.35 o
  -2  35   1          2.56         -5.47        76.62 o
   0  35   1         19.11        131.34        54.18 o
   2  35   1          2.58        -79.35        79.35 o
   4  35   1         43.34          5.47        82.09 o
   6  35   1        118.32         62.94        82.09 o
   8  35   1         66.90         65.67        82.09 o
  10  35   1         10.20         43.78        82.09 o
  -7  36   1         11.29        172.39        79.35 o
  -5  36   1          1.16          2.74        79.35 o
  -3  36   1          1.10         95.77        76.62 o
  -1  36   1         12.17        -79.35        79.35 o
   1  36   1         12.11        -41.04        82.09 o
   3  36   1          1.10         51.99        79.35 o
   5  36   1          1.15         10.95        79.35 o
   7  36   1         11.26         -8.21        82.09 o
  -1   1   2      98869.23      94282.81      1064.43 o
   1   1   2      98859.00      90347.98      1061.69 o
   0   2   2      93143.73      90054.48      1231.35 o
  -3   3   2      25368.57      23001.55       188.81 o
  -1   3   2       7808.40       7401.76       109.45 o
   1   3   2       7809.51       7344.30       114.93 o
   3   3   2      25367.34      23532.39       194.28 o
  -2   4   2      12981.01      13158.99       150.50 o
   0   4   2      37790.09      36040.85       164.43 o
   2   4   2      12972.60      13336.85       155.97 o
  -5   5   2      31126.69      29557.78       251.74 o
  -3   5   2        149.94        183.33        24.63 o
  -1   5   2      40811.91      40675.47       262.69 o
   1   5   2      40827.41      39621.99       262.69 o
   3   5   2        149.23        175.12        27.36 o
   5   5   2      31137.00      29954.55       257.21 o
  -4   6   2      19091.59      17531.63       197.02 o
  -2   6   2      19792.10      20177.66       202.49 o
   0   6   2     239132.86     228125.59      2864.93 o
   2   6   2      19801.73      20215.97       205.22 o
   4   6   2      19103.51      17925.67       202.49 o
  -7   7   2      11082.24      10614.21       180.60 o
  -5   7   2       5758.59       5571.16       128.61 o
  -3   7   2       2597.08       2681.60        76.62 o
  -1   7   2      70690.92      71546.69       383.09 o
   1   7   2      70711.99      69773.55       385.82 o
   3   7   2       2601.25       2780.11        87.56 o
   5   7   2       5768.75       5801.01       131.34 o
   7   7   2      11091.25      10460.97       183.33 o
  -6   8   2       2817.77       2999.01        84.83 o
  -4   8   2       2078.28       1972.89        57.46 o
  -2   8   2          2.20         38.31        24.63 o
   0   8   2      11450.86      11546.52       224.38 o
   2   8   2          2.19         21.89        24.63 o
   4   8   2       2076.16       1989.31        54.73 o
   6   8   2       2818.68       2957.97        87.56 o
  -9   9   2        958.57        944.03        35.57 o
  -7   9   2        104.19         98.51        30.10 o
  -5   9   2       3319.57       3228.86       101.24 o
  -3   9   2       2080.58       2038.56        62.94 o
  -1   9   2       1513.08       1535.08        46.52 o
   1   9   2       1512.63       1452.99        46.52 o
   3   9   2       2078.92       2057.72        60.20 o
   5   9   2       3316.56       3261.70       101.24 o
   7   9   2        104.44         84.83        30.10 o
   9   9   2        956.63        927.61        38.31 o
  -8  10   2       2808.59       2810.21        87.56 o
  -6  10   2      17976.41      18823.18       251.74 o
  -4  10   2       4541.53       4391.80       117.66 o
  -2  10   2      23450.45      24454.54       265.42 o
   0  10   2        282.22        246.62        20.52 o
   2  10   2      23458.71      23392.84       265.42 o
   4  10   2       4546.14       4364.44       114.93 o
   6  10   2      17967.69      18960.00       257.21 o
   8  10   2       2811.01       2708.96        84.83 o
 -11  11   2       7089.55       6799.77       188.81 o
  -9  11   2        791.44        820.90        38.31 o
  -7  11   2      10726.94      11476.15       213.43 o
  -5  11   2      13953.82      14472.42       229.85 o
  -3  11   2       2715.85       2539.31        76.62 o
  -1  11   2       1028.52       1067.17        35.57 o
   1  11   2       1026.63       1094.53        35.57 o
   3  11   2       2712.32       2492.79        76.62 o
   5  11   2      13955.99      14737.85       235.32 o
   7  11   2      10726.81      11883.86       221.64 o
   9  11   2        793.65        856.47        38.31 o
  11  11   2       7089.75       7237.58       197.02 o
 -10  12   2       1403.08       1365.43        46.52 o
  -8  12   2       2034.21       1978.36        54.73 o
  -6  12   2       4403.43       5179.86       153.23 o
  -4  12   2       2315.96       2394.28        71.14 o
  -2  12   2       3364.76       3513.44       101.24 o
   0  12   2       3748.60       4764.75       225.75 o
   2  12   2       3360.83       3694.04       114.93 o
   4  12   2       2316.12       2350.50        71.14 o
   6  12   2       4402.66       5166.18       139.55 o
   8  12   2       2034.58       2104.23        65.67 o
  10  12   2       1402.79       1373.64        46.52 o
 -13  13   2       3042.12       2996.28        82.09 o
 -11  13   2       1943.13       1994.78        54.73 o
  -9  13   2       1689.54       1789.56        51.99 o
  -7  13   2        386.06        322.89        35.57 o
  -5  13   2        575.99        571.89        35.57 o
  -3  13   2       2534.41       2941.55        84.83 o
  -1  13   2      10957.44      11881.12       218.91 o
   1  13   2      10967.87      11610.23       218.91 o
   3  13   2       2536.90       2722.64        79.35 o
   5  13   2        574.31        539.06        35.57 o
   7  13   2        386.24        350.25        35.57 o
   9  13   2       1687.96       1830.60        60.20 o
  11  13   2       1944.73       2011.20        57.46 o
  13  13   2       3040.89       3226.13        90.30 o
 -12  14   2       1529.36       1633.59        51.99 o
 -10  14   2       2682.81       2834.83        84.83 o
  -8  14   2        914.40        982.34        43.78 o
  -6  14   2       2163.91       2104.23        62.94 o
  -4  14   2        556.54        484.33        35.57 o
  -2  14   2       6648.34       6649.27       175.12 o
   0  14   2        132.73        221.84        31.47 o
   2  14   2       6648.01       7056.98       186.07 o
   4  14   2        556.71        544.53        35.57 o
   6  14   2       2161.39       2049.51        60.20 o
   8  14   2        912.59        933.09        43.78 o
  10  14   2       2678.97       2667.92        79.35 o
  12  14   2       1536.25       1592.54        60.20 o
 -15  15   2        167.99        180.60        49.25 o
 -13  15   2         29.96        117.66        43.78 o
 -11  15   2         65.66         38.31        41.04 o
  -9  15   2        177.86        265.42        38.31 o
  -7  15   2       3592.39       3869.16       112.19 o
  -5  15   2       2227.90       2227.37        68.41 o
  -3  15   2       1394.79       1540.55        51.99 o
  -1  15   2       1536.11       1773.14        57.46 o
   1  15   2       1534.90       1822.39        57.46 o
   3  15   2       1394.78       1513.19        46.52 o
   5  15   2       2230.68       2150.75        65.67 o
   7  15   2       3591.91       3699.51       103.98 o
   9  15   2        177.65        221.64        41.04 o
  11  15   2         66.30         98.51        41.04 o
  13  15   2         29.99         54.73        43.78 o
  15  15   2        168.84        177.86        49.25 o
 -14  16   2        510.89        571.89        51.99 o
 -12  16   2         32.57         -5.47        46.52 o
 -10  16   2        481.06        484.33        46.52 o
  -8  16   2        939.38        924.88        46.52 o
  -6  16   2        333.47        303.73        38.31 o
  -4  16   2        344.79        270.90        38.31 o
  -2  16   2       2096.42       2087.82        54.73 o
   0  16   2       2823.20       2907.14        58.99 o
   2  16   2       2092.53       2022.14        60.20 o
   4  16   2        343.90        355.72        41.04 o
   6  16   2        333.31        314.68        38.31 o
   8  16   2        940.77        990.55        46.52 o
  10  16   2        479.78        377.61        46.52 o
  12  16   2         32.69         76.62        46.52 o
  14  16   2        510.38        498.01        51.99 o
 -17  17   2        246.33        303.73        54.73 o
 -15  17   2        233.08        169.65        51.99 o
 -13  17   2        124.16         95.77        46.52 o
 -11  17   2        276.23        344.78        49.25 o
  -9  17   2        249.82        205.22        43.78 o
  -7  17   2        126.82        134.08        41.04 o
  -5  17   2        343.36        372.14        41.04 o
  -3  17   2       1879.18       2087.82        65.67 o
  -1  17   2        747.15        722.39        43.78 o
   1  17   2        749.22        645.77        43.78 o
   3  17   2       1879.53       2005.73        60.20 o
   5  17   2        343.51        259.95        41.04 o
   7  17   2        126.71         68.41        41.04 o
   9  17   2        249.07        139.55        43.78 o
  11  17   2        276.46        342.04        51.99 o
  13  17   2        124.52         60.20        49.25 o
  15  17   2        232.67        229.85        51.99 o
  17  17   2        246.26        213.43        54.73 o
 -16  18   2         98.14         24.63        51.99 o
 -14  18   2         77.93        197.02        46.52 o
 -12  18   2        650.68        689.55        54.73 o
 -10  18   2        115.84        169.65        49.25 o
  -8  18   2        522.10        476.12        46.52 o
  -6  18   2       1549.54       1682.84        57.46 o
  -4  18   2        317.76        301.00        41.04 o
  -2  18   2        376.39        366.67        43.78 o
   0  18   2       5585.09       5554.83       118.98 o
   2  18   2        376.64        352.99        43.78 o
   4  18   2        318.66        336.57        43.78 o
   6  18   2       1550.36       1628.11        54.73 o
   8  18   2        522.34        459.70        49.25 o
  10  18   2        115.95        202.49        49.25 o
  12  18   2        650.48        459.70        57.46 o
  14  18   2         78.14         -5.47        51.99 o
  16  18   2         98.13        106.72        49.25 o
 -19  19   2        509.67        514.43        60.20 o
 -17  19   2        105.04         51.99        51.99 o
 -15  19   2        162.94        101.24        51.99 o
 -13  19   2        717.54        634.83        57.46 o
 -11  19   2       1796.15       1748.51        65.67 o
  -9  19   2        512.30        577.36        51.99 o
  -7  19   2        104.80        109.45        46.52 o
  -5  19   2       1083.20       1037.07        51.99 o
  -3  19   2        104.94        101.24        43.78 o
  -1  19   2       1074.32        927.61        49.25 o
   1  19   2       1075.75       1050.75        51.99 o
   3  19   2        104.63         79.35        43.78 o
   5  19   2       1081.41       1026.12        51.99 o
   7  19   2        105.15         60.20        46.52 o
   9  19   2        513.01        467.91        54.73 o
  11  19   2       1793.77       1847.02        65.67 o
  13  19   2        716.94        705.97        57.46 o
  15  19   2        163.45         73.88        51.99 o
  17  19   2        104.78        112.19        51.99 o
  19  19   2        508.87        465.18        62.94 o
 -18  20   2        373.83        388.56        57.46 o
 -16  20   2        164.38        123.13        54.73 o
 -14  20   2        126.37         79.35        51.99 o
 -12  20   2       1225.38       1132.84        62.94 o
 -10  20   2       2399.12       2388.81        71.14 o
  -8  20   2       1080.68       1042.54        57.46 o
  -6  20   2       1222.64       1362.69        57.46 o
  -4  20   2         29.07          2.74        46.52 o
  -2  20   2       3373.61       3045.53        95.77 o
   0  20   2        941.40        931.45        47.89 o
   2  20   2       3375.42       3477.87       103.98 o
   4  20   2         29.16         90.30        46.52 o
   6  20   2       1221.99       1272.39        60.20 o
   8  20   2       1076.86        913.93        60.20 o
  10  20   2       2397.88       2462.69        79.35 o
  12  20   2       1225.71       1253.24        65.67 o
  14  20   2        126.10        158.71        51.99 o
  16  20   2        164.76        134.08        54.73 o
  18  20   2        373.66        446.02        57.46 o
 -21  21   2        116.91         30.10        62.94 o
 -19  21   2        393.32        391.29        62.94 o
 -17  21   2        191.65        257.21        54.73 o
 -15  21   2        177.52        188.81        54.73 o
 -13  21   2       1057.50       1094.53        62.94 o
 -11  21   2       1395.60       1422.89        65.67 o
  -9  21   2         58.27        101.24        51.99 o
  -7  21   2        764.04        689.55        57.46 o
  -5  21   2       3812.39       3592.79       103.98 o
  -3  21   2        729.19        727.86        57.46 o
  -1  21   2       2141.67       2024.88        65.67 o
   1  21   2       2140.91       2019.41        65.67 o
   3  21   2        730.04        714.18        57.46 o
   5  21   2       3812.62       3625.63       106.72 o
   7  21   2        765.76        752.49        60.20 o
   9  21   2         58.31        125.87        51.99 o
  11  21   2       1396.60       1589.80        68.41 o
  13  21   2       1057.23       1135.57        65.67 o
  15  21   2        177.81        251.74        51.99 o
  17  21   2        192.07        186.07        54.73 o
  19  21   2        393.47        415.92        62.94 o
  21  21   2        116.93        106.72        62.94 o
 -20  22   2        110.02        112.19        62.94 o
 -18  22   2        190.27        109.45        60.20 o
 -16  22   2         45.27          5.47        54.73 o
 -14  22   2        443.94        361.19        60.20 o
 -12  22   2        184.29        164.18        57.46 o
 -10  22   2       1924.72       1644.53        68.41 o
  -8  22   2       1647.00       1734.83        65.67 o
  -6  22   2       1305.37       1203.98        62.94 o
  -4  22   2        316.42        287.31        54.73 o
  -2  22   2       1421.29       1379.11        62.94 o
   0  22   2       4064.92       3953.84       102.61 o
   2  22   2       1419.34       1403.73        65.67 o
   4  22   2        315.37        311.94        54.73 o
   6  22   2       1305.67       1179.36        62.94 o
   8  22   2       1648.07       1751.25        65.67 o
  10  22   2       1925.72       1816.92        71.14 o
  12  22   2        184.55        202.49        54.73 o
  14  22   2        445.44        374.88        60.20 o
  16  22   2         45.41         -8.21        57.46 o
  18  22   2        189.22        251.74        60.20 o
  20  22   2        109.77        186.07        62.94 o
 -23  23   2        382.58        374.88        73.88 o
 -21  23   2        173.01        136.82        68.41 o
 -19  23   2        395.87        467.91        65.67 o
 -17  23   2         81.37         41.04        60.20 o
 -15  23   2        379.77        363.93        60.20 o
 -13  23   2        528.18        484.33        60.20 o
 -11  23   2         15.16          0.00        54.73 o
  -9  23   2        815.77        777.12        62.94 o
  -7  23   2        465.19        454.23        57.46 o
  -5  23   2       1391.09       1214.93        62.94 o
  -3  23   2        520.43        481.59        57.46 o
  -1  23   2        186.77        186.07        54.73 o
   1  23   2        185.00        161.44        57.46 o
   3  23   2        519.70        484.33        57.46 o
   5  23   2       1391.79       1255.97        65.67 o
   7  23   2        465.54        550.00        54.73 o
   9  23   2        816.37        692.29        62.94 o
  11  23   2         15.19         24.63        57.46 o
  13  23   2        527.89        552.74        62.94 o
  15  23   2        379.97        418.66        60.20 o
  17  23   2         81.19         68.41        60.20 o
  19  23   2        396.54        459.70        68.41 o
  21  23   2        172.86        232.59        65.67 o
  23  23   2        382.97        582.84        73.88 o
 -22  24   2          3.55         30.10        68.41 o
 -20  24   2         62.07         -2.74        65.67 o
 -18  24   2         20.75         -5.47        60.20 o
 -16  24   2        257.07        290.05        60.20 o
 -14  24   2        301.80        426.87        60.20 o
 -12  24   2        504.41        462.44        60.20 o
 -10  24   2        134.97        150.50        54.73 o
  -8  24   2       1086.17       1028.86        62.94 o
  -6  24   2        351.94        317.41        54.73 o
  -4  24   2        208.52        227.11        51.99 o
  -2  24   2       2735.23       2719.91        82.09 o
   0  24   2         78.61         43.96        30.10 o
   2  24   2       2735.75       2722.64        82.09 o
   4  24   2        208.36        180.60        54.73 o
   6  24   2        351.82        249.01        54.73 o
   8  24   2       1085.94       1097.27        65.67 o
  10  24   2        135.65         93.04        57.46 o
  12  24   2        504.87        402.24        62.94 o
  14  24   2        301.59        396.77        60.20 o
  16  24   2        257.25        243.53        62.94 o
  18  24   2         20.69        -16.42        62.94 o
  20  24   2         62.19         35.57        65.67 o
  22  24   2          3.59        -68.41        68.41 o
 -25  25   2         25.90         79.35        73.88 o
 -23  25   2         56.00        103.98        71.14 o
 -21  25   2         43.05        -13.68        68.41 o
 -19  25   2         26.71         95.77        65.67 o
 -17  25   2         73.13         -5.47        62.94 o
 -15  25   2          2.82          8.21        57.46 o
 -13  25   2         49.47        112.19        60.20 o
 -11  25   2        477.32        446.02        60.20 o
  -9  25   2        923.50        946.77        65.67 o
  -7  25   2         90.05        131.34        51.99 o
  -5  25   2         46.55        103.98        51.99 o
  -3  25   2        159.37        112.19        51.99 o
  -1  25   2        259.80        175.12        54.73 o
   1  25   2        260.57        284.58        54.73 o
   3  25   2        158.64        166.92        51.99 o
   5  25   2         46.94         62.94        51.99 o
   7  25   2         89.96        103.98        51.99 o
   9  25   2        923.90        993.29        65.67 o
  11  25   2        477.26        383.09        60.20 o
  13  25   2         49.81        -62.94        62.94 o
  15  25   2          2.83        -41.04        60.20 o
  17  25   2         73.32         76.62        62.94 o
  19  25   2         26.73        -65.67        65.67 o
  21  25   2         42.78        -54.73        71.14 o
  23  25   2         56.09        -16.42        73.88 o
  25  25   2         25.93         51.99        79.35 o
 -24  26   2          6.65        103.98        76.62 o
 -22  26   2         71.64         10.95        73.88 o
 -20  26   2          9.66        205.22        65.67 o
 -18  26   2         69.26         73.88        62.94 o
 -16  26   2          1.07        -62.94        62.94 o
 -14  26   2          5.39        -62.94        62.94 o
 -12  26   2        405.97        361.19        65.67 o
 -10  26   2        503.53        571.89        65.67 o
  -8  26   2        216.39        259.95        57.46 o
  -6  26   2         93.63         82.09        54.73 o
  -4  26   2        163.56        177.86        51.99 o
  -2  26   2        155.07        131.34        51.99 o
   0  26   2        316.31        296.16        38.70 o
   2  26   2        155.11        153.23        51.99 o
   4  26   2        163.75        147.76        54.73 o
   6  26   2         93.23        -10.95        54.73 o
   8  26   2        216.50        188.81        60.20 o
  10  26   2        502.68        591.05        68.41 o
  12  26   2        405.52        541.79        62.94 o
  14  26   2          5.37        -38.31        60.20 o
  16  26   2          1.03         27.36        62.94 o
  18  26   2         69.37         68.41        65.67 o
  20  26   2          9.74        -49.25        68.41 o
  22  26   2         71.94         87.56        73.88 o
  24  26   2          6.63        -43.78        79.35 o
 -23  27   2          2.64        -76.62        76.62 o
 -21  27   2          4.47         10.95        68.41 o
 -19  27   2         24.20         57.46        68.41 o
 -17  27   2         12.04        -54.73        65.67 o
 -15  27   2         18.16          5.47        62.94 o
 -13  27   2         77.85        101.24        62.94 o
 -11  27   2        188.20         84.83        65.67 o
  -9  27   2        309.55        311.94        65.67 o
  -7  27   2        151.35        147.76        60.20 o
  -5  27   2        218.47        183.33        54.73 o
  -3  27   2        306.57        281.84        54.73 o
  -1  27   2         79.77          8.21        54.73 o
   1  27   2         79.85         27.36        54.73 o
   3  27   2        305.93        320.15        57.46 o
   5  27   2        218.02        120.40        60.20 o
   7  27   2        151.54        145.03        62.94 o
   9  27   2        309.23        394.03        65.67 o
  11  27   2        188.46        147.76        65.67 o
  13  27   2         77.64         90.30        65.67 o
  15  27   2         18.12        -62.94        62.94 o
  17  27   2         12.11        -32.84        65.67 o
  19  27   2         24.13         35.57        71.14 o
  21  27   2          4.49          2.74        71.14 o
  23  27   2          2.62        120.40        76.62 o
 -22  28   2          0.62         10.95        76.62 o
 -20  28   2         34.33         62.94        71.14 o
 -18  28   2         46.24        139.55        68.41 o
 -16  28   2         74.80         65.67        68.41 o
 -14  28   2         17.46         73.88        65.67 o
 -12  28   2        146.98        117.66        62.94 o
 -10  28   2         48.43         35.57        62.94 o
  -8  28   2         40.70         19.15        60.20 o
  -6  28   2        229.92        331.10        60.20 o
  -4  28   2        143.15        194.28        57.46 o
  -2  28   2        308.82        347.51        62.94 o
   0  28   2        128.45         42.83        41.57 o
   2  28   2        308.77        298.26        60.20 o
   4  28   2        143.16        142.29        60.20 o
   6  28   2        230.03        249.01        62.94 o
   8  28   2         40.71         -8.21        60.20 o
  10  28   2         48.31        136.82        60.20 o
  12  28   2        146.70         90.30        65.67 o
  14  28   2         17.36        -30.10        65.67 o
  16  28   2         74.76        183.33        68.41 o
  18  28   2         46.19        175.12        68.41 o
  20  28   2         34.28         62.94        71.14 o
  22  28   2          0.61        -41.04        79.35 o
 -21  29   2         13.57         57.46        76.62 o
 -19  29   2          7.93        -41.04        71.14 o
 -17  29   2         15.02        145.03        71.14 o
 -15  29   2        181.61        166.92        65.67 o
 -13  29   2         50.86         65.67        65.67 o
 -11  29   2        212.76        303.73        62.94 o
  -9  29   2        340.27        380.35        65.67 o
  -7  29   2         66.54         68.41        62.94 o
  -5  29   2        384.10        407.71        65.67 o
  -3  29   2        167.08        136.82        60.20 o
  -1  29   2        135.78         90.30        60.20 o
   1  29   2        135.87        114.93        60.20 o
   3  29   2        167.30        123.13        62.94 o
   5  29   2        383.70        473.38        62.94 o
   7  29   2         66.14        -65.67        65.67 o
   9  29   2        339.72        322.89        68.41 o
  11  29   2        212.45        284.58        68.41 o
  13  29   2         50.69          2.74        68.41 o
  15  29   2        181.36        175.12        71.14 o
  17  29   2         15.10        -19.15        68.41 o
  19  29   2          7.93         19.15        71.14 o
  21  29   2         13.55         76.62        76.62 o
 -20  30   2         23.61        114.93        76.62 o
 -18  30   2          3.54         49.25        79.35 o
 -16  30   2          5.95        -73.88        73.88 o
 -14  30   2         32.02          2.74        68.41 o
 -12  30   2         34.65         71.14        65.67 o
 -10  30   2         46.01         19.15        65.67 o
  -8  30   2        142.99        281.84        65.67 o
  -6  30   2        250.75        240.80        65.67 o
  -4  30   2         17.63        -35.57        62.94 o
  -2  30   2         38.73          8.21        60.20 o
   0  30   2          1.74        -39.74        44.38 o
   2  30   2         38.65         35.57        62.94 o
   4  30   2         17.54         41.04        62.94 o
   6  30   2        251.41        314.68        68.41 o
   8  30   2        143.04        257.21        68.41 o
  10  30   2         45.92        -35.57        65.67 o
  12  30   2         34.66         68.41        65.67 o
  14  30   2         32.05        -68.41        68.41 o
  16  30   2          5.96         -5.47        71.14 o
  18  30   2          3.54        169.65        73.88 o
  20  30   2         23.63        -35.57        79.35 o
 -19  31   2         18.53         43.78        79.35 o
 -17  31   2         55.85        123.13        79.35 o
 -15  31   2         36.76         65.67        71.14 o
 -13  31   2        230.89        240.80        73.88 o
 -11  31   2        249.39        235.32        73.88 o
  -9  31   2        170.53         71.14        68.41 o
  -7  31   2         19.14        106.72        65.67 o
  -5  31   2          7.35         16.42        62.94 o
  -3  31   2        113.36         60.20        65.67 o
  -1  31   2         51.47         54.73        65.67 o
   1  31   2         51.42        -32.84        65.67 o
   3  31   2        113.45        153.23        68.41 o
   5  31   2          7.38        101.24        62.94 o
   7  31   2         19.10         84.83        65.67 o
   9  31   2        170.82        106.72        71.14 o
  11  31   2        249.41        372.14        71.14 o
  13  31   2        231.23        207.96        76.62 o
  15  31   2         36.81         54.73        76.62 o
  17  31   2         55.99        134.08        79.35 o
  19  31   2         18.52         30.10        82.09 o
 -16  32   2         27.52         35.57        79.35 o
 -14  32   2         51.66        -16.42        82.09 o
 -12  32   2         24.50        -13.68        71.14 o
 -10  32   2         85.53        180.60        71.14 o
  -8  32   2          7.33        -13.68        68.41 o
  -6  32   2          0.19        -65.67        65.67 o
  -4  32   2         35.89         16.42        65.67 o
  -2  32   2        436.72        519.90        73.88 o
   0  32   2        312.43        346.35        51.25 o
   2  32   2        436.91        612.94        73.88 o
   4  32   2         35.98        -71.14        71.14 o
   6  32   2          0.18         -8.21        65.67 o
   8  32   2          7.33        112.19        68.41 o
  10  32   2         85.37         49.25        73.88 o
  12  32   2         24.55        117.66        73.88 o
  14  32   2         51.60        -62.94        79.35 o
  16  32   2         27.46         35.57        79.35 o
 -15  33   2          8.58        -51.99        76.62 o
 -13  33   2         14.43        -57.46        82.09 o
 -11  33   2         45.27         76.62        79.35 o
  -9  33   2         45.61        -73.88        73.88 o
  -7  33   2         58.93        -65.67        73.88 o
  -5  33   2         18.23         10.95        68.41 o
  -3  33   2          8.93         46.52        68.41 o
  -1  33   2         88.11        120.40        71.14 o
   1  33   2         87.91        150.50        71.14 o
   3  33   2          8.86         16.42        71.14 o
   5  33   2         18.18         49.25        71.14 o
   7  33   2         58.87        -71.14        71.14 o
   9  33   2         45.48        -10.95        73.88 o
  11  33   2         45.14         46.52        79.35 o
  13  33   2         14.52        -65.67        82.09 o
  15  33   2          8.61          0.00        82.09 o
 -12  34   2         68.90         71.14        82.09 o
 -10  34   2         14.43        -13.68        76.62 o
  -8  34   2         31.57        -54.73        79.35 o
  -6  34   2        147.02        175.12        73.88 o
  -4  34   2         69.00        177.86        73.88 o
  -2  34   2         46.39        101.24        73.88 o
   0  34   2         34.64        125.87        52.24 o
   2  34   2         46.34        114.93        73.88 o
   4  34   2         69.07         90.30        71.14 o
   6  34   2        147.21        221.64        73.88 o
   8  34   2         31.54         62.94        79.35 o
  10  34   2         14.45        -21.89        82.09 o
  12  34   2         68.92         13.68        82.09 o
  -9  35   2         43.33        106.72        82.09 o
  -7  35   2         55.74        166.92        76.62 o
  -5  35   2         17.64          2.74        79.35 o
  -3  35   2         59.34         57.46        79.35 o
  -1  35   2         56.34         84.83        79.35 o
   1  35   2         56.50         21.89        82.09 o
   3  35   2         59.24        -16.42        76.62 o
   5  35   2         17.65        -27.36        79.35 o
   7  35   2         55.81        191.54        84.83 o
   9  35   2         43.15         43.78        82.09 o
  -6  36   2         12.31         41.04        79.35 o
  -4  36   2         35.54         41.04        76.62 o
  -2  36   2          8.08         60.20        76.62 o
   0  36   2          8.04        -36.55        57.05 o
   2  36   2          8.08         46.52        76.62 o
   4  36   2         35.59        -30.10        84.83 o
   6  36   2         12.36         49.25        79.35 o
   0   1   3       2564.01       2224.41        46.32 o
  -1   2   3      25976.40      25527.18       213.43 o
   1   2   3      25969.09      25674.94       216.17 o
  -2   3   3      31985.86      30986.14       240.80 o
   0   3   3        831.06        991.97        23.22 o
   2   3   3      31981.68      30660.52       243.53 o
  -3   4   3       3688.98       3789.81       106.72 o
  -1   4   3      11996.96      11922.17       164.18 o
   1   4   3      11977.37      11667.69       164.18 o
   3   4   3       3689.50       3847.27       109.45 o
  -4   5   3       8531.58       8074.90       145.03 o
  -2   5   3       5509.64       5494.54       125.87 o
   0   5   3     223425.83     217753.97      1551.71 o
   2   5   3       5524.76       5448.02       125.87 o
   4   5   3       8539.38       7965.44       147.76 o
  -5   6   3      11084.75      10657.99       172.39 o
  -3   6   3       5670.44       5231.85       128.61 o
  -1   6   3      98674.83     100376.61       465.18 o
   1   6   3      98661.88     100787.06       473.38 o
   3   6   3       5671.11       5259.22       128.61 o
   5   6   3      11077.61      10956.25       180.60 o
  -6   7   3       8613.01       8176.14       166.92 o
  -4   7   3       4797.79       5056.73       128.61 o
  -2   7   3        515.06        519.90        27.36 o
   0   7   3      49162.52      49721.37       245.71 o
   2   7   3        514.67        585.57        30.10 o
   4   7   3       4793.79       4996.53       131.34 o
   6   7   3       8612.62       8250.02       166.92 o
  -7   8   3        620.81        637.56        32.84 o
  -5   8   3       8337.69       8025.64       164.18 o
  -3   8   3      17880.99      18128.15       227.11 o
  -1   8   3      10015.90       9577.14       166.92 o
   1   8   3      10020.22       9265.20       169.65 o
   3   8   3      17880.30      18834.12       235.32 o
   5   8   3       8341.46       8088.58       169.65 o
   7   8   3        620.47        623.88        35.57 o
  -8   9   3       4572.24       4452.00       123.13 o
  -6   9   3       5016.03       4862.45       125.87 o
  -4   9   3         38.76         35.57        27.36 o
  -2   9   3       5550.87       5308.47       139.55 o
   0   9   3      10600.70      10270.21       128.66 o
   2   9   3       5552.10       5631.36       142.29 o
   4   9   3         38.45         43.78        27.36 o
   6   9   3       5019.15       4911.70       125.87 o
   8   9   3       4571.92       4432.85       128.61 o
  -9  10   3        412.30        344.78        35.57 o
  -7  10   3       2373.30       2232.84        65.67 o
  -5  10   3       1308.95       1324.38        43.78 o
  -3  10   3       5079.83       5251.01       145.03 o
  -1  10   3      13842.55      14445.06       216.17 o
   1  10   3      13841.33      13862.22       218.91 o
   3  10   3       5079.24       5168.92       147.76 o
   5  10   3       1311.12       1291.55        41.04 o
   7  10   3       2374.24       2189.06        62.94 o
   9  10   3        413.96        377.61        35.57 o
 -10  11   3        931.50        905.72        41.04 o
  -8  11   3       1061.38       1141.05        41.04 o
  -6  11   3       5094.02       5817.43       166.92 o
  -4  11   3        409.12        506.22        32.84 o
  -2  11   3       5839.60       6268.92       161.44 o
   0  11   3      64046.59      68159.67       658.09 o
   2  11   3       5843.22       6307.23       164.18 o
   4  11   3        410.61        470.65        35.57 o
   6  11   3       5092.05       5688.82       164.18 o
   8  11   3       1059.36       1157.47        41.04 o
  10  11   3        932.82       1015.18        43.78 o
 -11  12   3        338.05        309.20        41.04 o
  -9  12   3       1240.43       1370.90        43.78 o
  -7  12   3       2282.40       2366.92        73.88 o
  -5  12   3       2300.34       2607.72        82.09 o
  -3  12   3       4662.31       5078.62       134.08 o
  -1  12   3        711.63        749.75        38.31 o
   1  12   3        712.83        774.38        38.31 o
   3  12   3       4668.05       4818.67       134.08 o
   5  12   3       2298.24       2525.63        73.88 o
   7  12   3       2279.78       2391.55        68.41 o
   9  12   3       1240.56       1294.28        46.52 o
  11  12   3        339.73        342.04        41.04 o
 -12  13   3        520.80        558.21        43.78 o
 -10  13   3       3631.11       3830.85       112.19 o
  -8  13   3        854.92        826.37        41.04 o
  -6  13   3       1469.48       1411.94        46.52 o
  -4  13   3       1190.08       1302.49        43.78 o
  -2  13   3       3887.72       3510.71       109.45 o
   0  13   3      13178.16      13072.31       168.30 o
   2  13   3       3891.41       3417.67        98.51 o
   4  13   3       1193.27       1362.69        46.52 o
   6  13   3       1472.35       1444.78        46.52 o
   8  13   3        854.55        894.78        41.04 o
  10  13   3       3631.26       3699.51       114.93 o
  12  13   3        520.98        621.15        46.52 o
 -13  14   3       1206.93       1255.97        51.99 o
 -11  14   3        216.07        290.05        41.04 o
  -9  14   3        190.77        172.39        41.04 o
  -7  14   3        901.72        908.46        43.78 o
  -5  14   3       1485.87       1436.57        46.52 o
  -3  14   3       1794.98       1830.60        51.99 o
  -1  14   3        810.30        864.68        41.04 o
   1  14   3        810.11        886.57        41.04 o
   3  14   3       1796.62       1825.13        49.25 o
   5  14   3       1487.44       1436.57        46.52 o
   7  14   3        903.72        768.91        43.78 o
   9  14   3        190.10        175.12        41.04 o
  11  14   3        216.08        191.54        43.78 o
  13  14   3       1205.94       1121.89        54.73 o
 -14  15   3        559.29        640.30        51.99 o
 -12  15   3         83.91         73.88        43.78 o
 -10  15   3         57.09         95.77        38.31 o
  -8  15   3        826.68        897.51        43.78 o
  -6  15   3        910.13        938.56        43.78 o
  -4  15   3        736.92        777.12        41.04 o
  -2  15   3       1804.11       1701.99        46.52 o
   0  15   3      18566.39      19147.96       210.87 o
   2  15   3       1805.58       1630.85        54.73 o
   4  15   3        737.48        815.42        43.78 o
   6  15   3        911.64        916.67        46.52 o
   8  15   3        826.85        883.83        46.52 o
  10  15   3         57.67        -19.15        41.04 o
  12  15   3         83.80        128.61        43.78 o
  14  15   3        558.78        626.62        51.99 o
 -15  16   3         71.83        134.08        49.25 o
 -13  16   3        194.64        246.27        49.25 o
 -11  16   3        676.61        703.24        51.99 o
  -9  16   3       1796.65       1803.24        57.46 o
  -7  16   3         18.03         35.57        38.31 o
  -5  16   3        102.20         21.89        38.31 o
  -3  16   3       2139.72       2451.75        76.62 o
  -1  16   3       1178.37       1288.81        46.52 o
   1  16   3       1181.38       1179.36        49.25 o
   3  16   3       2140.77       2407.97        73.88 o
   5  16   3        102.31         60.20        41.04 o
   7  16   3         17.86         82.09        38.31 o
   9  16   3       1796.12       1857.96        57.46 o
  11  16   3        676.58        785.33        51.99 o
  13  16   3        193.86        194.28        51.99 o
  15  16   3         72.62         24.63        49.25 o
 -16  17   3        145.49        136.82        51.99 o
 -14  17   3        103.02         95.77        49.25 o
 -12  17   3        125.30        164.18        49.25 o
 -10  17   3       1554.85       1573.39        60.20 o
  -8  17   3        275.94        259.95        43.78 o
  -6  17   3       2542.14       2602.24        76.62 o
  -4  17   3         56.85        131.34        38.31 o
  -2  17   3         55.44         98.51        41.04 o
   0  17   3        396.31        414.47        29.94 o
   2  17   3         55.15         62.94        41.04 o
   4  17   3         57.19         30.10        41.04 o
   6  17   3       2541.52       2563.94        76.62 o
   8  17   3        275.70        311.94        46.52 o
  10  17   3       1553.06       1507.72        62.94 o
  12  17   3        125.36         90.30        51.99 o
  14  17   3        101.85         41.04        51.99 o
  16  17   3        144.60         95.77        51.99 o
 -17  18   3        371.67        352.99        57.46 o
 -15  18   3        472.64        446.02        54.73 o
 -13  18   3        737.23        766.17        54.73 o
 -11  18   3       1812.81       2002.99        65.67 o
  -9  18   3        708.93        768.91        54.73 o
  -7  18   3        253.33        224.38        43.78 o
  -5  18   3       1269.61       1307.96        54.73 o
  -3  18   3         49.14        103.98        41.04 o
  -1  18   3       1046.64       1028.86        49.25 o
   1  18   3       1047.65        990.55        49.25 o
   3  18   3         48.98         49.25        41.04 o
   5  18   3       1271.32       1346.27        54.73 o
   7  18   3        252.94        328.36        43.78 o
   9  18   3        707.72        793.53        54.73 o
  11  18   3       1813.36       2008.46        68.41 o
  13  18   3        737.07        601.99        60.20 o
  15  18   3        471.83        410.45        54.73 o
  17  18   3        371.68        487.07        57.46 o
 -18  19   3        332.66        514.43        57.46 o
 -16  19   3       1184.11       1198.51        65.67 o
 -14  19   3        152.49        125.87        51.99 o
 -12  19   3       2306.15       2254.73        73.88 o
 -10  19   3        940.48       1001.49        60.20 o
  -8  19   3        999.90       1009.70        57.46 o
  -6  19   3         54.45         32.84        46.52 o
  -4  19   3        107.46         24.63        46.52 o
  -2  19   3        262.49        183.33        46.52 o
   0  19   3        298.11        359.11        87.56 o
   2  19   3        262.01        194.28        46.52 o
   4  19   3        107.25         24.63        46.52 o
   6  19   3         55.14         24.63        49.25 o
   8  19   3        998.96       1009.70        60.20 o
  10  19   3        941.94        946.77        60.20 o
  12  19   3       2308.82       2599.51        79.35 o
  14  19   3        152.54        139.55        54.73 o
  16  19   3       1184.25       1151.99        65.67 o
  18  19   3        332.37        251.74        57.46 o
 -19  20   3         52.18         38.31        60.20 o
 -17  20   3        116.96         41.04        54.73 o
 -15  20   3        182.45         90.30        57.46 o
 -13  20   3       2867.13       2635.08        82.09 o
 -11  20   3        678.55        697.76        57.46 o
  -9  20   3       3969.85       3666.68       106.72 o
  -7  20   3       1674.63       1592.54        65.67 o
  -5  20   3        436.04        410.45        51.99 o
  -3  20   3       1468.04       1466.67        60.20 o
  -1  20   3       1303.40       1302.49        57.46 o
   1  20   3       1305.13       1190.30        60.20 o
   3  20   3       1467.59       1521.40        60.20 o
   5  20   3        436.30        426.87        51.99 o
   7  20   3       1676.96       1671.89        62.94 o
   9  20   3       3968.31       3844.54       120.40 o
  11  20   3        679.33        768.91        62.94 o
  13  20   3       2869.63       2711.70        82.09 o
  15  20   3        182.85        106.72        54.73 o
  17  20   3        117.28        150.50        57.46 o
  19  20   3         51.87        139.55        57.46 o
 -20  21   3          1.96         10.95        60.20 o
 -18  21   3         23.76        109.45        57.46 o
 -16  21   3         27.44         46.52        54.73 o
 -14  21   3        300.34        251.74        54.73 o
 -12  21   3       3597.02       3639.31       103.98 o
 -10  21   3       1688.00       1879.86        71.14 o
  -8  21   3       1378.40       1398.26        65.67 o
  -6  21   3       2857.53       2780.11        82.09 o
  -4  21   3        333.14        265.42        51.99 o
  -2  21   3        398.03        503.48        51.99 o
   0  21   3       1368.28       1290.13        58.83 o
   2  21   3        396.92        336.57        54.73 o
   4  21   3        333.54        240.80        54.73 o
   6  21   3       2857.25       2936.08        84.83 o
   8  21   3       1378.63       1351.74        65.67 o
  10  21   3       1686.47       1781.35        71.14 o
  12  21   3       3596.06       3576.38       106.72 o
  14  21   3        299.59        224.38        57.46 o
  16  21   3         27.57        106.72        54.73 o
  18  21   3         23.78         21.89        57.46 o
  20  21   3          1.97        -60.20        60.20 o
 -21  22   3         73.52         87.56        60.20 o
 -19  22   3          9.31         38.31        60.20 o
 -17  22   3         64.25         38.31        60.20 o
 -15  22   3        308.25        317.41        60.20 o
 -13  22   3       1417.63       1556.97        68.41 o
 -11  22   3        238.80        210.70        57.46 o
  -9  22   3        699.65        645.77        65.67 o
  -7  22   3       6714.58       7073.40       218.91 o
  -5  22   3        799.64        793.53        60.20 o
  -3  22   3        876.68        845.52        57.46 o
  -1  22   3        149.78        145.03        51.99 o
   1  22   3        149.34        194.28        51.99 o
   3  22   3        878.28        842.79        60.20 o
   5  22   3        798.67        840.05        60.20 o
   7  22   3       6713.87       6884.59       199.75 o
   9  22   3        699.71        697.76        62.94 o
  11  22   3        239.87        207.96        57.46 o
  13  22   3       1417.95       1447.52        71.14 o
  15  22   3        308.72        342.04        60.20 o
  17  22   3         64.17        -24.63        62.94 o
  19  22   3          9.48        -46.52        60.20 o
  21  22   3         73.52         43.78        65.67 o
 -22  23   3         34.94        134.08        65.67 o
 -20  23   3         56.48         -2.74        62.94 o
 -18  23   3         21.88         54.73        57.46 o
 -16  23   3         64.65         98.51        60.20 o
 -14  23   3        828.08        831.84        65.67 o
 -12  23   3          5.06        -21.89        57.46 o
 -10  23   3        132.99        142.29        54.73 o
  -8  23   3        285.00        232.59        57.46 o
  -6  23   3        511.90        514.43        57.46 o
  -4  23   3       1278.30       1245.03        62.94 o
  -2  23   3         91.28         62.94        51.99 o
   0  23   3        173.99        181.63        36.76 o
   2  23   3         91.43        125.87        51.99 o
   4  23   3       1279.56       1247.76        65.67 o
   6  23   3        511.83        558.21        60.20 o
   8  23   3        285.38        347.51        57.46 o
  10  23   3        132.77        257.21        54.73 o
  12  23   3          5.10         32.84        57.46 o
  14  23   3        829.78        905.72        65.67 o
  16  23   3         64.58        -19.15        62.94 o
  18  23   3         21.74         54.73        60.20 o
  20  23   3         56.55         71.14        65.67 o
  22  23   3         35.09         30.10        68.41 o
 -23  24   3         43.07         79.35        68.41 o
 -21  24   3         37.51        -10.95        68.41 o
 -19  24   3         15.98          2.74        62.94 o
 -17  24   3          7.28         32.84        60.20 o
 -15  24   3        253.02        270.90        65.67 o
 -13  24   3        299.58        333.83        60.20 o
 -11  24   3         77.91         60.20        57.46 o
  -9  24   3        433.43        415.92        57.46 o
  -7  24   3         91.49         87.56        54.73 o
  -5  24   3          3.36        -51.99        51.99 o
  -3  24   3        346.26        456.97        54.73 o
  -1  24   3       1268.76       1231.35        65.67 o
   1  24   3       1269.23       1381.84        65.67 o
   3  24   3        345.78        372.14        54.73 o
   5  24   3          3.26         21.89        49.25 o
   7  24   3         92.21        161.44        54.73 o
   9  24   3        432.95        465.18        60.20 o
  11  24   3         77.91         13.68        54.73 o
  13  24   3        300.07        361.19        57.46 o
  15  24   3        252.34        246.27        62.94 o
  17  24   3          7.34         62.94        60.20 o
  19  24   3         15.78        -65.67        65.67 o
  21  24   3         37.46        -43.78        68.41 o
  23  24   3         43.17         93.04        71.14 o
 -24  25   3         49.68         93.04        76.62 o
 -22  25   3        152.58         49.25        73.88 o
 -20  25   3        137.55         95.77        71.14 o
 -18  25   3          0.74        -43.78        65.67 o
 -16  25   3         49.08        -41.04        65.67 o
 -14  25   3         12.62        -54.73        62.94 o
 -12  25   3        143.34        147.76        60.20 o
 -10  25   3        169.47        194.28        57.46 o
  -8  25   3        192.29        224.38        57.46 o
  -6  25   3         93.66        172.39        51.99 o
  -4  25   3        295.57        197.02        54.73 o
  -2  25   3         61.03         71.14        51.99 o
   0  25   3        630.14        545.02        42.57 o
   2  25   3         61.51         71.14        51.99 o
   4  25   3        296.08        240.80        54.73 o
   6  25   3         94.00        112.19        54.73 o
   8  25   3        193.01         84.83        57.46 o
  10  25   3        168.97        270.90        60.20 o
  12  25   3        143.14        117.66        60.20 o
  14  25   3         12.70        145.03        60.20 o
  16  25   3         49.11         10.95        62.94 o
  18  25   3          0.74        -54.73        65.67 o
  20  25   3        137.46        158.71        68.41 o
  22  25   3        152.44        131.34        71.14 o
  24  25   3         49.58         38.31        79.35 o
 -25  26   3         87.32         41.04        84.83 o
 -23  26   3         63.12          5.47        79.35 o
 -21  26   3         94.66        103.98        73.88 o
 -19  26   3          2.12         13.68        65.67 o
 -17  26   3         27.13         16.42        62.94 o
 -15  26   3        161.57        216.17        65.67 o
 -13  26   3        167.32         51.99        62.94 o
 -11  26   3         59.03        112.19        57.46 o
  -9  26   3        264.81        317.41        62.94 o
  -7  26   3        120.26        197.02        54.73 o
  -5  26   3        159.17        139.55        54.73 o
  -3  26   3         71.17        106.72        51.99 o
  -1  26   3        216.56        218.91        54.73 o
   1  26   3        215.87        155.97        57.46 o
   3  26   3         71.75         87.56        54.73 o
   5  26   3        159.61        164.18        57.46 o
   7  26   3        120.51         84.83        57.46 o
   9  26   3        265.22        262.69        62.94 o
  11  26   3         59.26        120.40        60.20 o
  13  26   3        167.13         73.88        65.67 o
  15  26   3        161.58        112.19        65.67 o
  17  26   3         27.06         21.89        65.67 o
  19  26   3          2.17        -68.41        68.41 o
  21  26   3         94.73        153.23        71.14 o
  23  26   3         62.99         46.52        76.62 o
  25  26   3         87.22        158.71        82.09 o
 -24  27   3         42.62         65.67        79.35 o
 -22  27   3         51.49        125.87        76.62 o
 -20  27   3          5.45         54.73        68.41 o
 -18  27   3         35.56         51.99        68.41 o
 -16  27   3          2.84        -65.67        65.67 o
 -14  27   3         53.22         82.09        62.94 o
 -12  27   3         34.28         19.15        60.20 o
 -10  27   3        179.38        199.75        62.94 o
  -8  27   3        179.93        177.86        60.20 o
  -6  27   3         90.25        109.45        57.46 o
  -4  27   3          7.76        -54.73        54.73 o
  -2  27   3         28.69         24.63        51.99 o
   0  27   3          0.00         69.78        36.76 o
   2  27   3         28.46         71.14        54.73 o
   4  27   3          7.79         54.73        54.73 o
   6  27   3         90.08        123.13        60.20 o
   8  27   3        180.03        155.97        62.94 o
  10  27   3        179.92        139.55        62.94 o
  12  27   3         34.25         19.15        62.94 o
  14  27   3         53.31        101.24        65.67 o
  16  27   3          2.82         65.67        65.67 o
  18  27   3         35.56         60.20        68.41 o
  20  27   3          5.47        -43.78        71.14 o
  22  27   3         51.53        210.70        76.62 o
  24  27   3         42.61         49.25        82.09 o
 -23  28   3         13.88          0.00        79.35 o
 -21  28   3          6.65        -41.04        76.62 o
 -19  28   3          9.95         71.14        73.88 o
 -17  28   3         16.62        -35.57        65.67 o
 -15  28   3         20.74         60.20        62.94 o
 -13  28   3         12.28         27.36        65.67 o
 -11  28   3         41.04          2.74        62.94 o
  -9  28   3         11.81        -60.20        60.20 o
  -7  28   3         42.10         82.09        60.20 o
  -5  28   3         75.27         27.36        60.20 o
  -3  28   3         16.09        -24.63        60.20 o
  -1  28   3        117.73        175.12        57.46 o
   1  28   3        117.31         65.67        62.94 o
   3  28   3         16.03        -38.31        60.20 o
   5  28   3         75.15         30.10        62.94 o
   7  28   3         42.03        -27.36        62.94 o
   9  28   3         11.76        -62.94        62.94 o
  11  28   3         40.89        -65.67        65.67 o
  13  28   3         12.21        -62.94        65.67 o
  15  28   3         20.80        101.24        68.41 o
  17  28   3         16.59        -16.42        71.14 o
  19  28   3          9.93        -71.14        71.14 o
  21  28   3          6.63         30.10        79.35 o
  23  28   3         13.85         82.09        76.62 o
 -20  29   3         28.75         10.95        79.35 o
 -18  29   3         15.64        -73.88        73.88 o
 -16  29   3         12.62          0.00        68.41 o
 -14  29   3          8.51         27.36        65.67 o
 -12  29   3          4.08         21.89        62.94 o
 -10  29   3         54.34         13.68        62.94 o
  -8  29   3         92.12        101.24        60.20 o
  -6  29   3        153.36         16.42        65.67 o
  -4  29   3        113.13         27.36        62.94 o
  -2  29   3        170.49        103.98        62.94 o
   0  29   3        475.56        397.85        48.37 o
   2  29   3        170.14        155.97        62.94 o
   4  29   3        113.35        153.23        62.94 o
   6  29   3        153.60        235.32        62.94 o
   8  29   3         92.28         10.95        65.67 o
  10  29   3         54.43         73.88        65.67 o
  12  29   3          4.15        -65.67        68.41 o
  14  29   3          8.54         35.57        68.41 o
  16  29   3         12.65          0.00        71.14 o
  18  29   3         15.71         84.83        71.14 o
  20  29   3         28.73        145.03        79.35 o
 -19  30   3         15.63        106.72        76.62 o
 -17  30   3          2.71        -76.62        76.62 o
 -15  30   3         82.28        -73.88        73.88 o
 -13  30   3        254.50        273.63        71.14 o
 -11  30   3         39.89         62.94        65.67 o
  -9  30   3         62.05        114.93        68.41 o
  -7  30   3         56.45          2.74        62.94 o
  -5  30   3        168.97        161.44        65.67 o
  -3  30   3        128.28        218.91        60.20 o
  -1  30   3        108.04        142.29        65.67 o
   1  30   3        108.35        106.72        68.41 o
   3  30   3        128.50        123.13        62.94 o
   5  30   3        168.85        306.47        62.94 o
   7  30   3         56.25         62.94        65.67 o
   9  30   3         62.13         21.89        65.67 o
  11  30   3         39.53         65.67        65.67 o
  13  30   3        254.42        303.73        71.14 o
  15  30   3         82.31         79.35        71.14 o
  17  30   3          2.69        109.45        73.88 o
  19  30   3         15.60        136.82        79.35 o
 -18  31   3         14.93         62.94        79.35 o
 -16  31   3         30.71        101.24        76.62 o
 -14  31   3         21.18        -68.41        71.14 o
 -12  31   3        128.50         62.94        73.88 o
 -10  31   3        119.34         93.04        68.41 o
  -8  31   3         25.84        -21.89        68.41 o
  -6  31   3        243.55        303.73        68.41 o
  -4  31   3        196.99        197.02        68.41 o
  -2  31   3         10.59        -49.25        62.94 o
   0  31   3        236.40        238.18        47.37 o
   2  31   3         10.57        -65.67        65.67 o
   4  31   3        197.16        164.18        68.41 o
   6  31   3        243.93        246.27        68.41 o
   8  31   3         25.72        106.72        68.41 o
  10  31   3        119.19        205.22        71.14 o
  12  31   3        128.51        123.13        71.14 o
  14  31   3         21.20          8.21        71.14 o
  16  31   3         30.75         60.20        76.62 o
  18  31   3         14.88          8.21        82.09 o
 -17  32   3          8.19         32.84        79.35 o
 -15  32   3         30.81         87.56        76.62 o
 -13  32   3         10.30         62.94        73.88 o
 -11  32   3         22.59         71.14        71.14 o
  -9  32   3         10.04        142.29        68.41 o
  -7  32   3         20.85        -43.78        68.41 o
  -5  32   3         11.47        -71.14        71.14 o
  -3  32   3          3.22        -68.41        68.41 o
  -1  32   3         70.44        -71.14        71.14 o
   1  32   3         70.68         79.35        68.41 o
   3  32   3          3.22        103.98        71.14 o
   5  32   3         11.46        -49.25        68.41 o
   7  32   3         20.82         95.77        68.41 o
   9  32   3         10.11         21.89        71.14 o
  11  32   3         22.51        -51.99        76.62 o
  13  32   3         10.31        -43.78        79.35 o
  15  32   3         30.81         90.30        79.35 o
  17  32   3          8.20        -10.95        82.09 o
 -14  33   3         64.58         62.94        79.35 o
 -12  33   3        174.67        155.97        82.09 o
 -10  33   3         53.53         46.52        76.62 o
  -8  33   3         78.05        177.86        73.88 o
  -6  33   3        141.00        292.79        71.14 o
  -4  33   3         30.10         27.36        73.88 o
  -2  33   3         16.90        -19.15        71.14 o
   0  33   3        106.96         61.92        83.46 o
   2  33   3         17.02         27.36        68.41 o
   4  33   3         30.25        150.50        71.14 o
   6  33   3        140.92         24.63        73.88 o
   8  33   3         78.19        186.07        71.14 o
  10  33   3         53.64        158.71        76.62 o
  12  33   3        174.38        150.50        84.83 o
  14  33   3         64.65        103.98        82.09 o
 -11  34   3         45.52        191.54        79.35 o
  -9  34   3         11.21          5.47        79.35 o
  -7  34   3         19.80        -62.94        79.35 o
  -5  34   3         40.48         49.25        76.62 o
  -3  34   3         20.91         76.62        71.14 o
  -1  34   3         19.80        139.55        71.14 o
   1  34   3         19.73        134.08        73.88 o
   3  34   3         21.10        101.24        71.14 o
   5  34   3         40.37         82.09        76.62 o
   7  34   3         19.89        103.98        76.62 o
   9  34   3         11.22        -82.09        82.09 o
  11  34   3         45.60        -79.35        84.83 o
  -8  35   3         96.41         65.67        82.09 o
  -6  35   3         16.79         84.83        76.62 o
  -4  35   3          6.63        -79.35        79.35 o
  -2  35   3          8.97        -71.14        79.35 o
   0  35   3         93.84        -11.90        94.40 o
   2  35   3          9.01        109.45        79.35 o
   4  35   3          6.70         54.73        76.62 o
   6  35   3         16.69         30.10        79.35 o
   8  35   3         96.66        -43.78        87.56 o
  -3  36   3          4.25        -35.57        79.35 o
  -1  36   3         66.92        169.65        79.35 o
   1  36   3         66.88         84.83        84.83 o
   3  36   3          4.25         19.15        82.09 o
   0   0   4        845.75        892.12        21.28 o
  -2   2   4       1746.71       1753.98        51.99 o
   0   2   4      12612.79      13258.81       128.66 o
   2   2   4       1750.49       1868.91        54.73 o
  -1   3   4      15018.67      15315.21       194.28 o
   1   3   4      15015.12      15287.85       197.02 o
  -4   4   4      11782.95      11695.05       183.33 o
  -2   4   4       2236.02       2085.08        65.67 o
   0   4   4         19.09         26.50        18.31 o
   2   4   4       2228.56       2164.43        60.20 o
   4   4   4      11776.83      12162.96       188.81 o
  -3   5   4        265.95        251.74        27.36 o
  -1   5   4      11420.38      11741.57       180.60 o
   1   5   4      11418.33      12004.26       186.07 o
   3   5   4        266.84        306.47        27.36 o
  -6   6   4      18642.71      19852.04       251.74 o
  -4   6   4       2520.34       2618.66        82.09 o
  -2   6   4       7973.52       7820.42       155.97 o
   0   6   4      17108.05      18332.21       269.53 o
   2   6   4       7965.80       7423.65       155.97 o
   4   6   4       2521.00       2547.52        76.62 o
   6   6   4      18639.90      19879.40       257.21 o
  -5   7   4       8508.34       8036.59       169.65 o
  -3   7   4       3456.85       3814.44       106.72 o
  -1   7   4      20646.58      20642.84       246.27 o
   1   7   4      20630.84      21545.82       257.21 o
   3   7   4       3462.35       3880.11       109.45 o
   5   7   4       8509.98       8118.68       175.12 o
  -8   8   4        729.84        716.92        35.57 o
  -6   8   4       8814.60       9251.51       188.81 o
  -4   8   4       7033.20       6985.84       164.18 o
  -2   8   4       1325.04       1395.53        38.31 o
   0   8   4       4614.79       5256.50       100.56 o
   2   8   4       1324.61       1472.14        46.52 o
   4   8   4       7026.83       6849.02       164.18 o
   6   8   4       8813.26       9404.75       191.54 o
   8   8   4        727.56        727.86        35.57 o
  -7   9   4        569.10        552.74        35.57 o
  -5   9   4        163.13        221.64        32.84 o
  -3   9   4       6181.77       6148.52       155.97 o
  -1   9   4       2144.95       2501.00        71.14 o
   1   9   4       2148.92       2479.11        73.88 o
   3   9   4       6184.35       6509.72       164.18 o
   5   9   4        164.05        177.86        32.84 o
   7   9   4        569.48        508.96        35.57 o
 -10  10   4       1995.58       1978.36        57.46 o
  -8  10   4       1526.84       1546.02        49.25 o
  -6  10   4       2627.32       2853.99        84.83 o
  -4  10   4       3090.92       3092.05        93.04 o
  -2  10   4       1944.82       2041.30        60.20 o
   0  10   4     102329.23     109077.16      1643.16 o
   2  10   4       1942.25       1967.42        62.94 o
   4  10   4       3092.08       3300.01       103.98 o
   6  10   4       2622.64       2684.33        87.56 o
   8  10   4       1527.66       1510.45        46.52 o
  10  10   4       1988.25       2060.45        62.94 o
  -9  11   4        233.25        202.49        35.57 o
  -7  11   4       3322.34       3491.55       109.45 o
  -5  11   4       1469.48       1253.24        43.78 o
  -3  11   4       5045.55       5045.78       139.55 o
  -1  11   4      14004.81      15071.68       246.27 o
   1  11   4      13976.71      15235.86       249.01 o
   3  11   4       5037.45       5390.56       145.03 o
   5  11   4       1470.01       1332.59        43.78 o
   7  11   4       3325.81       3362.94       101.24 o
   9  11   4        232.74        257.21        38.31 o
 -12  12   4       2555.46       2394.28        76.62 o
 -10  12   4        240.06        199.75        38.31 o
  -8  12   4       2111.33       2131.60        65.67 o
  -6  12   4        347.06        301.00        38.31 o
  -4  12   4       4896.00       4813.20       139.55 o
  -2  12   4      12492.85      13153.51       243.53 o
   0  12   4        674.03        396.28        32.84 o
   2  12   4      12498.48      13093.32       243.53 o
   4  12   4       4901.48       4624.39       139.55 o
   6  12   4        347.34        352.99        38.31 o
   8  12   4       2112.76       1997.52        54.73 o
  10  12   4        240.18        240.80        41.04 o
  12  12   4       2553.18       2487.32        71.14 o
 -11  13   4       1064.72       1119.16        49.25 o
  -9  13   4        107.41        117.66        38.31 o
  -7  13   4         44.18         46.52        35.57 o
  -5  13   4        308.02        410.45        38.31 o
  -3  13   4       3506.98       3568.17       103.98 o
  -1  13   4      12670.96      12868.94       240.80 o
   1  13   4      12675.60      12762.22       249.01 o
   3  13   4       3506.34       3642.05       106.72 o
   5  13   4        307.71        372.14        38.31 o
   7  13   4         44.40          5.47        35.57 o
   9  13   4        108.04        128.61        38.31 o
  11  13   4       1063.81       1102.74        51.99 o
 -14  14   4        127.16        153.23        49.25 o
 -12  14   4        308.33        276.37        46.52 o
 -10  14   4        458.67        547.27        43.78 o
  -8  14   4        589.05        541.79        43.78 o
  -6  14   4       1903.02       1879.86        57.46 o
  -4  14   4        704.72        837.32        43.78 o
  -2  14   4       1454.97       1480.35        49.25 o
   0  14   4        375.93        362.39        53.36 o
   2  14   4       1457.04       1510.45        49.25 o
   4  14   4        704.19        744.28        43.78 o
   6  14   4       1900.19       2068.66        60.20 o
   8  14   4        588.18        487.07        43.78 o
  10  14   4        457.40        413.19        46.52 o
  12  14   4        308.42        366.67        46.52 o
  14  14   4        127.74        169.65        49.25 o
 -13  15   4       2215.86       2219.16        68.41 o
 -11  15   4       2526.24       2394.28        73.88 o
  -9  15   4         64.14        136.82        41.04 o
  -7  15   4        248.43        145.03        41.04 o
  -5  15   4        142.56        197.02        38.31 o
  -3  15   4        121.67        164.18        38.31 o
  -1  15   4       3642.90       3521.65       103.98 o
   1  15   4       3639.47       3368.42        93.04 o
   3  15   4        120.98        114.93        38.31 o
   5  15   4        142.58        155.97        41.04 o
   7  15   4        248.26        257.21        41.04 o
   9  15   4         63.96         87.56        41.04 o
  11  15   4       2530.06       2602.24        79.35 o
  13  15   4       2216.47       2227.37        71.14 o
 -16  16   4        257.20        301.00        51.99 o
 -14  16   4          6.25        -49.25        49.25 o
 -12  16   4       1710.49       1723.88        62.94 o
 -10  16   4       1054.83        894.78        57.46 o
  -8  16   4        192.15        142.29        43.78 o
  -6  16   4        671.07        621.15        43.78 o
  -4  16   4        619.31        610.20        43.78 o
  -2  16   4        401.09        399.50        41.04 o
   0  16   4        145.64        128.40        28.01 o
   2  16   4        401.73        358.46        43.78 o
   4  16   4        618.44        673.14        46.52 o
   6  16   4        672.52        623.88        46.52 o
   8  16   4        193.02        216.17        43.78 o
  10  16   4       1054.61       1009.70        57.46 o
  12  16   4       1710.77       1743.04        65.67 o
  14  16   4          6.34         38.31        49.25 o
  16  16   4        257.22        284.58        54.73 o
 -15  17   4        516.19        522.64        54.73 o
 -13  17   4        303.49        331.10        54.73 o
 -11  17   4        645.35        692.29        57.46 o
  -9  17   4        707.07        632.09        54.73 o
  -7  17   4        153.13        134.08        43.78 o
  -5  17   4        839.00        818.16        49.25 o
  -3  17   4        109.11         84.83        43.78 o
  -1  17   4       1532.92       1551.50        54.73 o
   1  17   4       1532.76       1510.45        54.73 o
   3  17   4        108.62        186.07        41.04 o
   5  17   4        838.85        829.11        49.25 o
   7  17   4        152.93        186.07        43.78 o
   9  17   4        706.72        656.72        54.73 o
  11  17   4        644.40        637.56        57.46 o
  13  17   4        303.78        298.26        54.73 o
  15  17   4        516.44        555.47        57.46 o
 -18  18   4        441.43        383.09        57.46 o
 -16  18   4       1409.80       1433.83        68.41 o
 -14  18   4       2401.33       2416.18        73.88 o
 -12  18   4        563.18        604.73        57.46 o
 -10  18   4        969.43       1015.18        60.20 o
  -8  18   4        644.01        645.77        54.73 o
  -6  18   4       1295.44       1258.71        57.46 o
  -4  18   4        364.18        309.20        46.52 o
  -2  18   4        768.92        730.60        49.25 o
   0  18   4       2994.11       2828.28        59.98 o
   2  18   4        769.28        796.27        49.25 o
   4  18   4        363.79        322.89        46.52 o
   6  18   4       1295.43       1212.19        57.46 o
   8  18   4        644.56        623.88        54.73 o
  10  18   4        970.00        985.08        60.20 o
  12  18   4        563.76        514.43        60.20 o
  14  18   4       2401.94       2684.33        82.09 o
  16  18   4       1408.37       1461.20        65.67 o
  18  18   4        440.76        347.51        62.94 o
 -17  19   4        445.53        470.65        60.20 o
 -15  19   4       1679.25       1789.56        71.14 o
 -13  19   4        814.88        842.79        62.94 o
 -11  19   4       6979.44       7040.56       218.91 o
  -9  19   4       1425.92       1420.15        62.94 o
  -7  19   4        647.52        604.73        54.73 o
  -5  19   4        164.32        123.13        49.25 o
  -3  19   4         30.59         13.68        46.52 o
  -1  19   4       2199.98       2249.26        76.62 o
   1  19   4       2197.74       2183.59        73.88 o
   3  19   4         30.16        -46.52        46.52 o
   5  19   4        163.57        197.02        46.52 o
   7  19   4        645.06        643.04        54.73 o
   9  19   4       1424.85       1474.88        65.67 o
  11  19   4       6980.58       7141.81       218.91 o
  13  19   4        814.53        872.89        60.20 o
  15  19   4       1677.93       1822.39        71.14 o
  17  19   4        445.46        459.70        60.20 o
 -20  20   4        111.88        142.29        60.20 o
 -18  20   4        323.10        372.14        60.20 o
 -16  20   4        389.53        374.88        60.20 o
 -14  20   4        286.05        254.48        57.46 o
 -12  20   4       1179.37       1253.24        68.41 o
 -10  20   4       1458.34       1321.65        65.67 o
  -8  20   4        542.43        446.02        57.46 o
  -6  20   4        541.16        643.04        51.99 o
  -4  20   4        458.31        506.22        51.99 o
  -2  20   4       1346.41       1206.72        62.94 o
   0  20   4        945.83        815.46        40.63 o
   2  20   4       1345.24       1376.37        62.94 o
   4  20   4        457.70        522.64        51.99 o
   6  20   4        541.85        550.00        57.46 o
   8  20   4        542.82        544.53        57.46 o
  10  20   4       1457.91       1387.32        68.41 o
  12  20   4       1179.21       1220.40        65.67 o
  14  20   4        286.04        268.16        60.20 o
  16  20   4        389.33        295.52        60.20 o
  18  20   4        323.16        342.04        62.94 o
  20  20   4        112.08        101.24        62.94 o
 -19  21   4         49.94        161.44        60.20 o
 -17  21   4        202.19        227.11        62.94 o
 -15  21   4        930.78        900.25        65.67 o
 -13  21   4        781.44        697.76        62.94 o
 -11  21   4       2764.05       2895.03        82.09 o
  -9  21   4        698.84        662.19        60.20 o
  -7  21   4        477.88        566.42        57.46 o
  -5  21   4       2938.58       2941.55        90.30 o
  -3  21   4        586.82        577.36        54.73 o
  -1  21   4       1223.07       1184.83        60.20 o
   1  21   4       1221.98       1119.16        60.20 o
   3  21   4        587.85        519.90        57.46 o
   5  21   4       2936.27       2892.30        84.83 o
   7  21   4        477.91        555.47        57.46 o
   9  21   4        698.09        659.45        60.20 o
  11  21   4       2765.21       2821.15        87.56 o
  13  21   4        781.03        777.12        62.94 o
  15  21   4        930.53       1017.91        68.41 o
  17  21   4        202.36        216.17        62.94 o
  19  21   4         49.87          8.21        65.67 o
 -22  22   4         25.80         10.95        68.41 o
 -20  22   4         72.23         43.78        62.94 o
 -18  22   4        645.63        656.72        68.41 o
 -16  22   4        132.73        188.81        60.20 o
 -14  22   4        966.92       1130.10        68.41 o
 -12  22   4       1045.78       1083.58        68.41 o
 -10  22   4        147.89         76.62        57.46 o
  -8  22   4       1848.34       1718.41        73.88 o
  -6  22   4       3034.77       3078.37        90.30 o
  -4  22   4        118.45        136.82        51.99 o
  -2  22   4        573.35        519.90        54.73 o
   0  22   4        353.52        292.20        36.76 o
   2  22   4        574.78        582.84        57.46 o
   4  22   4        118.37        166.92        49.25 o
   6  22   4       3035.00       3212.45        93.04 o
   8  22   4       1847.79       1726.62        73.88 o
  10  22   4        147.52         60.20        57.46 o
  12  22   4       1044.39       1253.24        68.41 o
  14  22   4        965.87        971.40        68.41 o
  16  22   4        132.44        175.12        62.94 o
  18  22   4        645.05        555.47        71.14 o
  20  22   4         72.38        -24.63        65.67 o
  22  22   4         25.80          8.21        68.41 o
 -21  23   4        106.67         98.51        68.41 o
 -19  23   4         65.69         35.57        62.94 o
 -17  23   4         72.27         84.83        60.20 o
 -15  23   4        274.51        306.47        62.94 o
 -13  23   4        536.33        539.06        62.94 o
 -11  23   4         47.62        125.87        57.46 o
  -9  23   4        269.97        339.30        54.73 o
  -7  23   4       1166.35        996.02        65.67 o
  -5  23   4       1094.04       1053.49        65.67 o
  -3  23   4        134.71        205.22        51.99 o
  -1  23   4         41.33        -30.10        51.99 o
   1  23   4         41.31         65.67        49.25 o
   3  23   4        134.94        117.66        54.73 o
   5  23   4       1093.59        987.81        65.67 o
   7  23   4       1166.18       1132.84        65.67 o
   9  23   4        270.02        188.81        57.46 o
  11  23   4         48.01         46.52        57.46 o
  13  23   4        536.00        369.40        65.67 o
  15  23   4        274.69        216.17        65.67 o
  17  23   4         72.13         51.99        62.94 o
  19  23   4         65.81        139.55        65.67 o
  21  23   4        106.71        284.58        68.41 o
 -24  24   4        163.69         -8.21        82.09 o
 -22  24   4         73.87         62.94        71.14 o
 -20  24   4          1.14          5.47        68.41 o
 -18  24   4        103.37         68.41        65.67 o
 -16  24   4        166.15         76.62        62.94 o
 -14  24   4        109.99         71.14        62.94 o
 -12  24   4         63.04         16.42        57.46 o
 -10  24   4        189.95        128.61        57.46 o
  -8  24   4        264.12        306.47        60.20 o
  -6  24   4        344.67        407.71        57.46 o
  -4  24   4         16.88         27.36        51.99 o
  -2  24   4        296.59        210.70        54.73 o
   0  24   4        766.84        652.10        41.57 o
   2  24   4        297.51        311.94        54.73 o
   4  24   4         16.67        -16.42        54.73 o
   6  24   4        344.13        352.99        57.46 o
   8  24   4        264.52        336.57        57.46 o
  10  24   4        189.94        136.82        60.20 o
  12  24   4         62.79         41.04        57.46 o
  14  24   4        109.94         13.68        62.94 o
  16  24   4        166.35        120.40        65.67 o
  18  24   4        103.35         51.99        62.94 o
  20  24   4          1.13        -13.68        65.67 o
  22  24   4         73.71         71.14        71.14 o
  24  24   4        163.61        301.00        79.35 o
 -23  25   4         62.12         73.88        79.35 o
 -21  25   4         26.70        145.03        71.14 o
 -19  25   4         27.83         82.09        65.67 o
 -17  25   4          3.78         -5.47        65.67 o
 -15  25   4        119.59         60.20        62.94 o
 -13  25   4         47.87        131.34        60.20 o
 -11  25   4        113.40          0.00        60.20 o
  -9  25   4        193.82        243.53        57.46 o
  -7  25   4        117.14        164.18        54.73 o
  -5  25   4        123.09        169.65        51.99 o
  -3  25   4        228.15        273.63        54.73 o
  -1  25   4        161.23        112.19        51.99 o
   1  25   4        161.41         98.51        57.46 o
   3  25   4        227.83        259.95        51.99 o
   5  25   4        122.94        155.97        54.73 o
   7  25   4        116.99        194.28        54.73 o
   9  25   4        194.22        216.17        57.46 o
  11  25   4        113.24         41.04        65.67 o
  13  25   4         47.76        -62.94        62.94 o
  15  25   4        119.79         51.99        62.94 o
  17  25   4          3.76         -2.74        62.94 o
  19  25   4         27.87         -8.21        68.41 o
  21  25   4         26.86         65.67        68.41 o
  23  25   4         62.15        -24.63        79.35 o
 -24  26   4         20.35         -2.74        79.35 o
 -22  26   4         52.24        101.24        76.62 o
 -20  26   4         61.02        -13.68        71.14 o
 -18  26   4         16.40         57.46        65.67 o
 -16  26   4         10.45         41.04        60.20 o
 -14  26   4         78.28        -51.99        62.94 o
 -12  26   4        108.28         51.99        60.20 o
 -10  26   4        486.91        448.76        65.67 o
  -8  26   4        272.68        292.79        62.94 o
  -6  26   4        169.57        197.02        54.73 o
  -4  26   4        265.44        363.93        54.73 o
  -2  26   4         66.90         46.52        54.73 o
   0  26   4         86.35         69.04        37.69 o
   2  26   4         66.63        155.97        51.99 o
   4  26   4        264.87        311.94        57.46 o
   6  26   4        169.58        183.33        57.46 o
   8  26   4        272.45        251.74        60.20 o
  10  26   4        487.32        623.88        65.67 o
  12  26   4        108.27         71.14        62.94 o
  14  26   4         78.17        109.45        62.94 o
  16  26   4         10.54        128.61        62.94 o
  18  26   4         16.35        -68.41        68.41 o
  20  26   4         61.05          2.74        71.14 o
  22  26   4         52.21         21.89        79.35 o
  24  26   4         20.39        177.86        76.62 o
 -23  27   4         13.01         76.62        76.62 o
 -21  27   4         24.07         51.99        73.88 o
 -19  27   4         50.29        117.66        71.14 o
 -17  27   4        114.63        131.34        65.67 o
 -15  27   4        142.53         93.04        65.67 o
 -13  27   4         23.84         21.89        62.94 o
 -11  27   4         19.92         41.04        60.20 o
  -9  27   4          7.09        -60.20        60.20 o
  -7  27   4         19.30        -19.15        57.46 o
  -5  27   4         36.27        -49.25        60.20 o
  -3  27   4         96.72        120.40        57.46 o
  -1  27   4        110.98         62.94        60.20 o
   1  27   4        111.01        112.19        57.46 o
   3  27   4         96.72         60.20        60.20 o
   5  27   4         36.14          0.00        62.94 o
   7  27   4         19.23        -13.68        62.94 o
   9  27   4          7.14         68.41        60.20 o
  11  27   4         19.97          8.21        62.94 o
  13  27   4         23.80        -35.57        65.67 o
  15  27   4        142.53        169.65        65.67 o
  17  27   4        114.79         57.46        68.41 o
  19  27   4         50.39         82.09        71.14 o
  21  27   4         24.06         87.56        76.62 o
  23  27   4         13.03         19.15        79.35 o
 -22  28   4          5.60        -84.83        84.83 o
 -20  28   4         87.95        235.32        76.62 o
 -18  28   4          6.45         35.57        68.41 o
 -16  28   4         42.89         71.14        71.14 o
 -14  28   4         56.52        125.87        65.67 o
 -12  28   4         50.31         24.63        65.67 o
 -10  28   4        112.70         32.84        65.67 o
  -8  28   4        107.56         57.46        62.94 o
  -6  28   4         44.81        101.24        57.46 o
  -4  28   4        166.90        229.85        57.46 o
  -2  28   4        279.58        303.73        62.94 o
   0  28   4         14.48          3.50        41.57 o
   2  28   4        279.37        265.42        65.67 o
   4  28   4        166.55        106.72        62.94 o
   6  28   4         44.75         24.63        60.20 o
   8  28   4        107.52        298.26        60.20 o
  10  28   4        112.36         35.57        65.67 o
  12  28   4         50.42        -65.67        65.67 o
  14  28   4         56.44        -35.57        68.41 o
  16  28   4         42.87         41.04        68.41 o
  18  28   4          6.41        -13.68        73.88 o
  20  28   4         87.81        259.95        76.62 o
  22  28   4          5.64         10.95        79.35 o
 -21  29   4         12.57         82.09        79.35 o
 -19  29   4         81.51         24.63        79.35 o
 -17  29   4         41.52         87.56        71.14 o
 -15  29   4         90.39        114.93        71.14 o
 -13  29   4          8.87        145.03        65.67 o
 -11  29   4          1.50         38.31        60.20 o
  -9  29   4          4.69        -27.36        62.94 o
  -7  29   4          6.92        103.98        60.20 o
  -5  29   4          0.78        -46.52        62.94 o
  -3  29   4        254.81        284.58        60.20 o
  -1  29   4         49.24         30.10        62.94 o
   1  29   4         49.24         35.57        65.67 o
   3  29   4        254.55        169.65        62.94 o
   5  29   4          0.76         21.89        60.20 o
   7  29   4          6.83         62.94        62.94 o
   9  29   4          4.72         16.42        62.94 o
  11  29   4          1.48        -10.95        65.67 o
  13  29   4          8.79        -71.14        71.14 o
  15  29   4         90.33        229.85        68.41 o
  17  29   4         41.50        -41.04        73.88 o
  19  29   4         81.57         41.04        79.35 o
  21  29   4         12.57        -21.89        84.83 o
 -18  30   4         68.04         -8.21        82.09 o
 -16  30   4         30.18         87.56        73.88 o
 -14  30   4         16.64         32.84        71.14 o
 -12  30   4         72.24        150.50        68.41 o
 -10  30   4         15.54        -68.41        68.41 o
  -8  30   4         38.96        109.45        65.67 o
  -6  30   4          6.17         32.84        62.94 o
  -4  30   4         24.31        -62.94        62.94 o
  -2  30   4          3.81        -62.94        62.94 o
   0  30   4          1.58         20.52        44.50 o
   2  30   4          3.82          2.74        65.67 o
   4  30   4         24.31        -65.67        65.67 o
   6  30   4          6.25        101.24        65.67 o
   8  30   4         39.03         90.30        65.67 o
  10  30   4         15.46        -21.89        68.41 o
  12  30   4         72.35         65.67        71.14 o
  14  30   4         16.66         71.14        71.14 o
  16  30   4         30.12         35.57        76.62 o
  18  30   4         68.16        155.97        82.09 o
 -17  31   4         29.07        -82.09        82.09 o
 -15  31   4         16.76         32.84        76.62 o
 -13  31   4         30.91         46.52        71.14 o
 -11  31   4         27.07          2.74        71.14 o
  -9  31   4          1.62         95.77        68.41 o
  -7  31   4          3.70         38.31        68.41 o
  -5  31   4          7.08         32.84        65.67 o
  -3  31   4        199.20        249.01        68.41 o
  -1  31   4        170.06        172.39        68.41 o
   1  31   4        169.72        186.07        68.41 o
   3  31   4        198.97        210.70        68.41 o
   5  31   4          7.09         16.42        65.67 o
   7  31   4          3.74        -68.41        68.41 o
   9  31   4          1.59        -13.68        68.41 o
  11  31   4         27.09        150.50        68.41 o
  13  31   4         30.91        -10.95        73.88 o
  15  31   4         16.79          5.47        79.35 o
  17  31   4         29.09        125.87        76.62 o
 -16  32   4         46.93        -38.31        82.09 o
 -14  32   4         34.83         19.15        79.35 o
 -12  32   4        136.67        265.42        79.35 o
 -10  32   4         38.45         41.04        71.14 o
  -8  32   4         45.31         49.25        68.41 o
  -6  32   4         44.65         60.20        71.14 o
  -4  32   4         61.28        164.18        68.41 o
  -2  32   4         50.23         13.68        71.14 o
   0  32   4         17.19          8.21        65.67 o
   2  32   4         50.42        -19.15        73.88 o
   4  32   4         61.15        103.98        71.14 o
   6  32   4         44.59        134.08        68.41 o
   8  32   4         45.45         71.14        71.14 o
  10  32   4         38.63         71.14        71.14 o
  12  32   4        136.79        134.08        76.62 o
  14  32   4         34.82        -27.36        79.35 o
  16  32   4         46.99        169.65        79.35 o
 -13  33   4         18.48        191.54        76.62 o
 -11  33   4          5.91         51.99        76.62 o
  -9  33   4          6.73         27.36        76.62 o
  -7  33   4         18.87         43.78        73.88 o
  -5  33   4         14.03         10.95        73.88 o
  -3  33   4          7.82        -57.46        71.14 o
  -1  33   4          7.98         -2.74        71.14 o
   1  33   4          7.96         57.46        71.14 o
   3  33   4          7.76        -73.88        73.88 o
   5  33   4         14.11         -2.74        73.88 o
   7  33   4         18.80         32.84        68.41 o
   9  33   4          6.69        -79.35        79.35 o
  11  33   4          5.91        -51.99        82.09 o
  13  33   4         18.46        -76.62        82.09 o
 -10  34   4          3.87          8.21        79.35 o
  -8  34   4         14.23        112.19        76.62 o
  -6  34   4         64.24        136.82        82.09 o
  -4  34   4         23.58        112.19        79.35 o
  -2  34   4         23.78        -79.35        79.35 o
   0  34   4         92.63         99.88        56.11 o
   2  34   4         23.89         35.57        79.35 o
   4  34   4         23.42        -10.95        79.35 o
   6  34   4         64.30         60.20        79.35 o
   8  34   4         14.15        -19.15        76.62 o
  10  34   4          3.86          5.47        79.35 o
  -7  35   4         18.77         68.41        79.35 o
  -5  35   4         36.89        -71.14        82.09 o
  -3  35   4          7.34        101.24        76.62 o
  -1  35   4         74.16        134.08        82.09 o
   1  35   4         74.12         35.57        76.62 o
   3  35   4          7.32         41.04        79.35 o
   5  35   4         36.93         16.42        82.09 o
   7  35   4         18.71         62.94        76.62 o
   0   1   5       4605.89       4076.89       168.28 o
  -1   2   5      21115.03      20538.85       243.53 o
   1   2   5      21107.51      21575.92       251.74 o
  -2   3   5      11193.32      10846.79       186.07 o
   0   3   5       7869.85       7757.95       331.10 o
   2   3   5      11192.38      11183.36       191.54 o
  -3   4   5       2095.15       2282.09        68.41 o
  -1   4   5       6367.92       6662.95       153.23 o
   1   4   5       6365.57       6909.22       155.97 o
   3   4   5       2094.59       2224.63        65.67 o
  -4   5   5       2294.16       2295.78        71.14 o
  -2   5   5      12123.61      12691.08       207.96 o
   0   5   5          1.90         19.94        20.25 o
   2   5   5      12120.60      12704.76       207.96 o
   4   5   5       2295.00       2123.39        60.20 o
  -5   6   5       2605.08       2815.68        79.35 o
  -3   6   5      12872.76      12628.14       213.43 o
  -1   6   5       9170.91       9834.35       188.81 o
   1   6   5       9179.32      10031.37       194.28 o
   3   6   5      12867.57      12510.48       216.17 o
   5   6   5       2606.56       2698.02        79.35 o
  -6   7   5       1371.75       1212.19        41.04 o
  -4   7   5       1159.86       1154.73        38.31 o
  -2   7   5       5411.39       5647.77       158.71 o
   0   7   5      48356.54      51210.59       326.99 o
   2   7   5       5413.16       5822.90       158.71 o
   4   7   5       1157.86       1228.61        41.04 o
   6   7   5       1372.24       1258.71        43.78 o
  -7   8   5        708.57        653.98        38.31 o
  -5   8   5         56.12         21.89        32.84 o
  -3   8   5        294.35        290.05        35.57 o
  -1   8   5       7338.64       8222.66       183.33 o
   1   8   5       7335.22       8260.96       188.81 o
   3   8   5        294.01        292.79        35.57 o
   5   8   5         56.66         49.25        32.84 o
   7   8   5        708.95        744.28        38.31 o
  -8   9   5        435.22        404.98        38.31 o
  -6   9   5       3429.75       3836.33       112.19 o
  -4   9   5       5607.35       5869.42       164.18 o
  -2   9   5      11929.80      11903.01       221.64 o
   0   9   5        140.85        202.62        36.94 o
   2   9   5      11926.38      12130.13       227.11 o
   4   9   5       5603.51       5883.10       172.39 o
   6   9   5       3425.06       3765.18       114.93 o
   8   9   5        434.52        448.76        38.31 o
  -9  10   5        188.35        150.50        38.31 o
  -7  10   5       1658.50       1847.02        49.25 o
  -5  10   5      12502.07      13101.52       243.53 o
  -3  10   5      13074.05      13646.05       243.53 o
  -1  10   5      15189.13      16844.82       268.16 o
   1  10   5      15185.74      15810.49       259.95 o
   3  10   5      13079.50      14042.82       249.01 o
   5  10   5      12499.50      13317.69       249.01 o
   7  10   5       1655.95       1737.57        51.99 o
   9  10   5        188.28        117.66        38.31 o
 -10  11   5        265.28        298.26        41.04 o
  -8  11   5       1332.57       1261.45        49.25 o
  -6  11   5        841.84        859.21        46.52 o
  -4  11   5       7202.79       7015.94       194.28 o
  -2  11   5       4016.48       4334.34       123.13 o
   0  11   5       3750.35       4669.14        99.63 o
   2  11   5       4022.86       3978.62       123.13 o
   4  11   5       7208.29       7330.61       194.28 o
   6  11   5        840.96        933.09        46.52 o
   8  11   5       1332.75       1442.04        49.25 o
  10  11   5        267.85        295.52        41.04 o
 -11  12   5       1140.45       1105.48        51.99 o
  -9  12   5       2551.82       2615.93        79.35 o
  -7  12   5        745.69        708.71        43.78 o
  -5  12   5       3810.53       3923.89       114.93 o
  -3  12   5       3557.12       4265.93       125.87 o
  -1  12   5      23553.21      24372.45       331.10 o
   1  12   5      23551.81      23488.61       331.10 o
   3  12   5       3562.56       4041.55       125.87 o
   5  12   5       3811.75       3652.99       106.72 o
   7  12   5        747.17        645.77        43.78 o
   9  12   5       2546.97       2473.64        73.88 o
  11  12   5       1140.52       1171.15        54.73 o
 -12  13   5       5287.66       5196.28       150.50 o
 -10  13   5       1259.35       1373.64        51.99 o
  -8  13   5       1449.18       1466.67        51.99 o
  -6  13   5       1260.64       1168.41        49.25 o
  -4  13   5       3523.05       3499.76       103.98 o
  -2  13   5        169.54         65.67        43.78 o
   0  13   5       7970.23       8348.53       152.86 o
   2  13   5        169.93        120.40        43.78 o
   4  13   5       3518.32       3439.56       101.24 o
   6  13   5       1258.15       1209.46        49.25 o
   8  13   5       1449.68       1422.89        51.99 o
  10  13   5       1261.65       1269.65        54.73 o
  12  13   5       5291.21       5240.06       166.92 o
 -13  14   5        904.56        930.35        60.20 o
 -11  14   5       3736.33       3726.87       114.93 o
  -9  14   5        874.18        851.00        49.25 o
  -7  14   5        607.13        596.52        46.52 o
  -5  14   5        462.47        440.55        43.78 o
  -3  14   5        909.96        883.83        46.52 o
  -1  14   5       3665.11       3880.11       117.66 o
   1  14   5       3662.76       3746.03       109.45 o
   3  14   5        910.08        894.78        49.25 o
   5  14   5        461.58        503.48        43.78 o
   7  14   5        608.06        599.26        46.52 o
   9  14   5        874.93        826.37        49.25 o
  11  14   5       3734.09       3715.93       109.45 o
  13  14   5        903.27        856.47        60.20 o
 -14  15   5        302.91        347.51        51.99 o
 -12  15   5       3832.47       3847.27       117.66 o
 -10  15   5       2929.85       2812.94        95.77 o
  -8  15   5        598.80        580.10        49.25 o
  -6  15   5       1935.02       1844.28        60.20 o
  -4  15   5        804.03        826.37        49.25 o
  -2  15   5        717.05        653.98        46.52 o
   0  15   5        694.89        696.19        51.99 o
   2  15   5        716.07        667.66        46.52 o
   4  15   5        805.13        695.03        49.25 o
   6  15   5       1935.44       1942.79        57.46 o
   8  15   5        598.25        599.26        49.25 o
  10  15   5       2931.12       2968.91        95.77 o
  12  15   5       3828.93       3912.94       112.19 o
  14  15   5        302.03        240.80        54.73 o
 -15  16   5         21.96         -5.47        51.99 o
 -13  16   5        185.69        229.85        54.73 o
 -11  16   5       5306.44       5272.90       158.71 o
  -9  16   5       1141.79       1080.85        60.20 o
  -7  16   5       1845.65       1756.72        62.94 o
  -5  16   5         19.29        -19.15        43.78 o
  -3  16   5       2451.56       2347.77        65.67 o
  -1  16   5       1589.12       1644.53        57.46 o
   1  16   5       1586.80       1556.97        54.73 o
   3  16   5       2451.78       2372.39        73.88 o
   5  16   5         19.45        -24.63        43.78 o
   7  16   5       1843.41       1740.30        62.94 o
   9  16   5       1141.42       1102.74        60.20 o
  11  16   5       5307.01       4952.75       145.03 o
  13  16   5        185.88         95.77        54.73 o
  15  16   5         22.12        -32.84        51.99 o
 -16  17   5        395.39        424.13        57.46 o
 -14  17   5        112.05        194.28        51.99 o
 -12  17   5        239.38        197.02        54.73 o
 -10  17   5        801.50        763.43        57.46 o
  -8  17   5        252.15        153.23        51.99 o
  -6  17   5        464.05        473.38        49.25 o
  -4  17   5        913.29        809.95        54.73 o
  -2  17   5        233.08        292.79        46.52 o
   0  17   5       5093.60       5579.85       134.08 o
   2  17   5        233.04        194.28        46.52 o
   4  17   5        911.73        905.72        54.73 o
   6  17   5        463.16        424.13        49.25 o
   8  17   5        252.67        251.74        51.99 o
  10  17   5        802.83        911.20        57.46 o
  12  17   5        238.95        188.81        57.46 o
  14  17   5        110.91         73.88        51.99 o
  16  17   5        396.10        481.59        57.46 o
 -17  18   5        123.13        164.18        54.73 o
 -15  18   5        675.87        670.40        60.20 o
 -13  18   5       1743.80       1630.85        71.14 o
 -11  18   5        392.80        421.39        57.46 o
  -9  18   5       3261.98       3144.04        93.04 o
  -7  18   5        659.00        626.62        54.73 o
  -5  18   5        992.79       1053.49        60.20 o
  -3  18   5        664.44        788.06        51.99 o
  -1  18   5       1132.20       1058.96        57.46 o
   1  18   5       1134.27       1069.90        57.46 o
   3  18   5        664.82        667.66        54.73 o
   5  18   5        991.52        998.76        60.20 o
   7  18   5        658.50        591.05        57.46 o
   9  18   5       3262.27       3201.50        95.77 o
  11  18   5        392.03        489.80        54.73 o
  13  18   5       1743.48       1677.37        71.14 o
  15  18   5        675.64        727.86        60.20 o
  17  18   5        123.17         24.63        60.20 o
 -18  19   5        103.02         32.84        60.20 o
 -16  19   5         81.58         82.09        54.73 o
 -14  19   5        773.97        782.59        62.94 o
 -12  19   5       1030.50       1015.18        62.94 o
 -10  19   5       1474.95       1529.61        62.94 o
  -8  19   5       1549.77       1524.13        65.67 o
  -6  19   5         28.07         13.68        49.25 o
  -4  19   5        784.14        771.64        54.73 o
  -2  19   5       1240.67       1258.71        60.20 o
   0  19   5        207.82        106.27        35.76 o
   2  19   5       1238.85       1176.62        60.20 o
   4  19   5        784.89        774.38        54.73 o
   6  19   5         28.08         27.36        49.25 o
   8  19   5       1550.43       1510.45        65.67 o
  10  19   5       1476.60       1472.14        65.67 o
  12  19   5       1031.49        831.84        62.94 o
  14  19   5        774.73        692.29        62.94 o
  16  19   5         81.18         65.67        57.46 o
  18  19   5        103.02        120.40        60.20 o
 -19  20   5        200.22        363.93        62.94 o
 -17  20   5        288.11        287.31        62.94 o
 -15  20   5         53.97         49.25        54.73 o
 -13  20   5        303.63        369.40        54.73 o
 -11  20   5        118.85        180.60        54.73 o
  -9  20   5        303.49        301.00        54.73 o
  -7  20   5        662.80        763.43        57.46 o
  -5  20   5        206.63        186.07        49.25 o
  -3  20   5       1600.30       1685.58        65.67 o
  -1  20   5        916.25        851.00        57.46 o
   1  20   5        918.57        938.56        57.46 o
   3  20   5       1600.39       1693.79        65.67 o
   5  20   5        207.02        155.97        51.99 o
   7  20   5        662.97        621.15        60.20 o
   9  20   5        303.74        333.83        54.73 o
  11  20   5        119.27         65.67        54.73 o
  13  20   5        304.29        229.85        60.20 o
  15  20   5         54.16         79.35        57.46 o
  17  20   5        288.19        350.25        65.67 o
  19  20   5        200.05        142.29        65.67 o
 -20  21   5        133.55        183.33        62.94 o
 -18  21   5        165.17        169.65        62.94 o
 -16  21   5        637.07        593.78        68.41 o
 -14  21   5        315.21        413.19        57.46 o
 -12  21   5        942.84        927.61        65.67 o
 -10  21   5        553.70        448.76        57.46 o
  -8  21   5       1519.82       1518.66        68.41 o
  -6  21   5       2255.10       2183.59        73.88 o
  -4  21   5       1173.39        982.34        60.20 o
  -2  21   5         81.33         73.88        49.25 o
   0  21   5        602.57        570.55        38.70 o
   2  21   5         81.62        114.93        49.25 o
   4  21   5       1173.82        952.24        60.20 o
   6  21   5       2256.16       2153.49        73.88 o
   8  21   5       1519.23       1565.18        68.41 o
  10  21   5        551.56        478.86        60.20 o
  12  21   5        942.03        979.60        65.67 o
  14  21   5        315.46        394.03        60.20 o
  16  21   5        637.21        473.38        71.14 o
  18  21   5        165.18        284.58        65.67 o
  20  21   5        133.13        109.45        65.67 o
 -21  22   5        159.10        259.95        65.67 o
 -19  22   5        128.41        298.26        62.94 o
 -17  22   5         44.14        103.98        62.94 o
 -15  22   5        164.16        134.08        65.67 o
 -13  22   5        629.30        653.98        65.67 o
 -11  22   5       1944.82       1989.31        76.62 o
  -9  22   5        246.28        216.17        57.46 o
  -7  22   5        940.01        788.06        62.94 o
  -5  22   5        455.21        410.45        57.46 o
  -3  22   5        695.24        689.55        57.46 o
  -1  22   5        145.35         71.14        54.73 o
   1  22   5        145.72         65.67        51.99 o
   3  22   5        694.59        653.98        57.46 o
   5  22   5        455.46        435.08        57.46 o
   7  22   5        940.02        878.36        60.20 o
   9  22   5        246.67        202.49        57.46 o
  11  22   5       1945.58       2153.49        76.62 o
  13  22   5        630.24        667.66        65.67 o
  15  22   5        164.00        224.38        65.67 o
  17  22   5         44.08         43.78        62.94 o
  19  22   5        128.29        120.40        62.94 o
  21  22   5        159.37          8.21        71.14 o
 -22  23   5          8.11         32.84        71.14 o
 -20  23   5         65.12        145.03        65.67 o
 -18  23   5         38.47         41.04        62.94 o
 -16  23   5        201.43        276.37        62.94 o
 -14  23   5        128.53         95.77        62.94 o
 -12  23   5       1844.16       1923.64        79.35 o
 -10  23   5        380.35        478.86        60.20 o
  -8  23   5        373.06        413.19        57.46 o
  -6  23   5        460.50        536.32        57.46 o
  -4  23   5       2159.29       2227.37        73.88 o
  -2  23   5        601.71        432.34        57.46 o
   0  23   5         45.11         54.36        35.76 o
   2  23   5        601.30        421.39        60.20 o
   4  23   5       2159.90       2175.38        76.62 o
   6  23   5        460.01        443.28        60.20 o
   8  23   5        373.93        407.71        60.20 o
  10  23   5        380.49        451.49        62.94 o
  12  23   5       1844.16       1989.31        82.09 o
  14  23   5        128.24        191.54        62.94 o
  16  23   5        201.72        243.53        65.67 o
  18  23   5         38.56         49.25        65.67 o
  20  23   5         65.17        191.54        68.41 o
  22  23   5          8.11         93.04        71.14 o
 -23  24   5         35.31         51.99        71.14 o
 -21  24   5         67.91        134.08        71.14 o
 -19  24   5         19.46        -51.99        68.41 o
 -17  24   5         54.80        -10.95        65.67 o
 -15  24   5        243.85        281.84        68.41 o
 -13  24   5        142.68        131.34        62.94 o
 -11  24   5        871.30        837.32        71.14 o
  -9  24   5        244.35        298.26        57.46 o
  -7  24   5        230.03        153.23        57.46 o
  -5  24   5        376.47        473.38        57.46 o
  -3  24   5          9.97         62.94        51.99 o
  -1  24   5        307.16        199.75        57.46 o
   1  24   5        307.48        361.19        54.73 o
   3  24   5         10.09        -19.15        51.99 o
   5  24   5        376.91        322.89        62.94 o
   7  24   5        230.31        227.11        57.46 o
   9  24   5        244.06        290.05        57.46 o
  11  24   5        870.31        974.13        71.14 o
  13  24   5        142.71        131.34        62.94 o
  15  24   5        244.80        229.85        65.67 o
  17  24   5         54.78         98.51        65.67 o
  19  24   5         19.34        117.66        68.41 o
  21  24   5         67.94         93.04        71.14 o
  23  24   5         35.35        -73.88        73.88 o
 -24  25   5         60.34        -35.57        79.35 o
 -22  25   5         55.28        166.92        73.88 o
 -20  25   5        147.74        265.42        71.14 o
 -18  25   5          0.66        -13.68        68.41 o
 -16  25   5          3.10         35.57        62.94 o
 -14  25   5         76.48        117.66        62.94 o
 -12  25   5        117.53         57.46        65.67 o
 -10  25   5        283.49        238.06        65.67 o
  -8  25   5        542.90        738.81        65.67 o
  -6  25   5        205.78        254.48        57.46 o
  -4  25   5         18.10          2.74        51.99 o
  -2  25   5        246.49        249.01        57.46 o
   0  25   5         92.14        109.31        47.89 o
   2  25   5        246.85        172.39        57.46 o
   4  25   5         18.13         84.83        51.99 o
   6  25   5        205.56        259.95        57.46 o
   8  25   5        543.13        612.94        71.14 o
  10  25   5        283.91        243.53        62.94 o
  12  25   5        117.59         43.78        65.67 o
  14  25   5         76.49          0.00        65.67 o
  16  25   5          3.08        -65.67        65.67 o
  18  25   5          0.65         54.73        68.41 o
  20  25   5        147.65        210.70        73.88 o
  22  25   5         55.20        109.45        71.14 o
  24  25   5         60.36        218.91        79.35 o
 -23  26   5         44.46        117.66        76.62 o
 -21  26   5         49.77         54.73        76.62 o
 -19  26   5         22.35         16.42        68.41 o
 -17  26   5         25.81         54.73        65.67 o
 -15  26   5          4.13         93.04        62.94 o
 -13  26   5        134.58         62.94        65.67 o
 -11  26   5        101.30         51.99        62.94 o
  -9  26   5         10.86        -43.78        62.94 o
  -7  26   5         67.11         19.15        57.46 o
  -5  26   5         68.52         87.56        57.46 o
  -3  26   5         64.01         24.63        57.46 o
  -1  26   5         23.24        -57.46        57.46 o
   1  26   5         23.21         13.68        57.46 o
   3  26   5         64.29        150.50        57.46 o
   5  26   5         68.63         76.62        60.20 o
   7  26   5         66.87         60.20        60.20 o
   9  26   5         10.88         38.31        60.20 o
  11  26   5        100.91        106.72        65.67 o
  13  26   5        135.06         76.62        65.67 o
  15  26   5          4.13         38.31        62.94 o
  17  26   5         25.81         -8.21        68.41 o
  19  26   5         22.34         32.84        71.14 o
  21  26   5         49.69         95.77        76.62 o
  23  26   5         44.38        -82.09        82.09 o
 -22  27   5         11.43        -82.09        82.09 o
 -20  27   5         21.73         -5.47        76.62 o
 -18  27   5         15.99        -71.14        71.14 o
 -16  27   5         26.44         13.68        68.41 o
 -14  27   5          6.30          5.47        62.94 o
 -12  27   5          9.67        -65.67        65.67 o
 -10  27   5         59.95         65.67        62.94 o
  -8  27   5         65.76         30.10        62.94 o
  -6  27   5         44.76         38.31        60.20 o
  -4  27   5         13.74        -60.20        60.20 o
  -2  27   5         63.76         43.78        60.20 o
   0  27   5        254.11        241.57        44.50 o
   2  27   5         63.60        123.13        57.46 o
   4  27   5         13.75         43.78        60.20 o
   6  27   5         44.58         27.36        62.94 o
   8  27   5         65.54        175.12        62.94 o
  10  27   5         60.05         43.78        62.94 o
  12  27   5          9.66         98.51        60.20 o
  14  27   5          6.36         82.09        65.67 o
  16  27   5         26.36         27.36        68.41 o
  18  27   5         15.92         43.78        71.14 o
  20  27   5         21.70         87.56        76.62 o
  22  27   5         11.40         32.84        79.35 o
 -21  28   5         55.85        120.40        79.35 o
 -19  28   5          2.92         27.36        76.62 o
 -17  28   5         13.53        -54.73        71.14 o
 -15  28   5         51.70         41.04        68.41 o
 -13  28   5          1.58        -10.95        65.67 o
 -11  28   5         81.62         73.88        68.41 o
  -9  28   5         59.56         32.84        65.67 o
  -7  28   5         72.76         30.10        62.94 o
  -5  28   5          7.29         27.36        60.20 o
  -3  28   5         21.81         76.62        60.20 o
  -1  28   5        522.82        593.78        68.41 o
   1  28   5        522.80        517.17        68.41 o
   3  28   5         21.87        128.61        60.20 o
   5  28   5          7.28          0.00        62.94 o
   7  28   5         72.94         87.56        65.67 o
   9  28   5         59.72         19.15        65.67 o
  11  28   5         81.51         41.04        68.41 o
  13  28   5          1.55        -68.41        68.41 o
  15  28   5         51.57        139.55        68.41 o
  17  28   5         13.64         49.25        71.14 o
  19  28   5          2.95        -79.35        79.35 o
  21  28   5         55.77        197.02        82.09 o
 -20  29   5         14.15        -24.63        82.09 o
 -18  29   5         34.04        112.19        76.62 o
 -16  29   5         63.95         60.20        71.14 o
 -14  29   5         39.02         73.88        68.41 o
 -12  29   5        113.83        175.12        71.14 o
 -10  29   5         33.75         35.57        65.67 o
  -8  29   5         22.90        -38.31        68.41 o
  -6  29   5        119.38         68.41        65.67 o
  -4  29   5         15.65        131.34        62.94 o
  -2  29   5         76.62         76.62        65.67 o
   0  29   5          3.47        -46.44        46.44 o
   2  29   5         76.71        158.71        65.67 o
   4  29   5         15.60        123.13        62.94 o
   6  29   5        119.39         82.09        65.67 o
   8  29   5         22.95         76.62        62.94 o
  10  29   5         33.91         24.63        65.67 o
  12  29   5        113.87         84.83        71.14 o
  14  29   5         39.08        -27.36        71.14 o
  16  29   5         63.97        -46.52        73.88 o
  18  29   5         33.98         -5.47        79.35 o
  20  29   5         14.17          0.00        79.35 o
 -17  30   5         16.76        -21.89        79.35 o
 -15  30   5         58.32          2.74        79.35 o
 -13  30   5         54.75        109.45        71.14 o
 -11  30   5         26.64         71.14        65.67 o
  -9  30   5         13.00         57.46        68.41 o
  -7  30   5         28.14         41.04        65.67 o
  -5  30   5         29.60         -2.74        62.94 o
  -3  30   5         36.51        -62.94        68.41 o
  -1  30   5        205.37        134.08        68.41 o
   1  30   5        205.58        229.85        68.41 o
   3  30   5         36.51         71.14        65.67 o
   5  30   5         29.68         54.73        65.67 o
   7  30   5         28.02        -68.41        68.41 o
   9  30   5         13.07        202.49        65.67 o
  11  30   5         26.70        123.13        71.14 o
  13  30   5         54.76          2.74        73.88 o
  15  30   5         58.41        224.38        73.88 o
  17  30   5         16.84         10.95        79.35 o
 -16  31   5          6.62        -73.88        79.35 o
 -14  31   5         45.57        188.81        82.09 o
 -12  31   5         43.92         -5.47        73.88 o
 -10  31   5         11.21         13.68        68.41 o
  -8  31   5          4.42          2.74        68.41 o
  -6  31   5         53.75         90.30        71.14 o
  -4  31   5         58.47        153.23        68.41 o
  -2  31   5         42.62         84.83        68.41 o
   0  31   5         22.67        -47.37        47.37 o
   2  31   5         42.48         87.56        68.41 o
   4  31   5         58.47         98.51        68.41 o
   6  31   5         53.64        103.98        71.14 o
   8  31   5          4.41         21.89        65.67 o
  10  31   5         11.16          2.74        71.14 o
  12  31   5         44.02         43.78        73.88 o
  14  31   5         45.62        183.33        79.35 o
  16  31   5          6.66          5.47        79.35 o
 -13  32   5         92.17        101.24        79.35 o
 -11  32   5         87.77        101.24        79.35 o
  -9  32   5         13.12         13.68        71.14 o
  -7  32   5         30.85        153.23        68.41 o
  -5  32   5         60.38        114.93        71.14 o
  -3  32   5         47.23         71.14        71.14 o
  -1  32   5         57.86        106.72        71.14 o
   1  32   5         57.77        158.71        68.41 o
   3  32   5         47.29        -24.63        71.14 o
   5  32   5         60.45        -35.57        73.88 o
   7  32   5         30.85         16.42        73.88 o
   9  32   5         13.12        221.64        68.41 o
  11  32   5         87.73        164.18        76.62 o
  13  32   5         92.20         68.41        82.09 o
 -12  33   5         13.14         13.68        82.09 o
 -10  33   5         41.94        -27.36        79.35 o
  -8  33   5          3.19        -24.63        76.62 o
  -6  33   5         81.03        205.22        73.88 o
  -4  33   5         22.65        -10.95        73.88 o
  -2  33   5         11.39          8.21        73.88 o
   0  33   5        100.01        143.77       142.29 o
   2  33   5         11.38          8.21        73.88 o
   4  33   5         22.63        -68.41        73.88 o
   6  33   5         80.87        -27.36        82.09 o
   8  33   5          3.24         46.52        76.62 o
  10  33   5         41.80         16.42        82.09 o
  12  33   5         13.07          0.00        79.35 o
  -9  34   5         63.69        -21.89        82.09 o
  -7  34   5         26.50         84.83        76.62 o
  -5  34   5          1.19          0.00        79.35 o
  -3  34   5         25.81        101.24        76.62 o
  -1  34   5         19.48         16.42        76.62 o
   1  34   5         19.36        199.75        73.88 o
   3  34   5         25.91         32.84        76.62 o
   5  34   5          1.18         43.78        76.62 o
   7  34   5         26.48        -24.63        79.35 o
   9  34   5         63.87        125.87        79.35 o
  -4  35   5          5.73        -65.67        79.35 o
  -2  35   5          8.18          2.74        76.62 o
   0  35   5         11.56        -47.89        58.05 o
   2  35   5          8.11         19.15        79.35 o
   4  35   5          5.75        -79.35        79.35 o
  -1   1   6      11006.89      11227.14       210.70 o
   1   1   6      11029.45      11856.50       213.43 o
   0   2   6       3605.17       3742.77        82.22 o
  -3   3   6       1454.12       1272.39        41.04 o
  -1   3   6       6949.70       7305.99       175.12 o
   1   3   6       6947.92       7538.58       175.12 o
   3   3   6       1455.02       1299.75        41.04 o
  -2   4   6        736.33        793.53        38.31 o
   0   4   6        557.23        458.07        26.07 o
   2   4   6        735.04        883.83        38.31 o
  -5   5   6        814.08        757.96        41.04 o
  -3   5   6       2499.34       2583.09        82.09 o
  -1   5   6       4573.26       4884.34       136.82 o
   1   5   6       4583.88       5177.13       134.08 o
   3   5   6       2504.99       2413.44        73.88 o
   5   5   6        817.67        856.47        41.04 o
  -4   6   6       1760.46       1953.74        65.67 o
  -2   6   6       4287.70       4317.92       131.34 o
   0   6   6        648.01        651.26        29.02 o
   2   6   6       4285.89       4066.18       114.93 o
   4   6   6       1756.81       1926.37        57.46 o
  -7   7   6       5517.72       6039.07       180.60 o
  -5   7   6       1265.79       1370.90        43.78 o
  -3   7   6       1242.71       1507.72        46.52 o
  -1   7   6       3172.40       3376.62        98.51 o
   1   7   6       3175.87       3179.61        90.30 o
   3   7   6       1240.03       1494.03        49.25 o
   5   7   6       1266.45       1387.32        46.52 o
   7   7   6       5519.48       6118.42       183.33 o
  -6   8   6        868.18        900.25        41.04 o
  -4   8   6       5633.21       6050.01       175.12 o
  -2   8   6        922.08        886.57        41.04 o
   0   8   6       5915.72       6078.39       116.84 o
   2   8   6        921.68        892.04        41.04 o
   4   8   6       5630.79       6178.62       183.33 o
   6   8   6        866.99        922.14        43.78 o
  -9   9   6       4767.38       4969.17       155.97 o
  -7   9   6       1543.97       1513.19        49.25 o
  -5   9   6       8264.16       8750.77       213.43 o
  -3   9   6        817.35        755.23        41.04 o
  -1   9   6        552.68        604.73        41.04 o
   1   9   6        552.47        547.27        41.04 o
   3   9   6        816.94        815.42        41.04 o
   5   9   6       8276.24       8504.50       213.43 o
   7   9   6       1545.70       1543.29        49.25 o
   9   9   6       4764.30       5053.99       161.44 o
  -8  10   6       2706.82       2774.63        82.09 o
  -6  10   6       2662.68       2862.20        95.77 o
  -4  10   6       2855.05       2919.66        90.30 o
  -2  10   6        736.82        760.70        41.04 o
   0  10   6       1285.14       1378.48        33.82 o
   2  10   6        741.43        851.00        43.78 o
   4  10   6       2858.53       2979.86        84.83 o
   6  10   6       2663.38       2936.08        87.56 o
   8  10   6       2713.43       2793.79        79.35 o
 -11  11   6       1339.02       1357.22        57.46 o
  -9  11   6       1657.62       1532.34        57.46 o
  -7  11   6       2309.59       2449.01        73.88 o
  -5  11   6       3177.48       3735.08       114.93 o
  -3  11   6       1125.82       1154.73        46.52 o
  -1  11   6       2671.60       2624.14        84.83 o
   1  11   6       2675.16       2769.16        82.09 o
   3  11   6       1126.91       1206.72        49.25 o
   5  11   6       3178.61       3395.78        98.51 o
   7  11   6       2309.07       2607.72        71.14 o
   9  11   6       1658.75       1556.97        57.46 o
  11  11   6       1340.34       1442.04        57.46 o
 -10  12   6        996.03       1075.38        51.99 o
  -8  12   6        338.45        265.42        46.52 o
  -6  12   6        572.58        566.42        46.52 o
  -4  12   6       3071.26       2810.21        84.83 o
  -2  12   6        756.58        757.96        46.52 o
   0  12   6      17081.44      17973.62       217.67 o
   2  12   6        754.97        747.02        46.52 o
   4  12   6       3065.47       3051.00        90.30 o
   6  12   6        570.14        544.53        46.52 o
   8  12   6        339.53        284.58        49.25 o
  10  12   6        996.87        892.04        54.73 o
 -13  13   6       3970.88       4230.36       125.87 o
 -11  13   6        569.66        492.54        57.46 o
  -9  13   6       5246.99       5136.08       155.97 o
  -7  13   6        571.03        500.75        46.52 o
  -5  13   6         55.92         82.09        41.04 o
  -3  13   6        228.02        213.43        43.78 o
  -1  13   6       6139.51       6137.58       175.12 o
   1  13   6       6140.97       6564.44       177.86 o
   3  13   6        227.16        213.43        41.04 o
   5  13   6         56.14         79.35        43.78 o
   7  13   6        571.03        511.69        46.52 o
   9  13   6       5240.91       4651.75       142.29 o
  11  13   6        568.29        514.43        54.73 o
  13  13   6       3973.54       3891.05       117.66 o
 -12  14   6       5314.83       5122.40       145.03 o
 -10  14   6       2191.18       2101.50        68.41 o
  -8  14   6        279.49        254.48        49.25 o
  -6  14   6        292.20        218.91        46.52 o
  -4  14   6       1024.92       1045.28        51.99 o
  -2  14   6        118.58        128.61        43.78 o
   0  14   6       6594.61       6412.68       129.64 o
   2  14   6        119.33        117.66        43.78 o
   4  14   6       1025.53       1050.75        51.99 o
   6  14   6        292.26        333.83        46.52 o
   8  14   6        278.71        161.44        49.25 o
  10  14   6       2191.22       2011.20        71.14 o
  12  14   6       5316.52       5368.67       155.97 o
 -15  15   6       1195.88       1349.01        65.67 o
 -13  15   6        695.12        634.83        60.20 o
 -11  15   6       5085.57       5097.77       155.97 o
  -9  15   6        457.99        355.72        54.73 o
  -7  15   6        356.60        339.30        51.99 o
  -5  15   6        641.34        645.77        51.99 o
  -3  15   6       2631.30       2711.70        79.35 o
  -1  15   6       1614.04       1617.17        57.46 o
   1  15   6       1615.07       1644.53        57.46 o
   3  15   6       2631.85       2700.75        82.09 o
   5  15   6        642.15        599.26        54.73 o
   7  15   6        355.94        352.99        51.99 o
   9  15   6        458.56        547.27        54.73 o
  11  15   6       5087.11       5286.58       158.71 o
  13  15   6        693.93        768.91        60.20 o
  15  15   6       1195.60       1283.34        65.67 o
 -14  16   6         70.18         27.36        51.99 o
 -12  16   6        507.02        443.28        57.46 o
 -10  16   6       3234.77       3215.18        98.51 o
  -8  16   6        430.86        555.47        54.73 o
  -6  16   6        763.51        834.58        57.46 o
  -4  16   6       1199.60       1004.23        65.67 o
  -2  16   6       3325.11       3499.76        98.51 o
   0  16   6       4144.98       4318.71        88.94 o
   2  16   6       3325.91       3428.61       103.98 o
   4  16   6       1199.57       1045.28        62.94 o
   6  16   6        764.83        727.86        57.46 o
   8  16   6        431.51        478.86        54.73 o
  10  16   6       3234.73       3551.75       106.72 o
  12  16   6        506.32        500.75        57.46 o
  14  16   6         70.29         -2.74        51.99 o
 -17  17   6        186.21        259.95        54.73 o
 -15  17   6        315.79        339.30        57.46 o
 -13  17   6        611.47        719.65        60.20 o
 -11  17   6       1033.75       1132.84        60.20 o
  -9  17   6       1025.66       1009.70        60.20 o
  -7  17   6        305.63        268.16        51.99 o
  -5  17   6        551.57        514.43        54.73 o
  -3  17   6         53.10        -51.99        51.99 o
  -1  17   6       2924.52       2760.95        79.35 o
   1  17   6       2925.55       2823.89        82.09 o
   3  17   6         53.15        -51.99        51.99 o
   5  17   6        552.05        689.55        54.73 o
   7  17   6        306.45        205.22        54.73 o
   9  17   6       1024.17       1069.90        60.20 o
  11  17   6       1032.86       1080.85        62.94 o
  13  17   6        611.52        623.88        60.20 o
  15  17   6        316.13        279.11        57.46 o
  17  17   6        185.49        131.34        57.46 o
 -16  18   6        390.71        476.12        57.46 o
 -14  18   6        182.15        183.33        54.73 o
 -12  18   6       1076.81        987.81        62.94 o
 -10  18   6        861.02        908.46        60.20 o
  -8  18   6       2729.31       2689.81        87.56 o
  -6  18   6       1074.69       1100.00        60.20 o
  -4  18   6        929.14        963.19        57.46 o
  -2  18   6          1.61        -19.15        51.99 o
   0  18   6        367.68        354.03        38.70 o
   2  18   6          1.60         84.83        49.25 o
   4  18   6        928.93        716.92        57.46 o
   6  18   6       1075.64       1130.10        60.20 o
   8  18   6       2731.05       2667.92        79.35 o
  10  18   6        863.01        864.68        60.20 o
  12  18   6       1076.79        990.55        62.94 o
  14  18   6        182.20        161.44        54.73 o
  16  18   6        390.23        426.87        57.46 o
 -19  19   6        852.97        933.09        73.88 o
 -17  19   6        189.53        114.93        62.94 o
 -15  19   6        430.76        459.70        60.20 o
 -13  19   6        405.96        448.76        57.46 o
 -11  19   6        205.03        150.50        54.73 o
  -9  19   6        148.15        202.49        51.99 o
  -7  19   6        112.98         62.94        54.73 o
  -5  19   6        824.54        763.43        57.46 o
  -3  19   6       1564.54       1436.57        62.94 o
  -1  19   6        744.62        722.39        57.46 o
   1  19   6        744.21        774.38        57.46 o
   3  19   6       1565.16       1485.82        62.94 o
   5  19   6        826.52        796.27        60.20 o
   7  19   6        113.02         93.04        51.99 o
   9  19   6        147.65        207.96        51.99 o
  11  19   6        204.02        131.34        54.73 o
  13  19   6        406.43        432.34        60.20 o
  15  19   6        431.64        465.18        62.94 o
  17  19   6        189.81        166.92        62.94 o
  19  19   6        854.90        703.24        76.62 o
 -18  20   6        370.69        481.59        68.41 o
 -16  20   6       1021.52        998.76        73.88 o
 -14  20   6        561.53        618.41        62.94 o
 -12  20   6        951.73        916.67        65.67 o
 -10  20   6        293.73        322.89        57.46 o
  -8  20   6       1560.98       1532.34        65.67 o
  -6  20   6        369.07        344.78        54.73 o
  -4  20   6        245.78        125.87        54.73 o
  -2  20   6        119.25         41.04        51.99 o
   0  20   6        856.91        876.32        54.73 o
   2  20   6        119.92         46.52        51.99 o
   4  20   6        246.01        218.91        51.99 o
   6  20   6        369.39        303.73        54.73 o
   8  20   6       1561.00       1551.50        65.67 o
  10  20   6        294.09        402.24        57.46 o
  12  20   6        950.95        985.08        68.41 o
  14  20   6        561.09        492.54        65.67 o
  16  20   6       1021.49        941.30        73.88 o
  18  20   6        370.15        528.11        71.14 o
 -21  21   6         32.17        -71.14        71.14 o
 -19  21   6        277.34        180.60        68.41 o
 -17  21   6        456.20        530.85        71.14 o
 -15  21   6        397.84        320.15        68.41 o
 -13  21   6       1339.37       1409.21        73.88 o
 -11  21   6        373.90        298.26        60.20 o
  -9  21   6        155.36        145.03        54.73 o
  -7  21   6       2227.05       2210.95        73.88 o
  -5  21   6        152.94        158.71        54.73 o
  -3  21   6        244.08        183.33        51.99 o
  -1  21   6       1119.18       1089.06        62.94 o
   1  21   6       1118.01       1165.67        62.94 o
   3  21   6        243.48        134.08        54.73 o
   5  21   6        152.25        207.96        54.73 o
   7  21   6       2228.45       2180.85        76.62 o
   9  21   6        155.06        136.82        57.46 o
  11  21   6        373.73        459.70        60.20 o
  13  21   6       1340.68       1450.25        76.62 o
  15  21   6        397.70        429.60        68.41 o
  17  21   6        456.89        383.09        71.14 o
  19  21   6        277.84        361.19        71.14 o
  21  21   6         32.42        134.08        71.14 o
 -20  22   6         22.70        -60.20        68.41 o
 -18  22   6        113.30          8.21        68.41 o
 -16  22   6        275.95        309.20        68.41 o
 -14  22   6         78.00        -65.67        65.67 o
 -12  22   6        705.83        618.41        65.67 o
 -10  22   6       1474.60       1384.58        71.14 o
  -8  22   6        267.23        306.47        57.46 o
  -6  22   6        145.84        101.24        54.73 o
  -4  22   6         68.16         90.30        54.73 o
  -2  22   6       1045.60        851.00        62.94 o
   0  22   6          2.24          2.74        38.70 o
   2  22   6       1046.07        916.67        60.20 o
   4  22   6         67.92         46.52        54.73 o
   6  22   6        145.66        142.29        57.46 o
   8  22   6        267.27        350.25        60.20 o
  10  22   6       1474.61       1554.23        71.14 o
  12  22   6        704.93        736.07        65.67 o
  14  22   6         77.94          2.74        62.94 o
  16  22   6        276.36        383.09        65.67 o
  18  22   6        113.41        131.34        68.41 o
  20  22   6         22.65        -32.84        71.14 o
 -23  23   6         54.85        109.45        73.88 o
 -21  23   6        135.88        262.69        73.88 o
 -19  23   6        273.22        306.47        73.88 o
 -17  23   6         42.12        -68.41        68.41 o
 -15  23   6        102.56        -51.99        65.67 o
 -13  23   6        147.04         87.56        65.67 o
 -11  23   6        250.76        251.74        65.67 o
  -9  23   6        363.03        446.02        60.20 o
  -7  23   6        153.31        161.44        57.46 o
  -5  23   6        529.21        451.49        60.20 o
  -3  23   6        561.49        522.64        60.20 o
  -1  23   6        266.65        125.87        57.46 o
   1  23   6        265.72        213.43        57.46 o
   3  23   6        562.19        574.63        62.94 o
   5  23   6        529.16        503.48        60.20 o
   7  23   6        153.10        155.97        57.46 o
   9  23   6        362.26        440.55        62.94 o
  11  23   6        250.26        355.72        62.94 o
  13  23   6        146.61        131.34        62.94 o
  15  23   6        102.75         73.88        65.67 o
  17  23   6         42.02         51.99        68.41 o
  19  23   6        273.05        498.01        71.14 o
  21  23   6        135.65        177.86        73.88 o
  23  23   6         54.75        -60.20        76.62 o
 -22  24   6         23.53        -19.15        73.88 o
 -20  24   6          3.26        -38.31        71.14 o
 -18  24   6         86.51         35.57        68.41 o
 -16  24   6        165.74        243.53        68.41 o
 -14  24   6         49.66         60.20        65.67 o
 -12  24   6        357.36        320.15        68.41 o
 -10  24   6         97.68        183.33        60.20 o
  -8  24   6         29.67        -16.42        60.20 o
  -6  24   6         13.83         46.52        54.73 o
  -4  24   6        269.60        202.49        57.46 o
  -2  24   6         93.98         84.83        54.73 o
   0  24   6          1.80        -38.70        38.70 o
   2  24   6         94.14         93.04        54.73 o
   4  24   6        269.40        183.33        57.46 o
   6  24   6         13.87         -5.47        57.46 o
   8  24   6         29.82         87.56        60.20 o
  10  24   6         97.24         35.57        62.94 o
  12  24   6        358.55        369.40        65.67 o
  14  24   6         49.66         62.94        62.94 o
  16  24   6        165.38        177.86        68.41 o
  18  24   6         86.29         95.77        71.14 o
  20  24   6          3.26        -16.42        71.14 o
  22  24   6         23.59        -10.95        73.88 o
 -23  25   6         32.24         51.99        79.35 o
 -21  25   6         27.28        -38.31        79.35 o
 -19  25   6         34.26         -8.21        71.14 o
 -17  25   6          3.51        -27.36        71.14 o
 -15  25   6        158.56        207.96        68.41 o
 -13  25   6        153.87        229.85        65.67 o
 -11  25   6         19.87        -32.84        62.94 o
  -9  25   6        331.12        369.40        62.94 o
  -7  25   6         32.84         51.99        60.20 o
  -5  25   6         23.71         35.57        60.20 o
  -3  25   6         19.72        101.24        57.46 o
  -1  25   6         18.94          8.21        54.73 o
   1  25   6         18.77         98.51        51.99 o
   3  25   6         19.66         32.84        57.46 o
   5  25   6         23.69         41.04        57.46 o
   7  25   6         32.84         19.15        57.46 o
   9  25   6        331.45        301.00        62.94 o
  11  25   6         19.94        -57.46        65.67 o
  13  25   6        153.68        191.54        65.67 o
  15  25   6        158.54        172.39        68.41 o
  17  25   6          3.46         32.84        65.67 o
  19  25   6         34.24         13.68        68.41 o
  21  25   6         27.28        -82.09        82.09 o
  23  25   6         32.24        -82.09        82.09 o
 -22  26   6         12.07        -60.20        79.35 o
 -20  26   6         37.30        -13.68        76.62 o
 -18  26   6         93.38         43.78        71.14 o
 -16  26   6         30.67         76.62        68.41 o
 -14  26   6         20.17        -62.94        65.67 o
 -12  26   6        148.30        -16.42        68.41 o
 -10  26   6         88.46        150.50        62.94 o
  -8  26   6          8.57        120.40        57.46 o
  -6  26   6        109.30        142.29        60.20 o
  -4  26   6          2.37         41.04        60.20 o
  -2  26   6         84.75         76.62        57.46 o
   0  26   6         18.00         29.78        45.15 o
   2  26   6         84.74        147.76        60.20 o
   4  26   6          2.29         -5.47        60.20 o
   6  26   6        109.63        147.76        60.20 o
   8  26   6          8.60        -24.63        62.94 o
  10  26   6         88.29        139.55        65.67 o
  12  26   6        147.84        238.06        65.67 o
  14  26   6         20.07        112.19        65.67 o
  16  26   6         30.68        -71.14        71.14 o
  18  26   6         93.44        136.82        73.88 o
  20  26   6         37.23         90.30        79.35 o
  22  26   6         12.00        -62.94        82.09 o
 -21  27   6         20.14         19.15        79.35 o
 -19  27   6         39.79         30.10        79.35 o
 -17  27   6         43.61         84.83        68.41 o
 -15  27   6         72.42         49.25        68.41 o
 -13  27   6         62.19        106.72        65.67 o
 -11  27   6         26.01         93.04        65.67 o
  -9  27   6         29.12        -27.36        62.94 o
  -7  27   6         67.84         24.63        62.94 o
  -5  27   6         12.15         51.99        60.20 o
  -3  27   6         19.35          8.21        60.20 o
  -1  27   6         52.53         38.31        60.20 o
   1  27   6         52.42         38.31        62.94 o
   3  27   6         19.21         68.41        62.94 o
   5  27   6         12.10        -57.46        60.20 o
   7  27   6         67.87         93.04        65.67 o
   9  27   6         29.06        -65.67        65.67 o
  11  27   6         25.86         41.04        68.41 o
  13  27   6         62.19         76.62        68.41 o
  15  27   6         72.40         49.25        68.41 o
  17  27   6         43.55        -54.73        71.14 o
  19  27   6         39.78         57.46        79.35 o
  21  27   6         20.10        -54.73        79.35 o
 -20  28   6          8.53        -54.73        79.35 o
 -18  28   6         31.78         57.46        79.35 o
 -16  28   6         66.21          2.74        73.88 o
 -14  28   6         63.38         27.36        71.14 o
 -12  28   6         10.36         30.10        68.41 o
 -10  28   6         23.12         46.52        62.94 o
  -8  28   6         29.33        -13.68        65.67 o
  -6  28   6         61.20         87.56        65.67 o
  -4  28   6         71.53        145.03        62.94 o
  -2  28   6         12.54        -65.67        65.67 o
   0  28   6          1.06        -44.50        44.50 o
   2  28   6         12.59        109.45        60.20 o
   4  28   6         71.62        142.29        60.20 o
   6  28   6         61.08         95.77        62.94 o
   8  28   6         29.26         24.63        65.67 o
  10  28   6         23.10         30.10        65.67 o
  12  28   6         10.42         38.31        65.67 o
  14  28   6         63.27        216.17        68.41 o
  16  28   6         66.35         90.30        73.88 o
  18  28   6         31.76         76.62        76.62 o
  20  28   6          8.51         35.57        82.09 o
 -17  29   6         20.59        -16.42        76.62 o
 -15  29   6         63.46        172.39        76.62 o
 -13  29   6         43.41         79.35        73.88 o
 -11  29   6         94.44        210.70        68.41 o
  -9  29   6         33.25         21.89        68.41 o
  -7  29   6         39.82        103.98        65.67 o
  -5  29   6         90.24         21.89        68.41 o
  -3  29   6         19.93          2.74        62.94 o
  -1  29   6        238.77        246.27        65.67 o
   1  29   6        238.84        218.91        68.41 o
   3  29   6         19.85        -46.52        65.67 o
   5  29   6         90.60        155.97        65.67 o
   7  29   6         39.81          8.21        65.67 o
   9  29   6         33.48         43.78        68.41 o
  11  29   6         94.75         79.35        71.14 o
  13  29   6         43.49        -71.14        73.88 o
  15  29   6         63.64        114.93        79.35 o
  17  29   6         20.58        -82.09        82.09 o
 -16  30   6         36.09        164.18        79.35 o
 -14  30   6         51.09         -5.47        79.35 o
 -12  30   6         42.82         30.10        73.88 o
 -10  30   6          3.56        -71.14        71.14 o
  -8  30   6          1.31        -71.14        71.14 o
  -6  30   6         62.64        114.93        65.67 o
  -4  30   6         17.48        -68.41        68.41 o
  -2  30   6          7.36         10.95        65.67 o
   0  30   6          0.26        -21.61        47.37 o
   2  30   6          7.40         57.46        65.67 o
   4  30   6         17.49        101.24        68.41 o
   6  30   6         62.39         13.68        68.41 o
   8  30   6          1.29          2.74        68.41 o
  10  30   6          3.56         54.73        71.14 o
  12  30   6         42.76         46.52        73.88 o
  14  30   6         51.02         54.73        79.35 o
  16  30   6         35.99        153.23        79.35 o
 -15  31   6         30.05        103.98        79.35 o
 -13  31   6        129.31        169.65        79.35 o
 -11  31   6          7.99          8.21        76.62 o
  -9  31   6        283.41        380.35        79.35 o
  -7  31   6         52.52          8.21        73.88 o
  -5  31   6         84.97        166.92        71.14 o
  -3  31   6          4.57         68.41        68.41 o
  -1  31   6          1.96        -13.68        68.41 o
   1  31   6          1.99        -71.14        71.14 o
   3  31   6          4.54         71.14        68.41 o
   5  31   6         85.05        106.72        71.14 o
   7  31   6         52.56         32.84        71.14 o
   9  31   6        283.60        418.66        79.35 o
  11  31   6          7.98         27.36        76.62 o
  13  31   6        129.31        232.59        82.09 o
  15  31   6         30.01        145.03        79.35 o
 -12  32   6         22.04        -82.09        82.09 o
 -10  32   6          4.57          5.47        79.35 o
  -8  32   6         28.91         43.78        76.62 o
  -6  32   6         25.20        -19.15        73.88 o
  -4  32   6         55.83         21.89        73.88 o
  -2  32   6         21.54         49.25        71.14 o
   0  32   6        240.21        295.59        52.24 o
   2  32   6         21.53         43.78        71.14 o
   4  32   6         55.49        128.61        73.88 o
   6  32   6         25.11         60.20        71.14 o
   8  32   6         28.80          5.47        82.09 o
  10  32   6          4.56        -27.36        79.35 o
  12  32   6         22.02        -21.89        79.35 o
  -9  33   6         10.75        -82.09        82.09 o
  -7  33   6         19.93         57.46        79.35 o
  -5  33   6          4.55         62.94        79.35 o
  -3  33   6          1.98        -27.36        73.88 o
  -1  33   6         17.50         -5.47        73.88 o
   1  33   6         17.57         -5.47        76.62 o
   3  33   6          2.00        -79.35        79.35 o
   5  33   6          4.60         73.88        76.62 o
   7  33   6         19.97         13.68        79.35 o
   9  33   6         10.74        -79.35        79.35 o
  -6  34   6         11.45         30.10        82.09 o
  -4  34   6          6.66        -16.42        79.35 o
  -2  34   6          5.26        -82.09        82.09 o
   0  34   6         42.54         68.50        75.25 o
   2  34   6          5.24        -82.09        82.09 o
   4  34   6          6.63        -57.46        79.35 o
   6  34   6         11.45        -21.89        82.09 o
   0   1   7        347.10        345.20        43.78 o
  -1   2   7      10385.13      10433.61       221.64 o
   1   2   7      10390.65      10805.75       224.38 o
  -2   3   7       2682.70       2949.76        79.35 o
   0   3   7       9681.51       9844.96       313.31 o
   2   3   7       2683.03       3072.89        93.04 o
  -3   4   7       4009.77       4356.23       136.82 o
  -1   4   7       2313.89       2345.03        65.67 o
   1   4   7       2312.05       2364.18        73.88 o
   3   4   7       4007.62       4320.66       123.13 o
  -4   5   7        534.63        539.06        41.04 o
  -2   5   7       3495.48       3420.41       103.98 o
   0   5   7      18125.24      17738.62       243.53 o
   2   5   7       3498.69       3201.50        98.51 o
   4   5   7        534.44        481.59        41.04 o
  -5   6   7         87.81         82.09        38.31 o
  -3   6   7       1519.47       1480.35        49.25 o
  -1   6   7       1287.30       1236.82        46.52 o
   1   6   7       1286.64       1258.71        46.52 o
   3   6   7       1521.41       1567.91        49.25 o
   5   6   7         86.65         68.41        38.31 o
  -6   7   7        315.39        309.20        41.04 o
  -4   7   7        124.70        145.03        38.31 o
  -2   7   7        287.56        317.41        38.31 o
   0   7   7       1496.02       1256.68        65.67 o
   2   7   7        287.30        333.83        38.31 o
   4   7   7        124.27         93.04        38.31 o
   6   7   7        315.65        301.00        41.04 o
  -7   8   7        842.97        861.94        46.52 o
  -5   8   7       1098.26        922.14        46.52 o
  -3   8   7        260.13        284.58        41.04 o
  -1   8   7       1052.69        979.60        46.52 o
   1   8   7       1049.82        908.46        46.52 o
   3   8   7        260.19        284.58        41.04 o
   5   8   7       1101.39       1056.22        49.25 o
   7   8   7        843.71        930.35        49.25 o
  -8   9   7          9.33        -24.63        41.04 o
  -6   9   7        563.87        582.84        43.78 o
  -4   9   7        150.52        125.87        41.04 o
  -2   9   7        895.11        996.02        46.52 o
   0   9   7        100.97        119.43        29.02 o
   2   9   7        894.70        982.34        46.52 o
   4   9   7        150.51         51.99        41.04 o
   6   9   7        561.92        495.27        43.78 o
   8   9   7          9.12        -41.04        41.04 o
  -9  10   7       2286.78       2194.53        62.94 o
  -7  10   7        228.55        218.91        43.78 o
  -5  10   7       2867.97       2971.65        93.04 o
  -3  10   7        104.43         79.35        41.04 o
  -1  10   7        230.01        257.21        43.78 o
   1  10   7        230.42        298.26        43.78 o
   3  10   7        104.55        120.40        41.04 o
   5  10   7       2862.40       2955.23        87.56 o
   7  10   7        229.71        246.27        43.78 o
   9  10   7       2290.31       2230.10        65.67 o
 -10  11   7       7775.01       7664.45       218.91 o
  -8  11   7       3026.08       3007.22        87.56 o
  -6  11   7       2180.12       2410.70        71.14 o
  -4  11   7        168.19        153.23        43.78 o
  -2  11   7         67.90        -19.15        43.78 o
   0  11   7       5824.23       5813.00       122.85 o
   2  11   7         67.65         79.35        43.78 o
   4  11   7        169.61        205.22        41.04 o
   6  11   7       2180.33       2202.74        62.94 o
   8  11   7       3022.53       3045.53        87.56 o
  10  11   7       7775.55       8192.56       216.17 o
 -11  12   7        593.16        634.83        60.20 o
  -9  12   7       1679.71       1543.29        62.94 o
  -7  12   7       5131.46       5116.93       155.97 o
  -5  12   7       2909.86       2933.34        95.77 o
  -3  12   7       1332.07       1338.06        54.73 o
  -1  12   7        165.20        172.39        46.52 o
   1  12   7        165.31         68.41        46.52 o
   3  12   7       1333.23       1340.80        54.73 o
   5  12   7       2908.92       2829.36        82.09 o
   7  12   7       5130.23       5064.94       147.76 o
   9  12   7       1680.33       1535.08        65.67 o
  11  12   7        592.41        612.94        60.20 o
 -12  13   7       1298.59       1357.22        65.67 o
 -10  13   7       1105.13       1009.70        62.94 o
  -8  13   7        259.81        128.61        54.73 o
  -6  13   7       2409.55       2153.49        68.41 o
  -4  13   7        151.93        183.33        46.52 o
  -2  13   7         93.21         35.57        46.52 o
   0  13   7       3095.48       3256.27        66.23 o
   2  13   7         92.59         82.09        46.52 o
   4  13   7        151.31        249.01        46.52 o
   6  13   7       2410.25       2169.91        68.41 o
   8  13   7        259.57         38.31        57.46 o
  10  13   7       1104.88       1075.38        62.94 o
  12  13   7       1299.36       1253.24        65.67 o
 -13  14   7        306.10        257.21        57.46 o
 -11  14   7       2690.87       2769.16        82.09 o
  -9  14   7        190.17        120.40        51.99 o
  -7  14   7       2514.84       2490.06        73.88 o
  -5  14   7        889.06        892.04        57.46 o
  -3  14   7        642.91        610.20        54.73 o
  -1  14   7        545.15        533.58        51.99 o
   1  14   7        545.06        506.22        51.99 o
   3  14   7        643.07        632.09        51.99 o
   5  14   7        891.90        965.92        57.46 o
   7  14   7       2510.90       2410.70        76.62 o
   9  14   7        189.98        166.92        51.99 o
  11  14   7       2687.34       2427.12        76.62 o
  13  14   7        306.88        358.46        54.73 o
 -14  15   7        340.01        435.08        54.73 o
 -12  15   7        811.79        848.26        60.20 o
 -10  15   7       2993.99       2796.52        84.83 o
  -8  15   7        202.60        251.74        54.73 o
  -6  15   7        888.41        842.79        60.20 o
  -4  15   7         63.11         82.09        49.25 o
  -2  15   7        140.25        207.96        49.25 o
   0  15   7        529.34        624.99        39.63 o
   2  15   7        140.28        155.97        51.99 o
   4  15   7         63.04         87.56        51.99 o
   6  15   7        885.87        774.38        60.20 o
   8  15   7        202.79        197.02        54.73 o
  10  15   7       2995.29       2706.23        82.09 o
  12  15   7        811.36        796.27        57.46 o
  14  15   7        341.03        413.19        54.73 o
 -15  16   7         17.84        -54.73        54.73 o
 -13  16   7        277.96        336.57        54.73 o
 -11  16   7         49.93         16.42        51.99 o
  -9  16   7       1476.03       1455.72        65.67 o
  -7  16   7       1758.55       1737.57        65.67 o
  -5  16   7        127.06        145.03        51.99 o
  -3  16   7        822.45        908.46        57.46 o
  -1  16   7       4883.78       4794.04       153.23 o
   1  16   7       4879.42       4613.44       134.08 o
   3  16   7        821.85        771.64        57.46 o
   5  16   7        127.60         95.77        51.99 o
   7  16   7       1757.98       1537.81        65.67 o
   9  16   7       1475.14       1521.40        65.67 o
  11  16   7         50.23         32.84        51.99 o
  13  16   7        278.36        238.06        54.73 o
  15  16   7         17.71        -54.73        54.73 o
 -16  17   7         26.89         93.04        54.73 o
 -14  17   7         86.67         73.88        51.99 o
 -12  17   7        829.82        727.86        62.94 o
 -10  17   7        602.30        503.48        57.46 o
  -8  17   7        426.53        440.55        54.73 o
  -6  17   7       1437.84       1485.82        65.67 o
  -4  17   7        552.21        530.85        57.46 o
  -2  17   7       1948.30       1934.58        71.14 o
   0  17   7       8440.35       8025.66       160.59 o
   2  17   7       1949.59       1885.33        68.41 o
   4  17   7        550.34        582.84        57.46 o
   6  17   7       1438.32       1461.20        65.67 o
   8  17   7        425.86        358.46        54.73 o
  10  17   7        602.08        725.13        57.46 o
  12  17   7        830.54        809.95        62.94 o
  14  17   7         86.17         24.63        54.73 o
  16  17   7         26.73         79.35        54.73 o
 -17  18   7        193.88        128.61        62.94 o
 -15  18   7        147.60        123.13        54.73 o
 -13  18   7        155.31        257.21        51.99 o
 -11  18   7        155.50        136.82        54.73 o
  -9  18   7        282.61        290.05        54.73 o
  -7  18   7        293.28        259.95        51.99 o
  -5  18   7        397.41        372.14        54.73 o
  -3  18   7         46.85        -54.73        54.73 o
  -1  18   7       2182.80       2054.98        76.62 o
   1  18   7       2183.20       1926.37        76.62 o
   3  18   7         46.87        -54.73        54.73 o
   5  18   7        397.25        352.99        57.46 o
   7  18   7        294.07        270.90        51.99 o
   9  18   7        282.38        355.72        54.73 o
  11  18   7        155.17        240.80        51.99 o
  13  18   7        155.50        169.65        54.73 o
  15  18   7        147.71        177.86        57.46 o
  17  18   7        194.07        186.07        65.67 o
 -18  19   7        122.83         65.67        62.94 o
 -16  19   7        291.65        224.38        65.67 o
 -14  19   7          9.29         46.52        54.73 o
 -12  19   7        207.87        197.02        57.46 o
 -10  19   7        262.45        259.95        54.73 o
  -8  19   7        213.57        216.17        54.73 o
  -6  19   7       1352.97       1335.33        62.94 o
  -4  19   7        346.30        352.99        57.46 o
  -2  19   7        260.84        139.55        57.46 o
   0  19   7         21.49        -38.70        38.70 o
   2  19   7        260.53         -5.47        60.20 o
   4  19   7        345.67        290.05        54.73 o
   6  19   7       1354.14       1206.72        65.67 o
   8  19   7        213.93        292.79        51.99 o
  10  19   7        262.19        202.49        54.73 o
  12  19   7        207.05        249.01        54.73 o
  14  19   7          9.31        -54.73        54.73 o
  16  19   7        291.77        317.41        62.94 o
  18  19   7        122.60        188.81        65.67 o
 -19  20   7        136.79        216.17        65.67 o
 -17  20   7        421.93        454.23        68.41 o
 -15  20   7         32.31         27.36        60.20 o
 -13  20   7        179.81        197.02        57.46 o
 -11  20   7        229.68        273.63        57.46 o
  -9  20   7        177.19        169.65        54.73 o
  -7  20   7         14.81         38.31        51.99 o
  -5  20   7        166.84        224.38        54.73 o
  -3  20   7        333.49        418.66        54.73 o
  -1  20   7         93.51         46.52        54.73 o
   1  20   7         93.64        106.72        51.99 o
   3  20   7        333.28        344.78        54.73 o
   5  20   7        166.16        177.86        54.73 o
   7  20   7         14.86        -54.73        54.73 o
   9  20   7        177.10        125.87        54.73 o
  11  20   7        230.47        339.30        54.73 o
  13  20   7        180.66        172.39        60.20 o
  15  20   7         32.38        -32.84        65.67 o
  17  20   7        422.40        560.95        65.67 o
  19  20   7        136.47        145.03        65.67 o
 -20  21   7        194.10        183.33        71.14 o
 -18  21   7        575.11        659.45        73.88 o
 -16  21   7        172.15        270.90        65.67 o
 -14  21   7         75.56        -13.68        62.94 o
 -12  21   7         17.65         -8.21        60.20 o
 -10  21   7         14.79          0.00        57.46 o
  -8  21   7        419.90        413.19        57.46 o
  -6  21   7        268.92        303.73        54.73 o
  -4  21   7        192.35        224.38        54.73 o
  -2  21   7       1049.57        971.40        62.94 o
   0  21   7       3255.73       3286.99        76.62 o
   2  21   7       1049.20        897.51        65.67 o
   4  21   7        192.20        161.44        54.73 o
   6  21   7        268.45        347.51        57.46 o
   8  21   7        420.12        421.39        60.20 o
  10  21   7         14.93          0.00        54.73 o
  12  21   7         17.55         51.99        57.46 o
  14  21   7         75.26        227.11        60.20 o
  16  21   7        172.28        268.16        65.67 o
  18  21   7        574.75        435.08        76.62 o
  20  21   7        194.17         98.51        73.88 o
 -21  22   7        105.89         57.46        71.14 o
 -19  22   7        252.26        270.90        76.62 o
 -17  22   7        710.86        870.15        76.62 o
 -15  22   7          5.76        -13.68        65.67 o
 -13  22   7         62.45        -38.31        62.94 o
 -11  22   7         31.18         30.10        60.20 o
  -9  22   7        153.94        114.93        57.46 o
  -7  22   7         47.30         35.57        54.73 o
  -5  22   7         58.24        -21.89        57.46 o
  -3  22   7       1454.19       1349.01        68.41 o
  -1  22   7        364.96        221.64        60.20 o
   1  22   7        364.69        385.82        60.20 o
   3  22   7       1454.16       1294.28        71.14 o
   5  22   7         57.72         60.20        54.73 o
   7  22   7         47.40         27.36        54.73 o
   9  22   7        153.81        232.59        54.73 o
  11  22   7         31.10        -41.04        57.46 o
  13  22   7         62.61         71.14        60.20 o
  15  22   7          5.80        120.40        62.94 o
  17  22   7        710.35        601.99        73.88 o
  19  22   7        252.57        363.93        73.88 o
  21  22   7        105.75        169.65        73.88 o
 -22  23   7         95.36        158.71        82.09 o
 -20  23   7         70.70        109.45        73.88 o
 -18  23   7        167.35         82.09        73.88 o
 -16  23   7        376.76        407.71        71.14 o
 -14  23   7         22.98         38.31        65.67 o
 -12  23   7        499.14        385.82        71.14 o
 -10  23   7         33.09         16.42        60.20 o
  -8  23   7         18.99         10.95        60.20 o
  -6  23   7         69.57        191.54        57.46 o
  -4  23   7         11.74         13.68        54.73 o
  -2  23   7         16.37        -57.46        57.46 o
   0  23   7        355.04        324.26        42.57 o
   2  23   7         16.49        -30.10        54.73 o
   4  23   7         11.91         35.57        57.46 o
   6  23   7         69.45         41.04        57.46 o
   8  23   7         18.94         10.95        57.46 o
  10  23   7         33.03         54.73        60.20 o
  12  23   7        499.10        604.73        68.41 o
  14  23   7         23.11        -65.67        65.67 o
  16  23   7        376.47        290.05        73.88 o
  18  23   7        166.91        251.74        71.14 o
  20  23   7         70.72        -46.52        76.62 o
  22  23   7         95.29         60.20        82.09 o
 -23  24   7         18.72        -32.84        79.35 o
 -21  24   7          5.73        -79.35        79.35 o
 -19  24   7         48.88        123.13        73.88 o
 -17  24   7          2.13        -71.14        71.14 o
 -15  24   7        171.22        322.89        71.14 o
 -13  24   7         46.09        210.70        62.94 o
 -11  24   7        166.62        161.44        65.67 o
  -9  24   7        223.77        172.39        62.94 o
  -7  24   7          5.96        -32.84        60.20 o
  -5  24   7         93.15        183.33        57.46 o
  -3  24   7         82.16         27.36        60.20 o
  -1  24   7         72.29         57.46        60.20 o
   1  24   7         72.26         32.84        60.20 o
   3  24   7         82.00        106.72        60.20 o
   5  24   7         93.07        166.92        57.46 o
   7  24   7          6.06         95.77        60.20 o
   9  24   7        224.80        145.03        62.94 o
  11  24   7        166.62        202.49        62.94 o
  13  24   7         45.96        101.24        65.67 o
  15  24   7        170.79        402.24        65.67 o
  17  24   7          2.19         30.10        71.14 o
  19  24   7         48.83         71.14        73.88 o
  21  24   7          5.72        -35.57        76.62 o
  23  24   7         18.71         32.84        82.09 o
 -22  25   7         41.00        -24.63        82.09 o
 -20  25   7         90.70         87.56        79.35 o
 -18  25   7        137.73        194.28        76.62 o
 -16  25   7         91.71         21.89        73.88 o
 -14  25   7          9.58        -54.73        68.41 o
 -12  25   7        125.70         95.77        65.67 o
 -10  25   7        113.11        142.29        62.94 o
  -8  25   7        240.07        366.67        62.94 o
  -6  25   7          4.67         51.99        57.46 o
  -4  25   7        116.48        103.98        60.20 o
  -2  25   7        100.65         54.73        62.94 o
   0  25   7        120.65        101.67        43.50 o
   2  25   7        100.93         -5.47        62.94 o
   4  25   7        116.32        169.65        60.20 o
   6  25   7          4.62        -60.20        60.20 o
   8  25   7        240.05        298.26        62.94 o
  10  25   7        113.54         90.30        62.94 o
  12  25   7        125.59        103.98        68.41 o
  14  25   7          9.55        117.66        65.67 o
  16  25   7         91.80        180.60        68.41 o
  18  25   7        137.68        202.49        76.62 o
  20  25   7         90.47         62.94        79.35 o
  22  25   7         40.93         21.89        79.35 o
 -21  26   7         31.82        106.72        79.35 o
 -19  26   7        106.73        128.61        82.09 o
 -17  26   7          6.96         16.42        71.14 o
 -15  26   7         18.41        128.61        68.41 o
 -13  26   7         38.45        125.87        65.67 o
 -11  26   7         66.07         54.73        65.67 o
  -9  26   7         48.61        -21.89        65.67 o
  -7  26   7         66.24         54.73        62.94 o
  -5  26   7         98.34         84.83        62.94 o
  -3  26   7         72.43         93.04        65.67 o
  -1  26   7         19.35         79.35        60.20 o
   1  26   7         19.23         -2.74        60.20 o
   3  26   7         72.48        -10.95        62.94 o
   5  26   7         98.41        131.34        62.94 o
   7  26   7         66.19         51.99        62.94 o
   9  26   7         48.45         79.35        65.67 o
  11  26   7         66.06        -10.95        68.41 o
  13  26   7         38.41        -71.14        71.14 o
  15  26   7         18.42        -16.42        71.14 o
  17  26   7          6.92         41.04        71.14 o
  19  26   7        106.69        123.13        84.83 o
  21  26   7         31.86         62.94        79.35 o
 -20  27   7         19.84         30.10        82.09 o
 -18  27   7         24.01         87.56        76.62 o
 -16  27   7         19.63         21.89        71.14 o
 -14  27   7         40.68         38.31        71.14 o
 -12  27   7         27.63          2.74        68.41 o
 -10  27   7        121.54        210.70        68.41 o
  -8  27   7         17.88         13.68        65.67 o
  -6  27   7        141.09         65.67        65.67 o
  -4  27   7         43.46         19.15        62.94 o
  -2  27   7         11.06        -60.20        62.94 o
   0  27   7        101.59        135.45        53.36 o
   2  27   7         11.05        -30.10        62.94 o
   4  27   7         43.38         54.73        62.94 o
   6  27   7        140.96        114.93        68.41 o
   8  27   7         17.79         38.31        62.94 o
  10  27   7        121.69        218.91        68.41 o
  12  27   7         27.52         -2.74        71.14 o
  14  27   7         40.59        120.40        68.41 o
  16  27   7         19.71        103.98        73.88 o
  18  27   7         24.08        -35.57        79.35 o
  20  27   7         19.86         82.09        79.35 o
 -17  28   7          0.38        -84.83        84.83 o
 -15  28   7        148.28        112.19        79.35 o
 -13  28   7        155.27        276.37        73.88 o
 -11  28   7         12.72        -35.57        71.14 o
  -9  28   7        228.88        243.53        71.14 o
  -7  28   7         80.80        -16.42        68.41 o
  -5  28   7         46.19         27.36        65.67 o
  -3  28   7        269.17        385.82        68.41 o
  -1  28   7        101.54        249.01        62.94 o
   1  28   7        101.74         62.94        68.41 o
   3  28   7        269.57        166.92        71.14 o
   5  28   7         46.02        -27.36        68.41 o
   7  28   7         80.78         38.31        68.41 o
   9  28   7        228.68        210.70        71.14 o
  11  28   7         12.62         82.09        68.41 o
  13  28   7        155.46        216.17        73.88 o
  15  28   7        148.17        232.59        82.09 o
  17  28   7          0.38         38.31        76.62 o
 -16  29   7         39.53         38.31        79.35 o
 -14  29   7         55.02         16.42        82.09 o
 -12  29   7         31.75        -16.42        73.88 o
 -10  29   7         56.88         93.04        71.14 o
  -8  29   7          5.23        -24.63        68.41 o
  -6  29   7         18.86         13.68        68.41 o
  -4  29   7         38.98         95.77        68.41 o
  -2  29   7          1.62        -13.68        68.41 o
   0  29   7          3.92         29.32        47.37 o
   2  29   7          1.60         30.10        68.41 o
   4  29   7         38.95        -19.15        68.41 o
   6  29   7         18.81        158.71        68.41 o
   8  29   7          5.28         27.36        68.41 o
  10  29   7         57.00        120.40        68.41 o
  12  29   7         31.65         21.89        71.14 o
  14  29   7         55.18         27.36        82.09 o
  16  29   7         39.65        -10.95        82.09 o
 -15  30   7         17.13        -19.15        82.09 o
 -13  30   7         64.31          2.74        79.35 o
 -11  30   7         12.78         57.46        79.35 o
  -9  30   7         23.94          2.74        68.41 o
  -7  30   7         11.00         76.62        68.41 o
  -5  30   7         25.43        -21.89        71.14 o
  -3  30   7         16.09        134.08        68.41 o
  -1  30   7          0.24        -21.89        68.41 o
   1  30   7          0.25         21.89        68.41 o
   3  30   7         16.07         90.30        68.41 o
   5  30   7         25.39          5.47        71.14 o
   7  30   7         10.91         13.68        68.41 o
   9  30   7         23.99        -73.88        73.88 o
  11  30   7         12.77        -51.99        79.35 o
  13  30   7         64.46        -35.57        82.09 o
  15  30   7         17.15         73.88        79.35 o
 -12  31   7          1.06         43.78        79.35 o
 -10  31   7          3.89         35.57        76.62 o
  -8  31   7          6.88         -8.21        73.88 o
  -6  31   7         25.03         -2.74        73.88 o
  -4  31   7         14.56         76.62        68.41 o
  -2  31   7          5.76         79.35        71.14 o
   0  31   7          0.89         27.36        93.04 o
   2  31   7          5.74        -54.73        71.14 o
   4  31   7         14.62        145.03        68.41 o
   6  31   7         24.98        164.18        73.88 o
   8  31   7          6.84        197.02        73.88 o
  10  31   7          3.89        109.45        79.35 o
  12  31   7          1.07        -30.10        79.35 o
  -9  32   7        146.63        249.01        84.83 o
  -7  32   7         46.28         27.36        79.35 o
  -5  32   7        117.91        153.23        79.35 o
  -3  32   7         14.81         13.68        79.35 o
  -1  32   7         63.10        117.66        79.35 o
   1  32   7         63.01        -27.36        82.09 o
   3  32   7         14.82          0.00        79.35 o
   5  32   7        118.20         60.20        82.09 o
   7  32   7         46.31         10.95        79.35 o
   9  32   7        146.45         43.78        87.56 o
  -6  33   7         26.11         95.77        82.09 o
  -4  33   7          8.11        -24.63        79.35 o
  -2  33   7          6.67         73.88        76.62 o
   0  33   7          3.77         64.04        55.12 o
   2  33   7          6.63         -5.47        79.35 o
   4  33   7          8.05         43.78        79.35 o
   6  33   7         26.13         13.68        82.09 o
   0   0   8       1047.69       1017.89        36.94 o
  -2   2   8       3690.28       3633.84       114.93 o
   0   2   8       2567.51       2553.09       103.98 o
   2   2   8       3696.12       3803.49       117.66 o
  -1   3   8       8430.70       8742.56       221.64 o
   1   3   8       8439.83       8767.19       229.85 o
  -4   4   8        354.90        358.46        43.78 o
  -2   4   8       2668.29       2670.65        79.35 o
   0   4   8        842.08        821.40        42.41 o
   2   4   8       2668.03       2728.12        73.88 o
   4   4   8        356.26        435.08        43.78 o
  -3   5   8          2.64        -43.78        43.78 o
  -1   5   8        525.79        643.04        46.52 o
   1   5   8        525.44        555.47        46.52 o
   3   5   8          2.62        -35.57        41.04 o
  -6   6   8         14.89         -5.47        41.04 o
  -4   6   8       1262.49       1228.61        51.99 o
  -2   6   8        590.31        621.15        46.52 o
   0   6   8       2067.39       1980.03        43.78 o
   2   6   8        590.96        664.93        46.52 o
   4   6   8       1261.36       1332.59        51.99 o
   6   6   8         15.16         51.99        41.04 o
  -5   7   8        992.80       1050.75        51.99 o
  -3   7   8        524.84        511.69        46.52 o
  -1   7   8        212.94        295.52        46.52 o
   1   7   8        213.53        205.22        43.78 o
   3   7   8        523.52        498.01        46.52 o
   5   7   8        991.08       1050.75        51.99 o
  -8   8   8          8.12        -16.42        46.52 o
  -6   8   8       2196.30       2446.27        71.14 o
  -4   8   8         99.09        139.55        43.78 o
  -2   8   8        362.68        339.30        46.52 o
   0   8   8          0.88         23.26        36.94 o
   2   8   8        363.15        309.20        46.52 o
   4   8   8         99.32         21.89        43.78 o
   6   8   8       2192.48       2402.49        76.62 o
   8   8   8          8.37        -16.42        46.52 o
  -7   9   8        447.03        506.22        49.25 o
  -5   9   8        285.33        238.06        46.52 o
  -3   9   8        552.73        563.68        49.25 o
  -1   9   8       1266.63       1121.89        54.73 o
   1   9   8       1266.48       1173.88        54.73 o
   3   9   8        552.13        511.69        49.25 o
   5   9   8        287.05        229.85        46.52 o
   7   9   8        447.54        470.65        49.25 o
 -10  10   8      21149.23      20670.20       380.35 o
  -8  10   8       3438.89       3360.21        98.51 o
  -6  10   8        862.51        774.38        57.46 o
  -4  10   8         12.71        -24.63        46.52 o
  -2  10   8         42.45         79.35        46.52 o
   0  10   8       3764.45       3888.12        80.72 o
   2  10   8         42.66         10.95        46.52 o
   4  10   8         12.78         57.46        46.52 o
   6  10   8        860.91        853.73        54.73 o
   8  10   8       3435.46       3488.81       101.24 o
  10  10   8      21145.17      20911.00       385.82 o
  -9  11   8       4219.04       3822.65       123.13 o
  -7  11   8       1935.19       1904.48        68.41 o
  -5  11   8        121.31         73.88        51.99 o
  -3  11   8        322.50        301.00        49.25 o
  -1  11   8          4.03         16.42        49.25 o
   1  11   8          4.00        -13.68        46.52 o
   3  11   8        322.09        366.67        49.25 o
   5  11   8        120.37        229.85        49.25 o
   7  11   8       1937.82       1953.74        68.41 o
   9  11   8       4220.45       3836.33       117.66 o
 -12  12   8       4589.98       4446.53       142.29 o
 -10  12   8       2926.02       2999.01        93.04 o
  -8  12   8       6155.30       5798.27       180.60 o
  -6  12   8        174.22        147.76        51.99 o
  -4  12   8       1231.60       1234.08        62.94 o
  -2  12   8       1270.42       1151.99        60.20 o
   0  12   8        367.50        367.74        53.36 o
   2  12   8       1268.05       1203.98        60.20 o
   4  12   8       1230.42       1275.13        60.20 o
   6  12   8        174.21        120.40        54.73 o
   8  12   8       6157.08       5853.00       164.18 o
  10  12   8       2926.45       3108.47        95.77 o
  12  12   8       4592.11       4358.97       128.61 o
 -11  13   8        737.75        738.81        60.20 o
  -9  13   8        269.00        232.59        54.73 o
  -7  13   8       1990.03       1827.87        68.41 o
  -5  13   8        598.03        511.69        57.46 o
  -3  13   8        237.37        112.19        54.73 o
  -1  13   8         97.01        101.24        51.99 o
   1  13   8         97.58        142.29        49.25 o
   3  13   8        238.42        188.81        54.73 o
   5  13   8        597.60        435.08        57.46 o
   7  13   8       1993.87       2035.83        71.14 o
   9  13   8        268.85        221.64        57.46 o
  11  13   8        738.58        640.30        62.94 o
 -14  14   8        142.99        123.13        54.73 o
 -12  14   8        108.90         60.20        54.73 o
 -10  14   8        628.47        615.67        60.20 o
  -8  14   8        211.71        161.44        51.99 o
  -6  14   8         91.77        101.24        51.99 o
  -4  14   8        201.79        188.81        51.99 o
  -2  14   8          1.44        -27.36        51.99 o
   0  14   8          0.09          8.42        37.69 o
   2  14   8          1.44         79.35        49.25 o
   4  14   8        201.37        205.22        51.99 o
   6  14   8         92.26        145.03        51.99 o
   8  14   8        211.93        161.44        51.99 o
  10  14   8        628.82        648.51        57.46 o
  12  14   8        109.55        199.75        51.99 o
  14  14   8        142.35        243.53        51.99 o
 -13  15   8        202.88        227.11        54.73 o
 -11  15   8        518.72        536.32        54.73 o
  -9  15   8        200.95        175.12        51.99 o
  -7  15   8        575.13        569.16        54.73 o
  -5  15   8         10.83         -8.21        49.25 o
  -3  15   8        527.60        582.84        57.46 o
  -1  15   8       1113.71        935.82        62.94 o
   1  15   8       1115.68       1069.90        60.20 o
   3  15   8        528.85        547.27        54.73 o
   5  15   8         10.74         -5.47        49.25 o
   7  15   8        576.53        577.36        54.73 o
   9  15   8        200.42        172.39        51.99 o
  11  15   8        519.29        525.37        57.46 o
  13  15   8        203.30        207.96        54.73 o
 -16  16   8        863.71        681.34        68.41 o
 -14  16   8         31.46         -8.21        54.73 o
 -12  16   8         22.67        -13.68        51.99 o
 -10  16   8        214.40        235.32        51.99 o
  -8  16   8        244.58        259.95        51.99 o
  -6  16   8         85.41         68.41        51.99 o
  -4  16   8         10.97        -51.99        51.99 o
  -2  16   8         42.08         79.35        51.99 o
   0  16   8       2275.33       2129.29        50.31 o
   2  16   8         41.96        153.23        51.99 o
   4  16   8         10.98        -49.25        49.25 o
   6  16   8         85.50         62.94        51.99 o
   8  16   8        244.14        317.41        51.99 o
  10  16   8        213.78        221.64        54.73 o
  12  16   8         22.98         30.10        51.99 o
  14  16   8         31.17         49.25        54.73 o
  16  16   8        862.64        859.21        68.41 o
 -15  17   8         23.03         57.46        57.46 o
 -13  17   8        117.53         84.83        57.46 o
 -11  17   8          1.91         10.95        51.99 o
  -9  17   8        454.78        465.18        57.46 o
  -7  17   8         81.49        180.60        51.99 o
  -5  17   8        141.97        131.34        51.99 o
  -3  17   8          1.49         -8.21        49.25 o
  -1  17   8       1224.01       1299.75        65.67 o
   1  17   8       1225.02       1316.17        65.67 o
   3  17   8          1.50         57.46        51.99 o
   5  17   8        142.38         98.51        51.99 o
   7  17   8         81.78        188.81        51.99 o
   9  17   8        455.14        396.77        57.46 o
  11  17   8          1.97        -16.42        51.99 o
  13  17   8        117.61        164.18        54.73 o
  15  17   8         23.20          8.21        57.46 o
 -18  18   8         22.68         49.25        62.94 o
 -16  18   8         11.67         30.10        60.20 o
 -14  18   8         20.75          8.21        60.20 o
 -12  18   8         28.21        -49.25        54.73 o
 -10  18   8          8.43         54.73        51.99 o
  -8  18   8        235.85        303.73        54.73 o
  -6  18   8        359.75        235.32        54.73 o
  -4  18   8        161.67        103.98        51.99 o
  -2  18   8        748.24        719.65        60.20 o
   0  18   8        861.59        880.09        44.50 o
   2  18   8        748.74        697.76        60.20 o
   4  18   8        162.14         95.77        51.99 o
   6  18   8        358.45        169.65        57.46 o
   8  18   8        236.08        240.80        54.73 o
  10  18   8          8.56         60.20        51.99 o
  12  18   8         28.19         73.88        54.73 o
  14  18   8         20.78         27.36        60.20 o
  16  18   8         11.67         16.42        60.20 o
  18  18   8         22.68        142.29        60.20 o
 -17  19   8        380.12        380.35        68.41 o
 -15  19   8        243.65        194.28        65.67 o
 -13  19   8        204.64        188.81        60.20 o
 -11  19   8         56.84        106.72        57.46 o
  -9  19   8        156.29        213.43        54.73 o
  -7  19   8        863.64        941.30        62.94 o
  -5  19   8        389.40        440.55        54.73 o
  -3  19   8         86.68        -54.73        54.73 o
  -1  19   8        930.59        840.05        62.94 o
   1  19   8        930.90        886.57        62.94 o
   3  19   8         86.74         21.89        54.73 o
   5  19   8        388.87        424.13        57.46 o
   7  19   8        862.08        861.94        62.94 o
   9  19   8        156.14        153.23        54.73 o
  11  19   8         56.99         57.46        54.73 o
  13  19   8        204.65        166.92        62.94 o
  15  19   8        243.68        257.21        65.67 o
  17  19   8        379.52        399.50        68.41 o
 -20  20   8         76.82         51.99        73.88 o
 -18  20   8        175.20        142.29        68.41 o
 -16  20   8         61.24        -19.15        62.94 o
 -14  20   8         49.80        134.08        60.20 o
 -12  20   8         55.39        -30.10        60.20 o
 -10  20   8        129.58         -8.21        60.20 o
  -8  20   8        114.29         27.36        57.46 o
  -6  20   8        205.73        202.49        57.46 o
  -4  20   8        249.42        270.90        57.46 o
  -2  20   8        251.41        268.16        57.46 o
   0  20   8          7.05        -39.63        39.63 o
   2  20   8        251.24        158.71        57.46 o
   4  20   8        250.54        183.33        60.20 o
   6  20   8        204.86        109.45        57.46 o
   8  20   8        114.16         93.04        54.73 o
  10  20   8        129.22        216.17        54.73 o
  12  20   8         55.08         24.63        60.20 o
  14  20   8         49.66        112.19        62.94 o
  16  20   8         61.38         38.31        62.94 o
  18  20   8        175.32        177.86        68.41 o
  20  20   8         76.96         82.09        73.88 o
 -19  21   8        279.58        350.25        71.14 o
 -17  21   8        236.99        172.39        71.14 o
 -15  21   8         71.83        103.98        62.94 o
 -13  21   8        353.75        309.20        65.67 o
 -11  21   8          5.78         19.15        60.20 o
  -9  21   8        216.48        183.33        62.94 o
  -7  21   8         18.95        -46.52        54.73 o
  -5  21   8        191.21        186.07        57.46 o
  -3  21   8       1012.49        886.57        68.41 o
  -1  21   8         55.18         95.77        57.46 o
   1  21   8         55.67         57.46        57.46 o
   3  21   8       1012.11        872.89        68.41 o
   5  21   8        190.64        205.22        54.73 o
   7  21   8         18.94         73.88        54.73 o
   9  21   8        216.45        131.34        60.20 o
  11  21   8          5.69         19.15        60.20 o
  13  21   8        353.78        470.65        65.67 o
  15  21   8         71.75         35.57        65.67 o
  17  21   8        236.69        249.01        71.14 o
  19  21   8        279.50        314.68        73.88 o
 -22  22   8        475.27        612.94        87.56 o
 -20  22   8         35.21         19.15        73.88 o
 -18  22   8        266.81        262.69        73.88 o
 -16  22   8        253.34        306.47        71.14 o
 -14  22   8         36.15         -2.74        65.67 o
 -12  22   8         20.70         -2.74        62.94 o
 -10  22   8         17.82         13.68        60.20 o
  -8  22   8          0.54        -19.15        60.20 o
  -6  22   8         62.98        103.98        60.20 o
  -4  22   8         66.97        -60.20        60.20 o
  -2  22   8        336.04        372.14        62.94 o
   0  22   8       3175.51       2886.14        62.86 o
   2  22   8        335.93        459.70        62.94 o
   4  22   8         67.10         41.04        57.46 o
   6  22   8         63.24         49.25        60.20 o
   8  22   8          0.51         24.63        60.20 o
  10  22   8         17.81        -35.57        62.94 o
  12  22   8         20.80        -62.94        62.94 o
  14  22   8         36.17         -2.74        65.67 o
  16  22   8        253.56        426.87        71.14 o
  18  22   8        267.04        251.74        76.62 o
  20  22   8         35.26        109.45        71.14 o
  22  22   8        474.75        621.15        84.83 o
 -21  23   8         78.63        -19.15        82.09 o
 -19  23   8        105.01        257.21        76.62 o
 -17  23   8         92.80        153.23        68.41 o
 -15  23   8          1.47        -24.63        68.41 o
 -13  23   8         24.37        -21.89        65.67 o
 -11  23   8         63.54         57.46        62.94 o
  -9  23   8          9.04          8.21        60.20 o
  -7  23   8        271.89        363.93        62.94 o
  -5  23   8        196.73        268.16        62.94 o
  -3  23   8        629.05        541.79        68.41 o
  -1  23   8        977.13        763.43        79.35 o
   1  23   8        977.02        678.61        79.35 o
   3  23   8        629.12        541.79        71.14 o
   5  23   8        196.16        142.29        62.94 o
   7  23   8        272.30        361.19        62.94 o
   9  23   8          8.98        -51.99        62.94 o
  11  23   8         63.42        112.19        62.94 o
  13  23   8         24.25        103.98        65.67 o
  15  23   8          1.50         -2.74        65.67 o
  17  23   8         92.93         62.94        73.88 o
  19  23   8        104.97         43.78        79.35 o
  21  23   8         78.77         24.63        79.35 o
 -22  24   8         75.21          8.21        79.35 o
 -20  24   8         45.63        -62.94        84.83 o
 -18  24   8        126.13        103.98        76.62 o
 -16  24   8         79.64         95.77        71.14 o
 -14  24   8        200.60        270.90        71.14 o
 -12  24   8         19.33         10.95        65.67 o
 -10  24   8        132.35         10.95        65.67 o
  -8  24   8         61.13         32.84        65.67 o
  -6  24   8         39.19         90.30        62.94 o
  -4  24   8        168.39        158.71        62.94 o
  -2  24   8          7.66        -32.84        65.67 o
   0  24   8        576.26        407.73        50.31 o
   2  24   8          7.52        -16.42        62.94 o
   4  24   8        168.75        199.75        62.94 o
   6  24   8         39.51        -62.94        62.94 o
   8  24   8         60.96        -19.15        62.94 o
  10  24   8        132.05        120.40        65.67 o
  12  24   8         19.34        -54.73        65.67 o
  14  24   8        200.41        268.16        71.14 o
  16  24   8         79.42         -2.74        73.88 o
  18  24   8        126.16         62.94        79.35 o
  20  24   8         45.79        101.24        79.35 o
  22  24   8         75.15        -57.46        87.56 o
 -21  25   8         11.18        -35.57        82.09 o
 -19  25   8        103.91        205.22        82.09 o
 -17  25   8         65.85         82.09        76.62 o
 -15  25   8         26.68         27.36        71.14 o
 -13  25   8         24.60         43.78        65.67 o
 -11  25   8         76.58        227.11        65.67 o
  -9  25   8         65.73        139.55        65.67 o
  -7  25   8        120.40         98.51        65.67 o
  -5  25   8        217.00        166.92        65.67 o
  -3  25   8          8.90        -30.10        62.94 o
  -1  25   8         36.35        -62.94        62.94 o
   1  25   8         36.25         73.88        62.94 o
   3  25   8          8.99        -13.68        60.20 o
   5  25   8        217.31        232.59        65.67 o
   7  25   8        120.20        158.71        62.94 o
   9  25   8         65.80         62.94        65.67 o
  11  25   8         76.79         38.31        68.41 o
  13  25   8         24.64         35.57        68.41 o
  15  25   8         26.74         87.56        68.41 o
  17  25   8         65.99        -30.10        76.62 o
  19  25   8        103.88        227.11        76.62 o
  21  25   8         11.20        136.82        82.09 o
 -18  26   8         77.92        -27.36        76.62 o
 -16  26   8         42.67         71.14        73.88 o
 -14  26   8         34.14        -21.89        71.14 o
 -12  26   8        131.43        265.42        73.88 o
 -10  26   8         48.39         71.14        68.41 o
  -8  26   8         35.97          8.21        68.41 o
  -6  26   8         19.84         -8.21        65.67 o
  -4  26   8         14.00        -65.67        65.67 o
  -2  26   8         24.73        -43.78        62.94 o
   0  26   8          5.30        -10.54        45.44 o
   2  26   8         24.60         41.04        62.94 o
   4  26   8         14.06        106.72        62.94 o
   6  26   8         19.81         76.62        65.67 o
   8  26   8         36.03         27.36        65.67 o
  10  26   8         48.28         -2.74        68.41 o
  12  26   8        131.52        205.22        71.14 o
  14  26   8         34.07          2.74        73.88 o
  16  26   8         42.53        -76.62        76.62 o
  18  26   8         77.76        106.72        82.09 o
 -17  27   8         12.06        -79.35        79.35 o
 -15  27   8         17.35        -82.09        82.09 o
 -13  27   8         53.37        -68.41        71.14 o
 -11  27   8         32.50         21.89        73.88 o
  -9  27   8        106.37        -24.63        71.14 o
  -7  27   8         42.79         46.52        68.41 o
  -5  27   8         36.10         62.94        65.67 o
  -3  27   8         68.56        128.61        68.41 o
  -1  27   8         97.22        106.72        68.41 o
   1  27   8         97.27        150.50        68.41 o
   3  27   8         68.56        213.43        62.94 o
   5  27   8         36.20         62.94        65.67 o
   7  27   8         42.68        114.93        68.41 o
   9  27   8        106.16        114.93        71.14 o
  11  27   8         32.43         87.56        73.88 o
  13  27   8         53.12         57.46        73.88 o
  15  27   8         17.31        -79.35        79.35 o
  17  27   8         12.11        147.76        76.62 o
 -16  28   8         19.24          2.74        79.35 o
 -14  28   8         45.78        -76.62        79.35 o
 -12  28   8         63.11        101.24        73.88 o
 -10  28   8         33.51         71.14        73.88 o
  -8  28   8        160.04        221.64        73.88 o
  -6  28   8         16.89         13.68        68.41 o
  -4  28   8         20.43        142.29        65.67 o
  -2  28   8          0.21        -60.20        68.41 o
   0  28   8          0.39         -6.84        48.37 o
   2  28   8          0.22        -62.94        68.41 o
   4  28   8         20.30        139.55        68.41 o
   6  28   8         16.89        -71.14        71.14 o
   8  28   8        160.17        175.12        73.88 o
  10  28   8         33.56         16.42        71.14 o
  12  28   8         63.39        -21.89        73.88 o
  14  28   8         45.97         79.35        79.35 o
  16  28   8         19.25        -79.35        79.35 o
 -15  29   8         33.69        -24.63        84.83 o
 -13  29   8         11.04         -5.47        82.09 o
 -11  29   8        236.79        369.40        82.09 o
  -9  29   8         61.03        -57.46        76.62 o
  -7  29   8        110.58          5.47        76.62 o
  -5  29   8         10.96         93.04        68.41 o
  -3  29   8         87.58        101.24        71.14 o
  -1  29   8         46.95         71.14        71.14 o
   1  29   8         47.13         38.31        71.14 o
   3  29   8         87.37         71.14        71.14 o
   5  29   8         10.97        -41.04        68.41 o
   7  29   8        110.66        109.45        73.88 o
   9  29   8         60.91        205.22        73.88 o
  11  29   8        236.96        355.72        79.35 o
  13  29   8         11.10         10.95        82.09 o
  15  29   8         33.55         93.04        79.35 o
 -12  30   8         65.37        131.34        82.09 o
 -10  30   8         12.46         68.41        79.35 o
  -8  30   8         60.68        109.45        79.35 o
  -6  30   8         26.89        199.75        71.14 o
  -4  30   8          2.34        -24.63        73.88 o
  -2  30   8          6.12         46.52        71.14 o
   0  30   8         20.25         51.99        52.24 o
   2  30   8          6.13        -16.42        73.88 o
   4  30   8          2.34        -35.57        71.14 o
   6  30   8         26.94         65.67        93.04 o
   8  30   8         60.82        -71.14        82.09 o
  10  30   8         12.56         -5.47        82.09 o
  12  30   8         65.34        -84.83        84.83 o
  -9  31   8         56.43        134.08        82.09 o
  -7  31   8         78.05        218.91        82.09 o
  -5  31   8        109.27          2.74        82.09 o
  -3  31   8          4.63        -76.62        79.35 o
  -1  31   8         15.80         32.84        76.62 o
   1  31   8         15.81        -41.04        79.35 o
   3  31   8          4.59        142.29        76.62 o
   5  31   8        109.09        123.13        79.35 o
   7  31   8         77.89         27.36        82.09 o
   9  31   8         56.41        197.02        82.09 o
  -6  32   8         10.24         87.56        82.09 o
  -4  32   8         49.77         73.88        79.35 o
  -2  32   8         23.22         30.10        79.35 o
   0  32   8         80.90         69.15        57.05 o
   2  32   8         23.18         38.31        79.35 o
   4  32   8         49.66         82.09        82.09 o
   6  32   8         10.14        -24.63        79.35 o
   0   1   9       4110.48       4324.19       123.13 o
  -1   2   9       1468.62       1422.89        57.46 o
   1   2   9       1470.49       1228.61        57.46 o
  -2   3   9        114.93         71.14        49.25 o
   0   3   9       3411.87       3335.76        84.83 o
   2   3   9        115.94        158.71        46.52 o
  -3   4   9        774.14        867.42        54.73 o
  -1   4   9       5016.84       4714.69       139.55 o
   1   4   9       5007.48       4791.31       155.97 o
   3   4   9        771.84        842.79        54.73 o
  -4   5   9       1089.61       1149.26        54.73 o
  -2   5   9         66.14        177.86        46.52 o
   0   5   9        268.05        277.54        35.76 o
   2   5   9         66.52         24.63        46.52 o
   4   5   9       1093.96       1119.16        54.73 o
  -5   6   9        130.83        -49.25        51.99 o
  -3   6   9        473.89        385.82        51.99 o
  -1   6   9        738.59        607.46        54.73 o
   1   6   9        738.64        643.04        54.73 o
   3   6   9        474.46        451.49        51.99 o
   5   6   9        130.26        210.70        46.52 o
  -6   7   9        801.87        976.87        57.46 o
  -4   7   9         53.63        -51.99        51.99 o
  -2   7   9       1723.86       1660.95        62.94 o
   0   7   9         66.89        -16.42        35.76 o
   2   7   9       1727.02       1838.81        62.94 o
   4   7   9         53.61         51.99        49.25 o
   6   7   9        802.38        790.80        57.46 o
  -7   8   9        415.35        410.45        54.73 o
  -5   8   9        157.05        161.44        51.99 o
  -3   8   9        132.81        145.03        54.73 o
  -1   8   9        322.10        205.22        57.46 o
   1   8   9        321.93        325.62        54.73 o
   3   8   9        132.55        197.02        51.99 o
   5   8   9        157.98        158.71        51.99 o
   7   8   9        414.54        451.49        54.73 o
  -8   9   9       1509.93       1570.65        65.67 o
  -6   9   9       1563.38       1422.89        65.67 o
  -4   9   9        449.02        415.92        57.46 o
  -2   9   9        649.16        577.36        57.46 o
   0   9   9        290.53        283.58        39.63 o
   2   9   9        649.10        700.50        57.46 o
   4   9   9        448.20        440.55        54.73 o
   6   9   9       1561.12       1504.98        62.94 o
   8   9   9       1509.84       1526.87        65.67 o
  -9  10   9       1200.34       1275.13        62.94 o
  -7  10   9        952.14        872.89        60.20 o
  -5  10   9        653.72        632.09        60.20 o
  -3  10   9       1234.22       1307.96        62.94 o
  -1  10   9        718.63        643.04        60.20 o
   1  10   9        718.94        777.12        60.20 o
   3  10   9       1233.66       1206.72        62.94 o
   5  10   9        655.01        673.14        57.46 o
   7  10   9        952.12       1026.12        62.94 o
   9  10   9       1200.96       1225.87        65.67 o
 -10  11   9       5139.25       4955.48       139.55 o
  -8  11   9       1455.51       1398.26        68.41 o
  -6  11   9         32.13         46.52        57.46 o
  -4  11   9       3483.31       3436.82       109.45 o
  -2  11   9       1679.22       1524.13        68.41 o
   0  11   9        342.50        326.82        50.62 o
   2  11   9       1679.02       1811.45        68.41 o
   4  11   9       3483.79       3715.93       114.93 o
   6  11   9         31.92         60.20        54.73 o
   8  11   9       1452.80       1411.94        65.67 o
  10  11   9       5140.32       4988.32       142.29 o
 -11  12   9        122.45        109.45        54.73 o
  -9  12   9       3024.78       3124.88        98.51 o
  -7  12   9         57.50         49.25        54.73 o
  -5  12   9        543.03        596.52        60.20 o
  -3  12   9       1715.44       1811.45        71.14 o
  -1  12   9       1152.73        938.56        65.67 o
   1  12   9       1153.11       1132.84        62.94 o
   3  12   9       1716.23       1710.20        71.14 o
   5  12   9        542.10        612.94        60.20 o
   7  12   9         57.62        103.98        51.99 o
   9  12   9       3025.29       3196.03       103.98 o
  11  12   9        122.27         51.99        57.46 o
 -12  13   9         61.82         13.68        51.99 o
 -10  13   9        699.94        667.66        60.20 o
  -8  13   9       1950.75       1805.97        71.14 o
  -6  13   9         31.72         46.52        51.99 o
  -4  13   9       1291.88       1288.81        65.67 o
  -2  13   9        104.81        183.33        54.73 o
   0  13   9        548.42        548.70        41.57 o
   2  13   9        105.10         24.63        54.73 o
   4  13   9       1291.01       1255.97        65.67 o
   6  13   9         31.38         32.84        51.99 o
   8  13   9       1952.05       1912.69        71.14 o
  10  13   9        699.92        714.18        60.20 o
  12  13   9         61.81         54.73        54.73 o
 -13  14   9        295.86        446.02        57.46 o
 -11  14   9         16.80         41.04        51.99 o
  -9  14   9        290.37        279.11        54.73 o
  -7  14   9        695.20        738.81        60.20 o
  -5  14   9        305.41        339.30        57.46 o
  -3  14   9        706.05        656.72        60.20 o
  -1  14   9        488.78        333.83        57.46 o
   1  14   9        487.14        331.10        57.46 o
   3  14   9        707.46        697.76        62.94 o
   5  14   9        306.53        298.26        57.46 o
   7  14   9        696.25        730.60        60.20 o
   9  14   9        290.11        350.25        54.73 o
  11  14   9         17.06         30.10        51.99 o
  13  14   9        295.57        355.72        57.46 o
 -14  15   9         75.08        210.70        57.46 o
 -12  15   9        282.73        301.00        57.46 o
 -10  15   9        212.03        235.32        54.73 o
  -8  15   9         15.11         30.10        51.99 o
  -6  15   9        143.88        254.48        54.73 o
  -4  15   9        214.80        147.76        57.46 o
  -2  15   9       1540.87       1329.85        68.41 o
   0  15   9       1816.22       1636.43        49.31 o
   2  15   9       1540.11       1499.51        65.67 o
   4  15   9        213.83        169.65        54.73 o
   6  15   9        143.79        254.48        51.99 o
   8  15   9         15.02         24.63        51.99 o
  10  15   9        210.98        218.91        54.73 o
  12  15   9        282.66        363.93        57.46 o
  14  15   9         75.16         84.83        57.46 o
 -15  16   9         14.14         60.20        60.20 o
 -13  16   9         41.35         49.25        54.73 o
 -11  16   9        158.73         71.14        54.73 o
  -9  16   9        592.69        591.05        57.46 o
  -7  16   9        161.86        145.03        54.73 o
  -5  16   9         65.64        164.18        51.99 o
  -3  16   9         42.44        123.13        51.99 o
  -1  16   9       1221.34        933.09        62.94 o
   1  16   9       1220.90        987.81        62.94 o
   3  16   9         42.27        -46.52        54.73 o
   5  16   9         65.96         73.88        51.99 o
   7  16   9        161.61        186.07        54.73 o
   9  16   9        592.92        478.86        60.20 o
  11  16   9        159.41         82.09        57.46 o
  13  16   9         41.17         54.73        57.46 o
  15  16   9         14.15        -16.42        62.94 o
 -16  17   9        210.71        235.32        62.94 o
 -14  17   9        371.21        426.87        62.94 o
 -12  17   9         57.21         46.52        57.46 o
 -10  17   9        314.70        347.51        60.20 o
  -8  17   9         57.61         43.78        54.73 o
  -6  17   9        511.31        503.48        60.20 o
  -4  17   9        806.88        610.20        60.20 o
  -2  17   9         19.05        -24.63        54.73 o
   0  17   9         49.44        -21.89        60.20 o
   2  17   9         19.23        -21.89        54.73 o
   4  17   9        806.18        831.84        62.94 o
   6  17   9        511.37        585.57        57.46 o
   8  17   9         57.95        161.44        51.99 o
  10  17   9        314.93        331.10        60.20 o
  12  17   9         57.26        -62.94        62.94 o
  14  17   9        371.74        443.28        65.67 o
  16  17   9        210.42        259.95        65.67 o
 -17  18   9         80.69        145.03        65.67 o
 -15  18   9         88.55         90.30        62.94 o
 -13  18   9         90.58        155.97        60.20 o
 -11  18   9        424.44        374.88        65.67 o
  -9  18   9         95.36        106.72        57.46 o
  -7  18   9         91.83         49.25        57.46 o
  -5  18   9         75.43        -57.46        57.46 o
  -3  18   9        290.28        251.74        60.20 o
  -1  18   9        563.87        500.75        57.46 o
   1  18   9        562.77        478.86        57.46 o
   3  18   9        290.84        199.75        57.46 o
   5  18   9         75.05         71.14        54.73 o
   7  18   9         91.86         46.52        54.73 o
   9  18   9         94.97         41.04        57.46 o
  11  18   9        424.72        476.12        62.94 o
  13  18   9         90.62         82.09        62.94 o
  15  18   9         88.40         -2.74        62.94 o
  17  18   9         80.81        109.45        65.67 o
 -18  19   9        121.47         71.14        68.41 o
 -16  19   9        166.93        199.75        65.67 o
 -14  19   9         29.22        -35.57        62.94 o
 -12  19   9        156.76        150.50        62.94 o
 -10  19   9         98.80        221.64        57.46 o
  -8  19   9         81.97         60.20        57.46 o
  -6  19   9        234.62        287.31        57.46 o
  -4  19   9        387.61        413.19        57.46 o
  -2  19   9        212.42        276.37        60.20 o
   0  19   9        226.39        273.30        91.67 o
   2  19   9        212.98        273.63        60.20 o
   4  19   9        387.53        500.75        62.94 o
   6  19   9        234.46        372.14        57.46 o
   8  19   9         81.67         84.83        57.46 o
  10  19   9         98.80        -60.20        62.94 o
  12  19   9        156.51        232.59        60.20 o
  14  19   9         29.40         46.52        60.20 o
  16  19   9        167.08        142.29        65.67 o
  18  19   9        121.39        139.55        68.41 o
 -19  20   9         56.18        -24.63        71.14 o
 -17  20   9          3.13        -21.89        68.41 o
 -15  20   9         71.94         -2.74        68.41 o
 -13  20   9        288.73        418.66        65.67 o
 -11  20   9         20.96        -16.42        62.94 o
  -9  20   9         13.91         -2.74        57.46 o
  -7  20   9        444.12        555.47        65.67 o
  -5  20   9        589.51        618.41        65.67 o
  -3  20   9         85.35        153.23        57.46 o
  -1  20   9        787.60        763.43        68.41 o
   1  20   9        787.27        675.87        65.67 o
   3  20   9         84.83        155.97        57.46 o
   5  20   9        590.51        648.51        62.94 o
   7  20   9        444.94        539.06        65.67 o
   9  20   9         14.03          2.74        62.94 o
  11  20   9         21.11          5.47        62.94 o
  13  20   9        288.90        265.42        68.41 o
  15  20   9         72.01        134.08        65.67 o
  17  20   9          3.17        -13.68        68.41 o
  19  20   9         56.20         76.62        71.14 o
 -20  21   9        163.19        251.74        73.88 o
 -18  21   9        193.16        306.47        68.41 o
 -16  21   9        119.67         62.94        68.41 o
 -14  21   9         86.81          8.21        65.67 o
 -12  21   9         36.07         65.67        62.94 o
 -10  21   9         84.92        188.81        62.94 o
  -8  21   9         49.64        103.98        60.20 o
  -6  21   9        217.51        311.94        62.94 o
  -4  21   9        238.02        175.12        62.94 o
  -2  21   9         70.12        142.29        62.94 o
   0  21   9         57.68        119.03        44.50 o
   2  21   9         70.00         43.78        62.94 o
   4  21   9        238.29        139.55        65.67 o
   6  21   9        217.71        361.19        62.94 o
   8  21   9         49.50        -62.94        62.94 o
  10  21   9         84.76         24.63        65.67 o
  12  21   9         36.06        -30.10        65.67 o
  14  21   9         86.85         30.10        65.67 o
  16  21   9        119.71        183.33        71.14 o
  18  21   9        193.19        238.06        73.88 o
  20  21   9        163.31        191.54        79.35 o
 -21  22   9        132.12        106.72        82.09 o
 -19  22   9        134.16        101.24        73.88 o
 -17  22   9         66.10        109.45        71.14 o
 -15  22   9         51.39         79.35        68.41 o
 -13  22   9        207.46        191.54        71.14 o
 -11  22   9        314.41        363.93        68.41 o
  -9  22   9         26.82        -30.10        62.94 o
  -7  22   9        178.60        213.43        62.94 o
  -5  22   9         64.08         43.78        62.94 o
  -3  22   9        574.11        552.74        68.41 o
  -1  22   9       1695.50       1792.29        82.09 o
   1  22   9       1696.43       1699.26        84.83 o
   3  22   9        574.37        522.64        68.41 o
   5  22   9         64.04        120.40        62.94 o
   7  22   9        178.60         71.14        68.41 o
   9  22   9         26.78         21.89        62.94 o
  11  22   9        314.24        437.81        68.41 o
  13  22   9        207.32        254.48        71.14 o
  15  22   9         51.32        197.02        65.67 o
  17  22   9         65.84        -10.95        73.88 o
  19  22   9        133.97        235.32        73.88 o
  21  22   9        132.15        175.12        87.56 o
 -20  23   9        102.69         68.41        79.35 o
 -18  23   9         38.89        -76.62        76.62 o
 -16  23   9         39.89        109.45        71.14 o
 -14  23   9        143.50        229.85        68.41 o
 -12  23   9        151.10         35.57        71.14 o
 -10  23   9          8.58        -10.95        62.94 o
  -8  23   9         33.08         54.73        62.94 o
  -6  23   9        134.44        221.64        65.67 o
  -4  23   9        339.79        224.38        71.14 o
  -2  23   9        219.34         10.95        71.14 o
   0  23   9        921.18        904.61        54.18 o
   2  23   9        218.38        180.60        71.14 o
   4  23   9        339.80        478.86        65.67 o
   6  23   9        134.68        103.98        68.41 o
   8  23   9         32.95        -68.41        68.41 o
  10  23   9          8.58         57.46        65.67 o
  12  23   9        150.98        216.17        71.14 o
  14  23   9        143.63        180.60        68.41 o
  16  23   9         39.95         43.78        73.88 o
  18  23   9         38.74         76.62        73.88 o
  20  23   9        102.82        153.23        82.09 o
 -19  24   9         20.85        -82.09        82.09 o
 -17  24   9         17.61        -27.36        76.62 o
 -15  24   9        162.58        183.33        73.88 o
 -13  24   9         45.58        -21.89        73.88 o
 -11  24   9         22.96        -10.95        68.41 o
  -9  24   9        150.66         21.89        71.14 o
  -7  24   9         19.79        -65.67        65.67 o
  -5  24   9        148.88        183.33        65.67 o
  -3  24   9         17.86        -27.36        65.67 o
  -1  24   9        122.56         82.09        65.67 o
   1  24   9        123.08         54.73        71.14 o
   3  24   9         17.73         65.67        62.94 o
   5  24   9        148.86        175.12        65.67 o
   7  24   9         19.88        -68.41        68.41 o
   9  24   9        150.59        169.65        68.41 o
  11  24   9         23.19          2.74        68.41 o
  13  24   9         45.46         19.15        71.14 o
  15  24   9        162.73        120.40        76.62 o
  17  24   9         17.72        -16.42        76.62 o
  19  24   9         20.85         95.77        79.35 o
 -18  25   9          7.94        -49.25        79.35 o
 -16  25   9         19.23        -79.35        79.35 o
 -14  25   9         26.59         79.35        73.88 o
 -12  25   9         69.83        150.50        71.14 o
 -10  25   9         20.75         19.15        68.41 o
  -8  25   9         48.23        101.24        68.41 o
  -6  25   9         65.15        -30.10        65.67 o
  -4  25   9         18.08         43.78        68.41 o
  -2  25   9         31.82          2.74        65.67 o
   0  25   9        156.76         92.50        49.31 o
   2  25   9         32.24         43.78        68.41 o
   4  25   9         18.05        -54.73        68.41 o
   6  25   9         65.33        131.34        65.67 o
   8  25   9         48.40         -5.47        68.41 o
  10  25   9         20.74         76.62        71.14 o
  12  25   9         69.90         35.57        73.88 o
  14  25   9         26.51        -30.10        71.14 o
  16  25   9         19.28        -79.35        79.35 o
  18  25   9          7.96        -65.67        82.09 o
 -17  26   9         32.34         95.77        79.35 o
 -15  26   9         45.84        101.24        79.35 o
 -13  26   9         18.67        134.08        73.88 o
 -11  26   9         67.79         -2.74        73.88 o
  -9  26   9         38.88        -35.57        68.41 o
  -7  26   9         13.84         46.52        71.14 o
  -5  26   9        121.22        123.13        71.14 o
  -3  26   9         64.25         38.31        68.41 o
  -1  26   9          8.36        -21.89        68.41 o
   1  26   9          8.45         -2.74        68.41 o
   3  26   9         64.19         62.94        68.41 o
   5  26   9        121.34        191.54        68.41 o
   7  26   9         13.86        150.50        65.67 o
   9  26   9         38.98          8.21        73.88 o
  11  26   9         67.91         38.31        71.14 o
  13  26   9         18.78        -21.89        73.88 o
  15  26   9         45.85         79.35        79.35 o
  17  26   9         32.24        216.17        76.62 o
 -16  27   9          0.41         -5.47        79.35 o
 -14  27   9          4.50        -79.35        79.35 o
 -12  27   9          9.67         76.62        73.88 o
 -10  27   9         18.99         49.25        71.14 o
  -8  27   9         19.09        -73.88        73.88 o
  -6  27   9         12.22        158.71        65.67 o
  -4  27   9        121.26        -10.95        73.88 o
  -2  27   9         82.40         51.99        71.14 o
   0  27   9          1.80        -10.95        50.31 o
   2  27   9         82.60         76.62        71.14 o
   4  27   9        121.34        164.18        71.14 o
   6  27   9         12.30         13.68        73.88 o
   8  27   9         19.11         68.41        71.14 o
  10  27   9         19.01         71.14        71.14 o
  12  27   9          9.72        -51.99        76.62 o
  14  27   9          4.50        -19.15        82.09 o
  16  27   9          0.40        155.97        73.88 o
 -13  28   9         13.10        136.82        76.62 o
 -11  28   9         30.24        -41.04        82.09 o
  -9  28   9         45.26         93.04        76.62 o
  -7  28   9         44.61        -32.84        73.88 o
  -5  28   9        100.99         71.14        71.14 o
  -3  28   9        193.89        331.10        73.88 o
  -1  28   9         18.18         21.89        73.88 o
   1  28   9         18.07          2.74        71.14 o
   3  28   9        194.08        251.74        73.88 o
   5  28   9        101.04        117.66        71.14 o
   7  28   9         44.73        142.29        73.88 o
   9  28   9         45.04        -21.89        76.62 o
  11  28   9         30.15        145.03        79.35 o
  13  28   9         13.16         43.78        79.35 o
 -12  29   9         61.01        131.34        79.35 o
 -10  29   9          8.17         -8.21        79.35 o
  -8  29   9         16.45         10.95        79.35 o
  -6  29   9        118.43        134.08        79.35 o
  -4  29   9         33.98        -38.31        73.88 o
  -2  29   9         43.08         16.42        73.88 o
   0  29   9         62.00         50.85        87.56 o
   2  29   9         42.94         27.36        76.62 o
   4  29   9         33.96        -19.15        73.88 o
   6  29   9        118.38        153.23        79.35 o
   8  29   9         16.45         65.67        79.35 o
  10  29   9          8.19         13.68        79.35 o
  12  29   9         61.13         73.88        82.09 o
  -9  30   9         14.24        -82.09        82.09 o
  -7  30   9          5.93        -82.09        82.09 o
  -5  30   9         17.12        101.24        76.62 o
  -3  30   9         18.51        131.34        82.09 o
  -1  30   9         68.63        103.98        79.35 o
   1  30   9         68.39         90.30        79.35 o
   3  30   9         18.55         30.10        82.09 o
   5  30   9         16.99        -16.42        82.09 o
   7  30   9          5.93        -82.09        82.09 o
   9  30   9         14.27        -82.09        82.09 o
  -4  31   9         23.49        153.23        79.35 o
  -2  31   9         53.24        128.61        82.09 o
   0  31   9         16.30        -13.68        58.05 o
   2  31   9         53.15         57.46        87.56 o
   4  31   9         23.46         73.88        79.35 o
  -1   1  10       9970.22       9385.59       276.37 o
   1   1  10       9961.78      10001.27       284.58 o
   0   2  10       2284.44       2164.09        71.14 o
  -3   3  10       5275.57       4969.17       153.23 o
  -1   3  10       4636.35       4441.06       147.76 o
   1   3  10       4637.03       4777.62       147.76 o
   3   3  10       5274.84       4788.57       145.03 o
  -2   4  10        491.58        588.31        60.20 o
   0   4  10       2687.73       2827.43        69.78 o
   2   4  10        492.40        612.94        57.46 o
  -5   5  10       3146.70       2927.87        95.77 o
  -3   5  10       2935.33       2708.96        76.62 o
  -1   5  10          8.17         -2.74        57.46 o
   1   5  10          8.11        -21.89        54.73 o
   3   5  10       2932.70       2832.10        84.83 o
   5   5  10       3146.64       3094.78        90.30 o
  -4   6  10        855.48        809.95        62.94 o
  -2   6  10        782.37        744.28        60.20 o
   0   6  10       1530.07       1543.35        94.40 o
   2   6  10        783.52        714.18        60.20 o
   4   6  10        854.96        793.53        62.94 o
  -7   7  10       1744.21       1499.51        68.41 o
  -5   7  10       1494.01       1474.88        65.67 o
  -3   7  10        132.24         98.51        57.46 o
  -1   7  10        459.75        492.54        60.20 o
   1   7  10        459.96        377.61        60.20 o
   3   7  10        132.19        128.61        54.73 o
   5   7  10       1492.65       1526.87        65.67 o
   7   7  10       1746.93       1469.41        68.41 o
  -6   8  10       1222.61       1195.77        62.94 o
  -4   8  10        767.17        681.34        62.94 o
  -2   8  10       1396.70       1340.80        65.67 o
   0   8  10        152.93        164.46        53.36 o
   2   8  10       1396.03       1264.18        65.67 o
   4   8  10        769.25        736.07        60.20 o
   6   8  10       1224.29       1220.40        62.94 o
  -9   9  10       2089.35       1827.87        73.88 o
  -7   9  10        666.69        574.63        60.20 o
  -5   9  10        227.75        290.05        54.73 o
  -3   9  10       2217.77       2172.64        76.62 o
  -1   9  10       1757.26       1554.23        68.41 o
   1   9  10       1756.82       1639.06        71.14 o
   3   9  10       2217.27       2273.89        79.35 o
   5   9  10        228.59        139.55        57.46 o
   7   9  10        664.82        656.72        57.46 o
   9   9  10       2089.96       1994.78        71.14 o
  -8  10  10        960.37        886.57        62.94 o
  -6  10  10        958.38       1028.86        65.67 o
  -4  10  10       4372.16       4460.21       136.82 o
  -2  10  10       1288.16       1373.64        68.41 o
   0  10  10       1874.83       1949.49        51.25 o
   2  10  10       1290.89       1365.43        68.41 o
   4  10  10       4373.42       4246.78       134.08 o
   6  10  10        960.88       1064.43        65.67 o
   8  10  10        959.36        982.34        65.67 o
 -11  11  10        214.49        268.16        54.73 o
  -9  11  10        421.25        451.49        60.20 o
  -7  11  10        223.90        333.83        54.73 o
  -5  11  10         74.16        125.87        57.46 o
  -3  11  10       8378.22       8195.29       238.06 o
  -1  11  10        188.65        101.24        60.20 o
   1  11  10        188.12        123.13        60.20 o
   3  11  10       8372.96       8006.49       240.80 o
   5  11  10         74.55        123.13        57.46 o
   7  11  10        223.88        180.60        54.73 o
   9  11  10        420.87        147.76        32.84 o
  11  11  10        214.36        232.59        57.46 o
 -10  12  10       1146.27       1209.46        65.67 o
  -8  12  10         42.97         60.20        54.73 o
  -6  12  10        140.36        180.60        57.46 o
  -4  12  10       1780.72       1556.97        73.88 o
  -2  12  10       3118.22       3081.10        87.56 o
   0  12  10         68.88        183.39        41.57 o
   2  12  10       3114.11       3182.35       101.24 o
   4  12  10       1782.64       1680.10        73.88 o
   6  12  10        140.41        191.54        54.73 o
   8  12  10         42.80         73.88        54.73 o
  10  12  10       1145.56       1097.27        65.67 o
 -13  13  10         43.58        101.24        54.73 o
 -11  13  10        181.60        246.27        54.73 o
  -9  13  10        195.81        150.50        57.46 o
  -7  13  10        812.93        757.96        62.94 o
  -5  13  10        179.78        136.82        54.73 o
  -3  13  10       1838.89       1918.16        73.88 o
  -1  13  10        151.28        301.00        57.46 o
   1  13  10        150.90         90.30        60.20 o
   3  13  10       1836.54       2005.73        73.88 o
   5  13  10        179.85        120.40        57.46 o
   7  13  10        814.88        790.80        62.94 o
   9  13  10        195.99        197.02        57.46 o
  11  13  10        182.09        246.27        57.46 o
  13  13  10         43.60        -57.46        57.46 o
 -12  14  10         54.74          5.47        57.46 o
 -10  14  10         70.90         87.56        57.46 o
  -8  14  10       1549.05       1625.38        73.88 o
  -6  14  10        285.93        202.49        60.20 o
  -4  14  10         17.07         68.41        54.73 o
  -2  14  10        451.24        467.91        60.20 o
   0  14  10        745.61        682.42        45.44 o
   2  14  10        451.38        205.22        60.20 o
   4  14  10         17.17        -21.89        54.73 o
   6  14  10        286.16        262.69        57.46 o
   8  14  10       1549.67       1699.26        71.14 o
  10  14  10         71.43        183.33        54.73 o
  12  14  10         54.49          8.21        57.46 o
 -15  15  10         29.52         43.78        62.94 o
 -13  15  10        259.77        410.45        60.20 o
 -11  15  10        296.65        309.20        60.20 o
  -9  15  10         12.82         30.10        54.73 o
  -7  15  10        343.47        396.77        57.46 o
  -5  15  10        420.67        336.57        60.20 o
  -3  15  10        110.95        131.34        57.46 o
  -1  15  10        502.31        476.12        60.20 o
   1  15  10        502.72        363.93        60.20 o
   3  15  10        110.70         82.09        57.46 o
   5  15  10        421.38        435.08        60.20 o
   7  15  10        344.44        421.39        57.46 o
   9  15  10         12.97         -2.74        57.46 o
  11  15  10        296.54        213.43        60.20 o
  13  15  10        260.68         73.88        62.94 o
  15  15  10         29.35         -5.47        62.94 o
 -14  16  10         22.52        101.24        60.20 o
 -12  16  10         19.52        -19.15        62.94 o
 -10  16  10        124.83        177.86        60.20 o
  -8  16  10         51.15         46.52        57.46 o
  -6  16  10        581.07        560.95        62.94 o
  -4  16  10         19.14        106.72        54.73 o
  -2  16  10        104.96        153.23        57.46 o
   0  16  10       1941.55       1891.71        53.18 o
   2  16  10        105.09        142.29        57.46 o
   4  16  10         19.21        -57.46        57.46 o
   6  16  10        580.89        550.00        62.94 o
   8  16  10         51.24         -2.74        57.46 o
  10  16  10        125.07         62.94        60.20 o
  12  16  10         19.50        -32.84        60.20 o
  14  16  10         22.53        -27.36        62.94 o
 -17  17  10         38.50         95.77        62.94 o
 -15  17  10        100.27         95.77        68.41 o
 -13  17  10         54.31         43.78        62.94 o
 -11  17  10        335.43        415.92        65.67 o
  -9  17  10        364.24        355.72        65.67 o
  -7  17  10        157.05        169.65        57.46 o
  -5  17  10         47.11         82.09        54.73 o
  -3  17  10        202.18        128.61        60.20 o
  -1  17  10        249.08        273.63        60.20 o
   1  17  10        249.91        268.16        60.20 o
   3  17  10        202.69        205.22        60.20 o
   5  17  10         47.20        -30.10        57.46 o
   7  17  10        157.32        199.75        57.46 o
   9  17  10        363.91        199.75        65.67 o
  11  17  10        335.22        287.31        65.67 o
  13  17  10         54.60        106.72        62.94 o
  15  17  10        100.09         82.09        65.67 o
  17  17  10         38.54         30.10        65.67 o
 -16  18  10          2.66         -2.74        65.67 o
 -14  18  10         84.98        158.71        65.67 o
 -12  18  10         27.19          8.21        62.94 o
 -10  18  10          9.81         95.77        60.20 o
  -8  18  10         11.95         32.84        57.46 o
  -6  18  10         90.43         82.09        60.20 o
  -4  18  10         95.87        145.03        60.20 o
  -2  18  10        258.69        251.74        60.20 o
   0  18  10        361.71        446.90        43.50 o
   2  18  10        258.07        276.37        60.20 o
   4  18  10         95.83        139.55        57.46 o
   6  18  10         90.29        -49.25        62.94 o
   8  18  10         11.96        -57.46        60.20 o
  10  18  10          9.68        -38.31        65.67 o
  12  18  10         27.14        -62.94        62.94 o
  14  18  10         84.90         98.51        65.67 o
  16  18  10          2.63        -32.84        68.41 o
 -19  19  10         61.76        123.13        71.14 o
 -17  19  10         12.86        -68.41        68.41 o
 -15  19  10         56.88         46.52        65.67 o
 -13  19  10         13.46        177.86        62.94 o
 -11  19  10         17.35         -5.47        65.67 o
  -9  19  10          1.25        -16.42        60.20 o
  -7  19  10        407.13        355.72        65.67 o
  -5  19  10        231.24        117.66        65.67 o
  -3  19  10        299.11        347.51        65.67 o
  -1  19  10        560.99        604.73        68.41 o
   1  19  10        561.01        519.90        68.41 o
   3  19  10        299.18        391.29        62.94 o
   5  19  10        231.57        150.50        65.67 o
   7  19  10        407.12        413.19        65.67 o
   9  19  10          1.25         57.46        60.20 o
  11  19  10         17.38        -10.95        65.67 o
  13  19  10         13.48        -62.94        68.41 o
  15  19  10         56.92         -2.74        71.14 o
  17  19  10         12.90        -71.14        71.14 o
  19  19  10         62.00        -73.88        73.88 o
 -18  20  10         49.20        139.55        73.88 o
 -16  20  10         16.09        -46.52        71.14 o
 -14  20  10        226.57        383.09        68.41 o
 -12  20  10          6.71         98.51        62.94 o
 -10  20  10         75.52         87.56        62.94 o
  -8  20  10         68.58         32.84        65.67 o
  -6  20  10        248.04        328.36        65.67 o
  -4  20  10         21.36        -38.31        65.67 o
  -2  20  10         60.25         90.30        65.67 o
   0  20  10          5.30        -23.87        45.44 o
   2  20  10         60.35        166.92        62.94 o
   4  20  10         21.39         62.94        60.20 o
   6  20  10        247.36        303.73        65.67 o
   8  20  10         68.11         41.04        60.20 o
  10  20  10         75.68        221.64        62.94 o
  12  20  10          6.76         57.46        65.67 o
  14  20  10        226.74        191.54        73.88 o
  16  20  10         16.09        -35.57        68.41 o
  18  20  10         49.21         27.36        71.14 o
 -21  21  10         93.66        134.08        82.09 o
 -19  21  10         52.60        117.66        76.62 o
 -17  21  10         14.08         -2.74        73.88 o
 -15  21  10         31.60         32.84        73.88 o
 -13  21  10         51.98        150.50        68.41 o
 -11  21  10          2.93         65.67        65.67 o
  -9  21  10        117.56         57.46        65.67 o
  -7  21  10         14.83         32.84        62.94 o
  -5  21  10         44.81        158.71        62.94 o
  -3  21  10        874.18        820.90        76.62 o
  -1  21  10        499.16        440.55        71.14 o
   1  21  10        499.82        437.81        71.14 o
   3  21  10        873.99        820.90        76.62 o
   5  21  10         44.84         84.83        62.94 o
   7  21  10         14.78          2.74        62.94 o
   9  21  10        117.90        188.81        68.41 o
  11  21  10          2.88        -41.04        65.67 o
  13  21  10         52.17         71.14        68.41 o
  15  21  10         31.59         82.09        71.14 o
  17  21  10         13.98        166.92        71.14 o
  19  21  10         52.68          8.21        79.35 o
  21  21  10         93.63        150.50        82.09 o
 -20  22  10          0.28         41.04        79.35 o
 -18  22  10         13.47         51.99        73.88 o
 -16  22  10         27.41         -2.74        73.88 o
 -14  22  10        118.98        117.66        73.88 o
 -12  22  10         38.92          2.74        71.14 o
 -10  22  10         82.98        147.76        68.41 o
  -8  22  10        325.65        268.16        73.88 o
  -6  22  10        209.11        317.41        68.41 o
  -4  22  10         99.40        142.29        65.67 o
  -2  22  10        218.38        194.28        71.14 o
   0  22  10        445.67        437.67        49.31 o
   2  22  10        217.81        186.07        68.41 o
   4  22  10         99.81         32.84        65.67 o
   6  22  10        208.80        199.75        68.41 o
   8  22  10        325.20        350.25        71.14 o
  10  22  10         83.46         90.30        68.41 o
  12  22  10         39.04         10.95        71.14 o
  14  22  10        119.08        164.18        71.14 o
  16  22  10         27.37         60.20        73.88 o
  18  22  10         13.49         -5.47        79.35 o
  20  22  10          0.27        -54.73        79.35 o
 -19  23  10         23.57         35.57        82.09 o
 -17  23  10         50.06         30.10        79.35 o
 -15  23  10         49.18        123.13        73.88 o
 -13  23  10        117.24        123.13        76.62 o
 -11  23  10        186.06        246.27        73.88 o
  -9  23  10        164.51        191.54        73.88 o
  -7  23  10        142.60        161.44        71.14 o
  -5  23  10         89.52        120.40        65.67 o
  -3  23  10        168.43        -38.31        71.14 o
  -1  23  10        266.73        243.53        71.14 o
   1  23  10        267.19        372.14        68.41 o
   3  23  10        168.18         84.83        68.41 o
   5  23  10         89.49        166.92        65.67 o
   7  23  10        142.67        155.97        68.41 o
   9  23  10        164.21        125.87        73.88 o
  11  23  10        185.67        164.18        76.62 o
  13  23  10        117.31         73.88        73.88 o
  15  23  10         48.97          8.21        73.88 o
  17  23  10         49.90        -38.31        82.09 o
  19  23  10         23.64          5.47        79.35 o
 -18  24  10          6.49         43.78        79.35 o
 -16  24  10         22.07        227.11        76.62 o
 -14  24  10         19.95        -41.04        73.88 o
 -12  24  10         74.18        101.24        71.14 o
 -10  24  10          6.84         65.67        73.88 o
  -8  24  10         20.83        106.72        68.41 o
  -6  24  10         50.12        155.97        65.67 o
  -4  24  10        124.26        128.61        71.14 o
  -2  24  10        143.22        134.08        73.88 o
   0  24  10        100.87         80.34        58.83 o
   2  24  10        143.90        205.22        68.41 o
   4  24  10        124.08        120.40        71.14 o
   6  24  10         50.12        -10.95        71.14 o
   8  24  10         20.73         16.42        71.14 o
  10  24  10          6.87        -71.14        71.14 o
  12  24  10         73.97        -16.42        73.88 o
  14  24  10         19.93         30.10        73.88 o
  16  24  10         22.15        123.13        76.62 o
  18  24  10          6.53        -82.09        82.09 o
 -15  25  10         19.17        -82.09        82.09 o
 -13  25  10         75.60        213.43        76.62 o
 -11  25  10         26.77         21.89        71.14 o
  -9  25  10         93.73         71.14        73.88 o
  -7  25  10          3.29         27.36        71.14 o
  -5  25  10         24.85        106.72        71.14 o
  -3  25  10        218.24        197.02        76.62 o
  -1  25  10         75.90         54.73        71.14 o
   1  25  10         75.73        213.43        65.67 o
   3  25  10        218.13        284.58        73.88 o
   5  25  10         25.00         57.46        68.41 o
   7  25  10          3.29        -43.78        71.14 o
   9  25  10         93.50        153.23        71.14 o
  11  25  10         26.83        -73.88        73.88 o
  13  25  10         75.53        153.23        79.35 o
  15  25  10         19.05        120.40        76.62 o
 -14  26  10         53.31         87.56        79.35 o
 -12  26  10          0.56        -73.88        76.62 o
 -10  26  10         35.82        136.82        71.14 o
  -8  26  10        132.62        134.08        73.88 o
  -6  26  10         11.80        123.13        71.14 o
  -4  26  10         79.59         27.36        73.88 o
  -2  26  10         15.40         10.95        71.14 o
   0  26  10        255.72        297.09       123.13 o
   2  26  10         15.33        169.65        68.41 o
   4  26  10         79.53        106.72        71.14 o
   6  26  10         11.73          5.47        73.88 o
   8  26  10        132.43        164.18        73.88 o
  10  26  10         35.72         54.73        73.88 o
  12  26  10          0.56        -79.35        79.35 o
  14  26  10         53.33         19.15        79.35 o
 -13  27  10          6.05         49.25        79.35 o
 -11  27  10          5.45        -79.35        79.35 o
  -9  27  10          4.55         -2.74        76.62 o
  -7  27  10         62.36         62.94        82.09 o
  -5  27  10          8.96         73.88        73.88 o
  -3  27  10          0.50         43.78        73.88 o
  -1  27  10        135.99        136.82        73.88 o
   1  27  10        136.12        199.75        73.88 o
   3  27  10          0.50        -73.88        73.88 o
   5  27  10          8.95         51.99        73.88 o
   7  27  10         62.31        169.65        79.35 o
   9  27  10          4.55        -79.35        79.35 o
  11  27  10          5.46          8.21        79.35 o
  13  27  10          6.01         71.14        79.35 o
 -10  28  10         25.40        -30.10        79.35 o
  -8  28  10          7.57         21.89        79.35 o
  -6  28  10          0.79        -32.84        82.09 o
  -4  28  10         46.34         51.99        82.09 o
  -2  28  10         63.69          0.00        82.09 o
   0  28  10         71.74         45.15        61.57 o
   2  28  10         63.82        139.55        76.62 o
   4  28  10         46.31         71.14        79.35 o
   6  28  10          0.78         65.67        76.62 o
   8  28  10          7.53         49.25        79.35 o
  10  28  10         25.47          5.47        76.62 o
  -7  29  10          1.62        -65.67        82.09 o
  -5  29  10         13.15        164.18        79.35 o
  -3  29  10          5.30        -73.88        82.09 o
  -1  29  10        270.49        290.05        84.83 o
   1  29  10        270.35        281.84        84.83 o
   3  29  10          5.33        -76.62        84.83 o
   5  29  10         13.31        188.81        76.62 o
   7  29  10          1.62        186.07        73.88 o
  -2  30  10         11.77        -35.57        84.83 o
   0  30  10         23.51         69.82        59.89 o
   2  30  10         11.82        -68.41        82.09 o
   0   1  11       1331.80       1427.83        47.37 o
  -1   2  11        312.27        437.81        57.46 o
   1   2  11        311.65        320.15        57.46 o
  -2   3  11        418.23        314.68        57.46 o
   0   3  11        181.56        121.57        40.49 o
   2   3  11        418.93        528.11        54.73 o
  -3   4  11        333.92        350.25        57.46 o
  -1   4  11        110.86         82.09        54.73 o
   1   4  11        111.13        139.55        54.73 o
   3   4  11        333.49        394.03        57.46 o
  -4   5  11       1109.10       1083.58        65.67 o
  -2   5  11       1125.05       1039.80        65.67 o
   0   5  11       1594.36       1641.67        49.31 o
   2   5  11       1126.06       1149.26        65.67 o
   4   5  11       1107.74       1234.08        62.94 o
  -5   6  11        292.81        295.52        57.46 o
  -3   6  11        117.93        128.61        57.46 o
  -1   6  11        436.98        484.33        60.20 o
   1   6  11        436.37        437.81        60.20 o
   3   6  11        118.41        120.40        54.73 o
   5   6  11        292.61        246.27        54.73 o
  -6   7  11        274.20        374.88        57.46 o
  -4   7  11       1958.67       1680.10        71.14 o
  -2   7  11       1862.62       1833.34        73.88 o
   0   7  11       1395.53       1415.02        48.37 o
   2   7  11       1862.54       1852.49        73.88 o
   4   7  11       1956.75       1770.40        68.41 o
   6   7  11        273.69        358.46        54.73 o
  -7   8  11        310.90        279.11        60.20 o
  -5   8  11        692.79        653.98        62.94 o
  -3   8  11        241.45        303.73        57.46 o
  -1   8  11        707.63        670.40        62.94 o
   1   8  11        709.04        883.83        62.94 o
   3   8  11        242.94        259.95        57.46 o
   5   8  11        692.43        831.84        62.94 o
   7   8  11        310.46        320.15        54.73 o
  -8   9  11         67.32         79.35        54.73 o
  -6   9  11        583.55        571.89        62.94 o
  -4   9  11         31.03         38.31        60.20 o
  -2   9  11       2595.69       2563.94        82.09 o
   0   9  11       5967.47       5528.19       117.05 o
   2   9  11       2597.68       2569.41        82.09 o
   4   9  11         31.08        -16.42        60.20 o
   6   9  11        584.72        623.88        60.20 o
   8   9  11         67.39          8.21        57.46 o
  -9  10  11        436.76        363.93        60.20 o
  -7  10  11        166.52        273.63        60.20 o
  -5  10  11        698.07        648.51        62.94 o
  -3  10  11       3211.58       3390.31       103.98 o
  -1  10  11        904.62        916.67        68.41 o
   1  10  11        904.86        851.00        68.41 o
   3  10  11       3209.64       3412.20       109.45 o
   5  10  11        697.76        692.29        65.67 o
   7  10  11        166.03        210.70        60.20 o
   9  10  11        436.08        418.66        60.20 o
 -10  11  11        177.73        186.07        54.73 o
  -8  11  11        188.62        232.59        57.46 o
  -6  11  11        109.51         62.94        57.46 o
  -4  11  11        648.05        574.63        65.67 o
  -2  11  11       1129.28        944.03        73.88 o
   0  11  11        332.72        327.04        46.44 o
   2  11  11       1130.87       1151.99        73.88 o
   4  11  11        647.54        582.84        65.67 o
   6  11  11        109.49        114.93        54.73 o
   8  11  11        188.87         71.14        60.20 o
  10  11  11        177.94        194.28        57.46 o
 -11  12  11         45.19         24.63        60.20 o
  -9  12  11         95.34         95.77        60.20 o
  -7  12  11         70.85         60.20        57.46 o
  -5  12  11        511.47        517.17        65.67 o
  -3  12  11       4683.81       4345.28       139.55 o
  -1  12  11        974.61       1072.64        73.88 o
   1  12  11        976.45       1028.86        71.14 o
   3  12  11       4683.19       4837.82       150.50 o
   5  12  11        511.83        599.26        62.94 o
   7  12  11         71.01        103.98        57.46 o
   9  12  11         95.13        117.66        57.46 o
  11  12  11         45.10         27.36        62.94 o
 -12  13  11         64.88        114.93        62.94 o
 -10  13  11        102.10        169.65        62.94 o
  -8  13  11        291.67        347.51        60.20 o
  -6  13  11         22.77        109.45        57.46 o
  -4  13  11        404.87        435.08        65.67 o
  -2  13  11        317.09        374.88        65.67 o
   0  13  11       1411.85       1379.24        52.24 o
   2  13  11        317.37        218.91        65.67 o
   4  13  11        404.62        498.01        62.94 o
   6  13  11         22.71         32.84        57.46 o
   8  13  11        291.31        251.74        60.20 o
  10  13  11        102.16        131.34        60.20 o
  12  13  11         65.06        114.93        60.20 o
 -13  14  11         25.37          8.21        62.94 o
 -11  14  11         41.38        -32.84        62.94 o
  -9  14  11          6.73         35.57        60.20 o
  -7  14  11        208.85        114.93        60.20 o
  -5  14  11        198.88        287.31        60.20 o
  -3  14  11         43.22         71.14        60.20 o
  -1  14  11        404.18        355.72        65.67 o
   1  14  11        404.09        413.19        62.94 o
   3  14  11         42.60        169.65        57.46 o
   5  14  11        198.16        229.85        60.20 o
   7  14  11        208.56        139.55        62.94 o
   9  14  11          6.74        -60.20        62.94 o
  11  14  11         41.36        -62.94        62.94 o
  13  14  11         25.53         16.42        60.20 o
 -14  15  11          7.49          5.47        65.67 o
 -12  15  11         94.78         51.99        68.41 o
 -10  15  11        300.69        284.58        68.41 o
  -8  15  11        121.54         19.15        62.94 o
  -6  15  11        294.99        333.83        62.94 o
  -4  15  11        158.54        161.44        60.20 o
  -2  15  11         19.89         49.25        60.20 o
   0  15  11        497.19        540.51        46.44 o
   2  15  11         19.81        -16.42        60.20 o
   4  15  11        158.78        139.55        57.46 o
   6  15  11        294.82        333.83        62.94 o
   8  15  11        121.73         79.35        65.67 o
  10  15  11        299.88        270.90        68.41 o
  12  15  11         94.96        109.45        62.94 o
  14  15  11          7.45         62.94        62.94 o
 -15  16  11         80.68        205.22        68.41 o
 -13  16  11         31.69        139.55        62.94 o
 -11  16  11        369.67        429.60        62.94 o
  -9  16  11        435.49        462.44        68.41 o
  -7  16  11         93.19        221.64        62.94 o
  -5  16  11        253.38        213.43        65.67 o
  -3  16  11         39.20        120.40        62.94 o
  -1  16  11        250.59        254.48        68.41 o
   1  16  11        249.31        175.12        65.67 o
   3  16  11         39.31         82.09        60.20 o
   5  16  11        253.03        284.58        62.94 o
   7  16  11         93.05         71.14        62.94 o
   9  16  11        435.23        342.04        68.41 o
  11  16  11        369.35        366.67        68.41 o
  13  16  11         31.75          2.74        65.67 o
  15  16  11         80.96          2.74        71.14 o
 -16  17  11         64.05         60.20        68.41 o
 -14  17  11         48.04        103.98        68.41 o
 -12  17  11        198.19        161.44        68.41 o
 -10  17  11        170.61         65.67        68.41 o
  -8  17  11         34.89         60.20        62.94 o
  -6  17  11         17.32         35.57        62.94 o
  -4  17  11        154.43        109.45        65.67 o
  -2  17  11        419.71        429.60        71.14 o
   0  17  11        360.26        383.45        47.37 o
   2  17  11        418.94        481.59        68.41 o
   4  17  11        154.76        128.61        65.67 o
   6  17  11         17.34        103.98        60.20 o
   8  17  11         35.03         32.84        65.67 o
  10  17  11        170.85        262.69        68.41 o
  12  17  11        198.13        331.10        68.41 o
  14  17  11         48.05         73.88        68.41 o
  16  17  11         64.05        -32.84        73.88 o
 -17  18  11          0.95         27.36        71.14 o
 -15  18  11         36.77        -71.14        71.14 o
 -13  18  11         44.64         54.73        68.41 o
 -11  18  11         33.32        -35.57        68.41 o
  -9  18  11         19.09        -24.63        65.67 o
  -7  18  11          4.67        -65.67        65.67 o
  -5  18  11         24.68         84.83        62.94 o
  -3  18  11        158.03        186.07        68.41 o
  -1  18  11         16.33        -16.42        65.67 o
   1  18  11         16.10         57.46        60.20 o
   3  18  11        158.50        139.55        68.41 o
   5  18  11         24.55          5.47        62.94 o
   7  18  11          4.60        -51.99        62.94 o
   9  18  11         19.23        -13.68        65.67 o
  11  18  11         33.05          5.47        65.67 o
  13  18  11         44.61          2.74        68.41 o
  15  18  11         36.82         95.77        68.41 o
  17  18  11          0.94         76.62        71.14 o
 -18  19  11         17.96         76.62        73.88 o
 -16  19  11         12.02        -16.42        73.88 o
 -14  19  11        137.90         43.78        71.14 o
 -12  19  11        118.14        109.45        73.88 o
 -10  19  11         53.25         76.62        68.41 o
  -8  19  11         15.07         43.78        65.67 o
  -6  19  11        122.79        150.50        68.41 o
  -4  19  11          0.11         19.15        65.67 o
  -2  19  11        112.58          0.00        68.41 o
   0  19  11        468.13        457.02        50.31 o
   2  19  11        112.67        131.34        65.67 o
   4  19  11          0.11        -10.95        65.67 o
   6  19  11        122.39        238.06        62.94 o
   8  19  11         15.01        -32.84        68.41 o
  10  19  11         53.10        -68.41        68.41 o
  12  19  11        118.72        243.53        65.67 o
  14  19  11        137.91        123.13        71.14 o
  16  19  11         12.13        -73.88        73.88 o
  18  19  11         17.85        120.40        76.62 o
 -19  20  11          7.20        -60.20        82.09 o
 -17  20  11         24.01        -82.09        82.09 o
 -15  20  11         72.54        117.66        73.88 o
 -13  20  11         17.61        134.08        71.14 o
 -11  20  11         33.94        -10.95        71.14 o
  -9  20  11        231.91        150.50        68.41 o
  -7  20  11        145.65        158.71        68.41 o
  -5  20  11         30.49         21.89        65.67 o
  -3  20  11        115.05        180.60        65.67 o
  -1  20  11        271.95        279.11        71.14 o
   1  20  11        272.38        270.90        71.14 o
   3  20  11        115.23         10.95        68.41 o
   5  20  11         30.48         10.95        65.67 o
   7  20  11        146.10         46.52        71.14 o
   9  20  11        231.96        191.54        71.14 o
  11  20  11         33.90         24.63        68.41 o
  13  20  11         17.67        -49.25        71.14 o
  15  20  11         72.56        -19.15        76.62 o
  17  20  11         24.16        -82.09        82.09 o
  19  20  11          7.19        -82.09        82.09 o
 -18  21  11          0.01         24.63        79.35 o
 -16  21  11          8.18        101.24        79.35 o
 -14  21  11        157.36        150.50        76.62 o
 -12  21  11        192.03        232.59        73.88 o
 -10  21  11         93.57        265.42        71.14 o
  -8  21  11         26.78         84.83        68.41 o
  -6  21  11         74.87        -60.20        73.88 o
  -4  21  11         62.58        -41.04        71.14 o
  -2  21  11         34.68         30.10        68.41 o
   0  21  11          8.78        -42.17        57.46 o
   2  21  11         34.73        -10.95        68.41 o
   4  21  11         62.67        -16.42        68.41 o
   6  21  11         75.02         -2.74        71.14 o
   8  21  11         26.71         76.62        68.41 o
  10  21  11         93.16        101.24        73.88 o
  12  21  11        192.50        314.68        73.88 o
  14  21  11        157.60        199.75        73.88 o
  16  21  11          8.15        262.69        73.88 o
  18  21  11          0.00         30.10        82.09 o
 -17  22  11         40.78         73.88        82.09 o
 -15  22  11         28.86         27.36        76.62 o
 -13  22  11          7.71         60.20        71.14 o
 -11  22  11          3.92         57.46        71.14 o
  -9  22  11        186.88        257.21        76.62 o
  -7  22  11        123.88        101.24        71.14 o
  -5  22  11        299.56        355.72        73.88 o
  -3  22  11          7.40         60.20        71.14 o
  -1  22  11        455.61        530.85        76.62 o
   1  22  11        455.08        388.56        76.62 o
   3  22  11          7.50        -13.68        71.14 o
   5  22  11        299.57        301.00        73.88 o
   7  22  11        124.27        109.45        73.88 o
   9  22  11        187.03        210.70        76.62 o
  11  22  11          3.94        -76.62        76.62 o
  13  22  11          7.77         27.36        73.88 o
  15  22  11         28.82         87.56        79.35 o
  17  22  11         40.72        125.87        79.35 o
 -16  23  11         11.77        -82.09        82.09 o
 -14  23  11         10.77        -76.62        79.35 o
 -12  23  11         38.82        109.45        76.62 o
 -10  23  11        279.70        350.25        79.35 o
  -8  23  11         34.61        120.40        73.88 o
  -6  23  11         30.00        -30.10        73.88 o
  -4  23  11         38.46         62.94        71.14 o
  -2  23  11        291.28        199.75        76.62 o
   0  23  11        299.00        332.50        53.18 o
   2  23  11        290.88        249.01        73.88 o
   4  23  11         38.32        117.66        68.41 o
   6  23  11         29.89        -41.04        71.14 o
   8  23  11         34.56         27.36        73.88 o
  10  23  11        279.89        273.63        82.09 o
  12  23  11         39.03         90.30        73.88 o
  14  23  11         10.79         87.56        76.62 o
  16  23  11         11.80         54.73        79.35 o
 -15  24  11          3.44         -2.74        79.35 o
 -13  24  11         36.70        147.76        76.62 o
 -11  24  11         38.01         43.78        79.35 o
  -9  24  11         71.28        114.93        76.62 o
  -7  24  11        216.42        366.67        76.62 o
  -5  24  11         42.80         41.04        73.88 o
  -3  24  11         14.02         62.94        71.14 o
  -1  24  11         72.87         87.56        73.88 o
   1  24  11         72.89        125.87        71.14 o
   3  24  11         13.89        -76.62        76.62 o
   5  24  11         42.86        136.82        68.41 o
   7  24  11        216.45        355.72        76.62 o
   9  24  11         71.36        -10.95        73.88 o
  11  24  11         37.95        114.93        76.62 o
  13  24  11         36.85         71.14        79.35 o
  15  24  11          3.45         79.35        76.62 o
 -12  25  11         13.08        -27.36        82.09 o
 -10  25  11         35.93         13.68        79.35 o
  -8  25  11         27.57         90.30        79.35 o
  -6  25  11         17.07        -41.04        76.62 o
  -4  25  11         37.25        145.03        73.88 o
  -2  25  11         40.77         -2.74        73.88 o
   0  25  11         50.27         46.52        53.18 o
   2  25  11         40.84         10.95        71.14 o
   4  25  11         37.29         43.78        73.88 o
   6  25  11         17.02         87.56        73.88 o
   8  25  11         27.48         65.67        76.62 o
  10  25  11         35.74        112.19        79.35 o
  12  25  11         13.08        -82.09        82.09 o
 -11  26  11         11.89        139.55        76.62 o
  -9  26  11          4.01         10.95        79.35 o
  -7  26  11         33.57         68.41        79.35 o
  -5  26  11         70.67        164.18        82.09 o
  -3  26  11         64.28        139.55        82.09 o
  -1  26  11         24.86         30.10        79.35 o
   1  26  11         24.93        -76.62        76.62 o
   3  26  11         64.15         82.09        76.62 o
   5  26  11         70.64        -16.42        82.09 o
   7  26  11         33.50        -16.42        79.35 o
   9  26  11          4.01        123.13        76.62 o
  11  26  11         11.87        -76.62        82.09 o
  -8  27  11         11.56         87.56        82.09 o
  -6  27  11         17.36        -82.09        82.09 o
  -4  27  11         15.97         38.31        79.35 o
  -2  27  11         16.41        -24.63        82.09 o
   0  27  11        109.78        138.75        58.99 o
   2  27  11         16.45        153.23        79.35 o
   4  27  11         15.96        -71.14        84.83 o
   6  27  11         17.36        -27.36        79.35 o
   8  27  11         11.53        120.40        82.09 o
  -5  28  11         65.27         93.04        84.83 o
  -3  28  11        246.57        388.56        90.30 o
  -1  28  11        161.05        145.03        87.56 o
   1  28  11        161.22        202.49        84.83 o
   3  28  11        246.74        361.19        87.56 o
   5  28  11         65.25         46.52        82.09 o
   0   0  12         92.66         76.28        42.41 o
  -2   2  12        218.01        311.94        57.46 o
   0   2  12        124.09        129.98        38.70 o
   2   2  12        217.68        309.20        57.46 o
  -1   3  12         44.65          5.47        54.73 o
   1   3  12         44.37         57.46        57.46 o
  -4   4  12        145.49         68.41        57.46 o
  -2   4  12        138.62        166.92        60.20 o
   0   4  12        309.09        308.37        43.50 o
   2   4  12        137.74         65.67        57.46 o
   4   4  12        146.20        232.59        57.46 o
  -3   5  12         50.04         68.41        57.46 o
  -1   5  12        281.15        309.20        60.20 o
   1   5  12        281.22        317.41        60.20 o
   3   5  12         50.02         54.73        54.73 o
  -6   6  12        995.82        990.55        68.41 o
  -4   6  12        373.46        325.62        60.20 o
  -2   6  12         66.40        202.49        57.46 o
   0   6  12        261.78        187.53        42.57 o
   2   6  12         66.59         57.46        57.46 o
   4   6  12        373.89        314.68        60.20 o
   6   6  12        995.01       1069.90        68.41 o
  -5   7  12        301.57        320.15        60.20 o
  -3   7  12        288.52        199.75        60.20 o
  -1   7  12        207.52        287.31        60.20 o
   1   7  12        208.39        218.91        60.20 o
   3   7  12        288.10        257.21        60.20 o
   5   7  12        301.99        273.63        60.20 o
  -8   8  12         29.24         46.52        54.73 o
  -6   8  12        553.14        626.62        65.67 o
  -4   8  12         86.97         49.25        60.20 o
  -2   8  12        322.33        150.50        65.67 o
   0   8  12         94.85         78.75        43.50 o
   2   8  12        321.76        287.31        62.94 o
   4   8  12         87.05         43.78        57.46 o
   6   8  12        553.89        621.15        65.67 o
   8   8  12         29.13          0.00        57.46 o
  -7   9  12        261.37        339.30        62.94 o
  -5   9  12         91.05         49.25        62.94 o
  -3   9  12        181.67         84.83        62.94 o
  -1   9  12        788.17        736.07        71.14 o
   1   9  12        787.07        785.33        68.41 o
   3   9  12        181.71        150.50        62.94 o
   5   9  12         91.26          2.74        60.20 o
   7   9  12        260.73        290.05        60.20 o
 -10  10  12        147.62        123.13        65.67 o
  -8  10  12        203.42        191.54        65.67 o
  -6  10  12        215.35        109.45        62.94 o
  -4  10  12        933.29       1048.01        71.14 o
  -2  10  12        541.81        601.99        71.14 o
   0  10  12         25.67         99.88        44.50 o
   2  10  12        542.86        738.81        65.67 o
   4  10  12        933.35        965.92        71.14 o
   6  10  12        215.61        216.17        60.20 o
   8  10  12        203.22        117.66        62.94 o
  10  10  12        148.15        139.55        62.94 o
  -9  11  12         40.56         51.99        62.94 o
  -7  11  12        170.91        106.72        65.67 o
  -5  11  12       1918.68       1816.92        79.35 o
  -3  11  12       3868.59       3819.91       120.40 o
  -1  11  12       2801.29       2692.54        90.30 o
   1  11  12       2800.59       2938.81        93.04 o
   3  11  12       3868.72       3822.65       125.87 o
   5  11  12       1917.37       1866.17        79.35 o
   7  11  12        171.32        150.50        68.41 o
   9  11  12         40.17        103.98        60.20 o
 -12  12  12        132.32         65.67        68.41 o
 -10  12  12          4.21        -16.42        62.94 o
  -8  12  12         82.20         24.63        65.67 o
  -6  12  12        184.43        199.75        65.67 o
  -4  12  12        459.13        363.93        71.14 o
  -2  12  12        833.64        944.03        73.88 o
   0  12  12        401.06        460.82        49.31 o
   2  12  12        833.99        681.34        73.88 o
   4  12  12        458.95        388.56        71.14 o
   6  12  12        184.59        134.08        65.67 o
   8  12  12         82.54        142.29        62.94 o
  10  12  12          4.33        -35.57        62.94 o
  12  12  12        132.75        136.82        68.41 o
 -11  13  12         62.76         38.31        65.67 o
  -9  13  12         55.94         79.35        62.94 o
  -7  13  12         72.45         16.42        68.41 o
  -5  13  12        129.19        106.72        68.41 o
  -3  13  12        137.81        172.39        68.41 o
  -1  13  12        188.80        155.97        71.14 o
   1  13  12        189.13        194.28        68.41 o
   3  13  12        137.87         90.30        68.41 o
   5  13  12        129.52        117.66        65.67 o
   7  13  12         72.30         65.67        62.94 o
   9  13  12         55.95         43.78        65.67 o
  11  13  12         62.74        213.43        60.20 o
 -14  14  12         19.02        101.24        65.67 o
 -12  14  12          0.60        112.19        68.41 o
 -10  14  12          8.94         62.94        62.94 o
  -8  14  12         58.10         76.62        65.67 o
  -6  14  12        153.27        306.47        68.41 o
  -4  14  12         26.94        -19.15        65.67 o
  -2  14  12         76.01         84.83        68.41 o
   0  14  12        300.78        281.18        49.31 o
   2  14  12         75.79        -16.42        65.67 o
   4  14  12         26.80        -35.57        65.67 o
   6  14  12        153.38         95.77        68.41 o
   8  14  12         58.14        101.24        65.67 o
  10  14  12          8.92        -19.15        65.67 o
  12  14  12          0.61        -32.84        65.67 o
  14  14  12         19.20        120.40        65.67 o
 -13  15  12         11.31         82.09        68.41 o
 -11  15  12        204.72        183.33        71.14 o
  -9  15  12          0.67        166.92        62.94 o
  -7  15  12          0.68        -35.57        62.94 o
  -5  15  12        110.23        103.98        68.41 o
  -3  15  12         78.18        -65.67        65.67 o
  -1  15  12        248.00        336.57        68.41 o
   1  15  12        247.74        251.74        68.41 o
   3  15  12         78.35        180.60        65.67 o
   5  15  12        110.43         49.25        62.94 o
   7  15  12          0.70         24.63        65.67 o
   9  15  12          0.66        -54.73        65.67 o
  11  15  12        204.20        342.04        68.41 o
  13  15  12         11.26         27.36        68.41 o
 -16  16  12         58.44        106.72        71.14 o
 -14  16  12         86.46         43.78        68.41 o
 -12  16  12        143.97         90.30        71.14 o
 -10  16  12        296.03        347.51        71.14 o
  -8  16  12         55.94         98.51        65.67 o
  -6  16  12        206.00        194.28        71.14 o
  -4  16  12        121.78         87.56        68.41 o
  -2  16  12         97.80         27.36        68.41 o
   0  16  12        136.99        109.23        47.37 o
   2  16  12         97.82         51.99        68.41 o
   4  16  12        121.80         87.56        65.67 o
   6  16  12        205.90        243.53        68.41 o
   8  16  12         55.91         51.99        65.67 o
  10  16  12        295.90        259.95        71.14 o
  12  16  12        144.06        134.08        71.14 o
  14  16  12         86.43        197.02        71.14 o
  16  16  12         58.04        139.55        76.62 o
 -15  17  12         13.22        -73.88        73.88 o
 -13  17  12         65.47         60.20        71.14 o
 -11  17  12        157.57        164.18        71.14 o
  -9  17  12         21.96        150.50        65.67 o
  -7  17  12          3.98        109.45        65.67 o
  -5  17  12         78.21        136.82        71.14 o
  -3  17  12         44.35         68.41        68.41 o
  -1  17  12         19.72        169.65        68.41 o
   1  17  12         19.81         41.04        65.67 o
   3  17  12         44.45         98.51        65.67 o
   5  17  12         78.11         73.88        65.67 o
   7  17  12          3.99        -71.14        71.14 o
   9  17  12         22.14         27.36        68.41 o
  11  17  12        157.53        123.13        71.14 o
  13  17  12         65.54         71.14        71.14 o
  15  17  12         13.24         54.73        73.88 o
 -18  18  12         23.71         73.88        79.35 o
 -16  18  12         17.98         68.41        73.88 o
 -14  18  12          5.47        -27.36        73.88 o
 -12  18  12         60.28          8.21        73.88 o
 -10  18  12         16.63         49.25        71.14 o
  -8  18  12          4.61        -16.42        68.41 o
  -6  18  12        120.38        123.13        71.14 o
  -4  18  12          0.59        -27.36        68.41 o
  -2  18  12         12.92         41.04        68.41 o
   0  18  12         22.41         34.23        71.14 o
   2  18  12         12.94        117.66        65.67 o
   4  18  12          0.58         32.84        65.67 o
   6  18  12        120.25        153.23        65.67 o
   8  18  12          4.60        -16.42        71.14 o
  10  18  12         16.67        -43.78        71.14 o
  12  18  12         60.44        -30.10        73.88 o
  14  18  12          5.51         46.52        71.14 o
  16  18  12         18.03         -5.47        71.14 o
  18  18  12         23.66        114.93        82.09 o
 -17  19  12         35.54        191.54        76.62 o
 -15  19  12         16.30        -30.10        79.35 o
 -13  19  12         36.89        -21.89        73.88 o
 -11  19  12         27.57        -65.67        73.88 o
  -9  19  12         41.11        123.13        71.14 o
  -7  19  12         11.09        -68.41        71.14 o
  -5  19  12         66.55         95.77        71.14 o
  -3  19  12         25.34        -71.14        71.14 o
  -1  19  12        204.53        238.06        71.14 o
   1  19  12        204.36        232.59        71.14 o
   3  19  12         25.33         16.42        68.41 o
   5  19  12         66.56        210.70        68.41 o
   7  19  12         11.27          2.74        71.14 o
   9  19  12         41.06        128.61        71.14 o
  11  19  12         27.54        -73.88        73.88 o
  13  19  12         36.92         10.95        73.88 o
  15  19  12         16.37         79.35        79.35 o
  17  19  12         35.62         38.31        79.35 o
 -16  20  12         23.07         27.36        79.35 o
 -14  20  12         32.40        177.86        79.35 o
 -12  20  12         83.21        114.93        73.88 o
 -10  20  12         80.47        210.70        71.14 o
  -8  20  12        139.99        218.91        73.88 o
  -6  20  12         73.44        112.19        73.88 o
  -4  20  12         32.15         82.09        71.14 o
  -2  20  12         41.52        -16.42        73.88 o
   0  20  12          2.39         -8.21        50.31 o
   2  20  12         41.63         57.46        73.88 o
   4  20  12         32.23        103.98        71.14 o
   6  20  12         73.43        131.34        68.41 o
   8  20  12        140.14        112.19        76.62 o
  10  20  12         80.50        -73.88        73.88 o
  12  20  12         83.06        -30.10        76.62 o
  14  20  12         32.30        123.13        79.35 o
  16  20  12         23.11        -79.35        79.35 o
 -15  21  12         20.29         84.83        82.09 o
 -13  21  12         52.57        207.96        79.35 o
 -11  21  12        214.66        309.20        79.35 o
  -9  21  12         71.84        284.58        71.14 o
  -7  21  12        117.99         79.35        76.62 o
  -5  21  12          1.92        -76.62        76.62 o
  -3  21  12         64.15        158.71        71.14 o
  -1  21  12          4.22        -73.88        73.88 o
   1  21  12          4.16         13.68        71.14 o
   3  21  12         64.20        -49.25        73.88 o
   5  21  12          1.92         16.42        73.88 o
   7  21  12        117.86        197.02        76.62 o
   9  21  12         71.81        106.72        73.88 o
  11  21  12        215.53        292.79        79.35 o
  13  21  12         52.46         19.15        82.09 o
  15  21  12         20.24         38.31        76.62 o
 -14  22  12         31.65         30.10        84.83 o
 -12  22  12         39.06          5.47        82.09 o
 -10  22  12        195.04        158.71        82.09 o
  -8  22  12         59.50        103.98        79.35 o
  -6  22  12          6.85         41.04        76.62 o
  -4  22  12         43.98        114.93        73.88 o
  -2  22  12        108.84         27.36        79.35 o
   0  22  12          3.07         38.31        52.24 o
   2  22  12        108.94        191.54        73.88 o
   4  22  12         43.88         43.78        71.14 o
   6  22  12          6.87         -2.74        73.88 o
   8  22  12         59.31        229.85        76.62 o
  10  22  12        194.90        290.05        82.09 o
  12  22  12         39.09         41.04        82.09 o
  14  22  12         31.69        -82.09        82.09 o
 -13  23  12          9.64        -24.63        84.83 o
 -11  23  12         13.18         71.14        82.09 o
  -9  23  12        343.16        465.18        87.56 o
  -7  23  12         43.70        150.50        76.62 o
  -5  23  12         25.29         65.67        73.88 o
  -3  23  12        123.33        139.55        73.88 o
  -1  23  12        176.77        281.84        79.35 o
   1  23  12        176.57        279.11        73.88 o
   3  23  12        123.50        243.53        76.62 o
   5  23  12         25.19        -16.42        79.35 o
   7  23  12         43.41         73.88        76.62 o
   9  23  12        342.87        421.39        87.56 o
  11  23  12         13.16         38.31        84.83 o
  13  23  12          9.65         79.35        79.35 o
 -10  24  12         62.06         27.36        82.09 o
  -8  24  12         56.94         98.51        82.09 o
  -6  24  12         60.63         43.78        84.83 o
  -4  24  12         69.23         90.30        82.09 o
  -2  24  12         13.98         38.31        76.62 o
   0  24  12          0.57        -56.11        56.11 o
   2  24  12         14.04         30.10        76.62 o
   4  24  12         68.78         79.35        82.09 o
   6  24  12         60.50        139.55        82.09 o
   8  24  12         56.77        -19.15        82.09 o
  10  24  12         61.97        188.81        84.83 o
  -9  25  12         11.83        -84.83        84.83 o
  -7  25  12         25.40          0.00        82.09 o
  -5  25  12          3.51         73.88        82.09 o
  -3  25  12        143.01        139.55        87.56 o
  -1  25  12         35.62        -79.35        87.56 o
   1  25  12         35.56         38.31        84.83 o
   3  25  12        143.11        180.60        84.83 o
   5  25  12          3.51         68.41        82.09 o
   7  25  12         25.43        101.24        82.09 o
   9  25  12         11.81         24.63        82.09 o
  -6  26  12          2.96         51.99        82.09 o
  -4  26  12         48.59        101.24        82.09 o
  -2  26  12         94.90        106.72        87.56 o
   0  26  12         29.48         47.52        62.94 o
   2  26  12         94.83        251.74        82.09 o
   4  26  12         48.56        -68.41        84.83 o
   6  26  12          2.99         32.84        79.35 o
   0   1  13        274.81        297.65        44.50 o
  -1   2  13         32.39        145.03        60.20 o
   1   2  13         32.41         27.36        57.46 o
  -2   3  13        165.95        175.12        60.20 o
   0   3  13        110.77        117.66        46.52 o
   2   3  13        165.98        235.32        60.20 o
  -3   4  13          6.84         41.04        60.20 o
  -1   4  13          4.60        -60.20        60.20 o
   1   4  13          4.73          0.00        57.46 o
   3   4  13          6.87         35.57        57.46 o
  -4   5  13        294.49        366.67        60.20 o
  -2   5  13         96.05         46.52        62.94 o
   0   5  13        468.37        491.69        45.44 o
   2   5  13         95.83        112.19        60.20 o
   4   5  13        293.89        303.73        62.94 o
  -5   6  13         46.75        112.19        62.94 o
  -3   6  13         24.19        -24.63        65.67 o
  -1   6  13       1033.88        974.13        71.14 o
   1   6  13       1033.29       1061.69        71.14 o
   3   6  13         24.22         79.35        62.94 o
   5   6  13         46.78        -21.89        62.94 o
  -6   7  13         49.98        125.87        62.94 o
  -4   7  13        154.76         84.83        68.41 o
  -2   7  13        147.86         71.14        68.41 o
   0   7  13         35.31         84.83        46.44 o
   2   7  13        147.99        153.23        65.67 o
   4   7  13        154.49        155.97        65.67 o
   6   7  13         49.80         27.36        60.20 o
  -7   8  13         25.75         79.35        65.67 o
  -5   8  13         10.54         82.09        62.94 o
  -3   8  13        141.18        191.54        68.41 o
  -1   8  13         96.25        207.96        65.67 o
   1   8  13         96.26         76.62        68.41 o
   3   8  13        141.04        221.64        65.67 o
   5   8  13         10.59         60.20        62.94 o
   7   8  13         25.65         24.63        62.94 o
  -8   9  13         54.79         87.56        65.67 o
  -6   9  13        166.85        210.70        68.41 o
  -4   9  13        408.84        303.73        71.14 o
  -2   9  13        491.09        402.24        71.14 o
   0   9  13        174.44        145.03        48.37 o
   2   9  13        490.50        500.75        71.14 o
   4   9  13        408.78        355.72        71.14 o
   6   9  13        166.84        112.19        68.41 o
   8   9  13         54.50        169.65        62.94 o
  -9  10  13        191.53        125.87        71.14 o
  -7  10  13         39.97        -68.41        68.41 o
  -5  10  13        224.55        232.59        71.14 o
  -3  10  13        945.79        881.10        79.35 o
  -1  10  13        457.66        571.89        76.62 o
   1  10  13        456.81        511.69        71.14 o
   3  10  13        944.46        886.57        76.62 o
   5  10  13        224.76        125.87        71.14 o
   7  10  13         40.07        -27.36        65.67 o
   9  10  13        191.66        229.85        68.41 o
 -10  11  13        225.85        246.27        71.14 o
  -8  11  13        418.95        459.70        71.14 o
  -6  11  13         79.16        112.19        68.41 o
  -4  11  13        412.37        369.40        76.62 o
  -2  11  13        610.09        703.24        76.62 o
   0  11  13        675.43        615.95        53.18 o
   2  11  13        609.46        643.04        76.62 o
   4  11  13        412.17        385.82        73.88 o
   6  11  13         79.14        213.43        65.67 o
   8  11  13        418.27        487.07        73.88 o
  10  11  13        225.50        407.71        68.41 o
 -11  12  13        115.97        147.76        71.14 o
  -9  12  13        116.17         46.52        68.41 o
  -7  12  13         69.25        -54.73        71.14 o
  -5  12  13         33.60         30.10        68.41 o
  -3  12  13        663.86        607.46        79.35 o
  -1  12  13        136.72        235.32        71.14 o
   1  12  13        136.25        125.87        71.14 o
   3  12  13        664.64        851.00        76.62 o
   5  12  13         33.57        -71.14        71.14 o
   7  12  13         69.46         46.52        65.67 o
   9  12  13        115.27        224.38        68.41 o
  11  12  13        116.19        114.93        71.14 o
 -12  13  13        131.33        205.22        73.88 o
 -10  13  13         58.14        106.72        71.14 o
  -8  13  13        126.87        161.44        68.41 o
  -6  13  13        493.65        577.36        73.88 o
  -4  13  13        642.79        670.40        76.62 o
  -2  13  13        190.28        112.19        71.14 o
   0  13  13         69.02        109.45        62.94 o
   2  13  13        190.60        216.17        68.41 o
   4  13  13        643.78        774.38        76.62 o
   6  13  13        493.80        560.95        73.88 o
   8  13  13        127.23         93.04        71.14 o
  10  13  13         58.22         24.63        71.14 o
  12  13  13        131.38        155.97        73.88 o
 -13  14  13        208.06        150.50        76.62 o
 -11  14  13          6.60          8.21        73.88 o
  -9  14  13         57.64         82.09        68.41 o
  -7  14  13         57.69        -71.14        71.14 o
  -5  14  13         16.09         27.36        68.41 o
  -3  14  13         16.57          0.00        68.41 o
  -1  14  13        117.31         54.73        71.14 o
   1  14  13        117.54        175.12        68.41 o
   3  14  13         16.48          8.21        68.41 o
   5  14  13         16.15         24.63        68.41 o
   7  14  13         57.75        128.61        65.67 o
   9  14  13         57.52         16.42        71.14 o
  11  14  13          6.65         82.09        65.67 o
  13  14  13        208.38        270.90        76.62 o
 -14  15  13         50.42         73.88        76.62 o
 -12  15  13        189.11        153.23        76.62 o
 -10  15  13         16.75        -21.89        71.14 o
  -8  15  13         20.55         32.84        68.41 o
  -6  15  13         20.94        -65.67        68.41 o
  -4  15  13         33.69         10.95        71.14 o
  -2  15  13        168.13         93.04        71.14 o
   0  15  13        830.75        797.80        57.05 o
   2  15  13        168.84        306.47        71.14 o
   4  15  13         33.48         -2.74        65.67 o
   6  15  13         20.93        -43.78        71.14 o
   8  15  13         20.57        -21.89        68.41 o
  10  15  13         16.74        150.50        68.41 o
  12  15  13        189.35        164.18        73.88 o
  14  15  13         50.45         -5.47        73.88 o
 -15  16  13          1.30         73.88        76.62 o
 -13  16  13         67.95         51.99        73.88 o
 -11  16  13         13.74        -73.88        73.88 o
  -9  16  13         45.32         98.51        71.14 o
  -7  16  13          1.35         79.35        68.41 o
  -5  16  13         25.46         90.30        68.41 o
  -3  16  13         31.13         38.31        71.14 o
  -1  16  13        134.94        161.44        73.88 o
   1  16  13        134.71        112.19        73.88 o
   3  16  13         31.19        -71.14        71.14 o
   5  16  13         25.53         46.52        71.14 o
   7  16  13          1.32         98.51        68.41 o
   9  16  13         45.32         13.68        71.14 o
  11  16  13         13.76        216.17        71.14 o
  13  16  13         68.15         43.78        76.62 o
  15  16  13          1.34        -82.09        82.09 o
 -16  17  13          1.07        -82.09        82.09 o
 -14  17  13         24.54        -82.09        82.09 o
 -12  17  13        144.39         87.56        79.35 o
 -10  17  13         83.69        180.60        73.88 o
  -8  17  13         54.90        205.22        71.14 o
  -6  17  13          8.02          5.47        71.14 o
  -4  17  13         51.55        164.18        68.41 o
  -2  17  13         11.38         51.99        71.14 o
   0  17  13         90.27         38.82        51.25 o
   2  17  13         11.42          5.47        71.14 o
   4  17  13         51.76         27.36        71.14 o
   6  17  13          8.02         76.62        68.41 o
   8  17  13         54.82        142.29        73.88 o
  10  17  13         83.64         95.77        73.88 o
  12  17  13        144.34        205.22        76.62 o
  14  17  13         24.46         93.04        76.62 o
  16  17  13          1.04         98.51        76.62 o
 -15  18  13          2.92        -32.84        84.83 o
 -13  18  13          3.62          2.74        82.09 o
 -11  18  13         37.53         95.77        73.88 o
  -9  18  13        119.74        114.93        76.62 o
  -7  18  13         42.61         13.68        76.62 o
  -5  18  13          0.82         27.36        68.41 o
  -3  18  13         11.89        -57.46        73.88 o
  -1  18  13         48.31        -76.62        76.62 o
   1  18  13         48.27         82.09        73.88 o
   3  18  13         11.80         43.78        71.14 o
   5  18  13          0.85         -8.21        68.41 o
   7  18  13         42.75          2.74        73.88 o
   9  18  13        119.60        270.90        73.88 o
  11  18  13         37.40         38.31        73.88 o
  13  18  13          3.65        -43.78        79.35 o
  15  18  13          2.88        -62.94        79.35 o
 -14  19  13          4.70         27.36        79.35 o
 -12  19  13         30.79        109.45        79.35 o
 -10  19  13          1.20         16.42        73.88 o
  -8  19  13         10.12        -16.42        76.62 o
  -6  19  13         21.13         32.84        73.88 o
  -4  19  13         11.64         32.84        73.88 o
  -2  19  13         26.81         43.78        73.88 o
   0  19  13        101.60        157.41        53.18 o
   2  19  13         26.78        -73.88        73.88 o
   4  19  13         11.66        -13.68        71.14 o
   6  19  13         21.00         16.42        73.88 o
   8  19  13         10.21        243.53        71.14 o
  10  19  13          1.21        -73.88        73.88 o
  12  19  13         30.93         13.68        82.09 o
  14  19  13          4.67        -38.31        82.09 o
 -13  20  13         16.10         82.09        82.09 o
 -11  20  13         31.46        -57.46        84.83 o
  -9  20  13         75.44        112.19        84.83 o
  -7  20  13         13.84        -71.14        76.62 o
  -5  20  13          9.54         82.09        73.88 o
  -3  20  13          6.27        -76.62        76.62 o
  -1  20  13         69.69         21.89        76.62 o
   1  20  13         69.77        -76.62        76.62 o
   3  20  13          6.28         13.68        73.88 o
   5  20  13          9.55        106.72        73.88 o
   7  20  13         13.84        -49.25        79.35 o
   9  20  13         75.32        -30.10        82.09 o
  11  20  13         31.35        -32.84        79.35 o
  13  20  13         16.10        -46.52        84.83 o
 -12  21  13         29.29         43.78        84.83 o
 -10  21  13         96.02         35.57        84.83 o
  -8  21  13        121.84        183.33        84.83 o
  -6  21  13         94.44        125.87        82.09 o
  -4  21  13          5.78         -8.21        76.62 o
  -2  21  13          8.88          5.47        76.62 o
   0  21  13          1.09         38.31        98.51 o
   2  21  13          8.84          2.74        76.62 o
   4  21  13          5.78        -79.35        79.35 o
   6  21  13         94.60        -41.04        84.83 o
   8  21  13        121.92        161.44        87.56 o
  10  21  13         96.39        114.93        82.09 o
  12  21  13         29.28         43.78        82.09 o
  -9  22  13        240.95        240.80        84.83 o
  -7  22  13         31.07         57.46        82.09 o
  -5  22  13         10.13        -71.14        84.83 o
  -3  22  13         39.27         90.30        84.83 o
  -1  22  13         29.76         60.20        82.09 o
   1  22  13         29.75        -10.95        84.83 o
   3  22  13         39.39         62.94        84.83 o
   5  22  13         10.03        -65.67        82.09 o
   7  22  13         31.18        -32.84        79.35 o
   9  22  13        240.53        290.05        84.83 o
  -8  23  13         13.65        186.07        82.09 o
  -6  23  13         19.74        120.40        82.09 o
  -4  23  13        144.28        432.34        84.83 o
  -2  23  13        286.43        536.32        90.30 o
   0  23  13        234.52        347.04        64.62 o
   2  23  13        286.20        328.36        93.04 o
   4  23  13        144.37        251.74        84.83 o
   6  23  13         19.77         95.77        82.09 o
   8  23  13         13.64        -68.41        84.83 o
  -5  24  13          0.60         51.99        84.83 o
  -3  24  13         27.95        205.22        84.83 o
  -1  24  13        239.13        435.08        93.04 o
   1  24  13        238.74        276.37        95.77 o
   3  24  13         28.09         73.88        87.56 o
   5  24  13          0.60        -32.84        87.56 o
  -1   1  14        297.85        270.90        71.14 o
   1   1  14        298.54        366.67        71.14 o
   0   2  14         60.88         65.67       117.66 o
  -3   3  14          3.83         54.73        65.67 o
  -1   3  14         33.92          0.00        68.41 o
   1   3  14         33.94        -13.68        65.67 o
   3   3  14          3.91         79.35        62.94 o
  -2   4  14        119.03         79.35        68.41 o
   0   4  14        381.16        379.22        50.31 o
   2   4  14        118.91         54.73        68.41 o
  -5   5  14         52.14         19.15        65.67 o
  -3   5  14         58.51         49.25        71.14 o
  -1   5  14        227.49        270.90        71.14 o
   1   5  14        227.72        328.36        68.41 o
   3   5  14         58.47         38.31        41.04 o
   5   5  14         52.54        117.66        62.94 o
  -4   6  14         14.94        -68.41        68.41 o
  -2   6  14         46.19        -30.10        68.41 o
   0   6  14          9.25        -34.20       102.61 o
   2   6  14         46.22        -41.04        68.41 o
   4   6  14         14.97         46.52        62.94 o
  -7   7  14         20.25         79.35        65.67 o
  -5   7  14        106.76        142.29        68.41 o
  -3   7  14         61.56        -49.25        68.41 o
  -1   7  14         85.58        150.50        68.41 o
   1   7  14         85.95         54.73        68.41 o
   3   7  14         61.60         49.25        68.41 o
   5   7  14        106.69        150.50        68.41 o
   7   7  14         20.12         41.04        65.67 o
  -6   8  14        255.15        210.70        73.88 o
  -4   8  14         27.83         62.94        68.41 o
  -2   8  14         13.26        -49.25        68.41 o
   0   8  14        165.87        150.50        48.37 o
   2   8  14         13.43         30.10        65.67 o
   4   8  14         27.80         62.94        68.41 o
   6   8  14        255.47        347.51        68.41 o
  -9   9  14        214.12         35.57        73.88 o
  -7   9  14        162.91        202.49        71.14 o
  -5   9  14         46.48        -60.20        71.14 o
  -3   9  14        264.11        287.31        73.88 o
  -1   9  14        310.99        290.05        73.88 o
   1   9  14        311.07        317.41        73.88 o
   3   9  14        264.21        290.05        73.88 o
   5   9  14         46.56        123.13        65.67 o
   7   9  14        163.18        207.96        73.88 o
   9   9  14        214.04        117.66        73.88 o
  -8  10  14        221.57        177.86        73.88 o
  -6  10  14          9.66        -51.99        71.14 o
  -4  10  14        385.58        295.52        79.35 o
  -2  10  14        684.23        853.73        76.62 o
   0  10  14          6.30         39.68        56.09 o
   2  10  14        683.81        703.24        76.62 o
   4  10  14        385.27        437.81        76.62 o
   6  10  14          9.63         19.15        71.14 o
   8  10  14        220.65        128.61        76.62 o
 -11  11  14         26.81         82.09        73.88 o
  -9  11  14        174.71        161.44        73.88 o
  -7  11  14        159.44        238.06        73.88 o
  -5  11  14         17.73        106.72        71.14 o
  -3  11  14       1003.67       1091.79        84.83 o
  -1  11  14         69.15         32.84        73.88 o
   1  11  14         69.17        -73.88        73.88 o
   3  11  14       1004.00       1031.59        84.83 o
   5  11  14         17.67        125.87        71.14 o
   7  11  14        159.58        120.40        73.88 o
   9  11  14        174.96         60.20        76.62 o
  11  11  14         26.43          8.21        76.62 o
 -10  12  14        675.91        829.11        84.83 o
  -8  12  14        208.92        311.94        73.88 o
  -6  12  14         22.81        106.72        71.14 o
  -4  12  14         54.44         13.68        73.88 o
  -2  12  14        240.45        221.64        73.88 o
   0  12  14        161.31        162.81        54.18 o
   2  12  14        241.19        333.83        73.88 o
   4  12  14         54.37         24.63        73.88 o
   6  12  14         22.81        147.76        68.41 o
   8  12  14        208.76        385.82        71.14 o
  10  12  14        676.58        790.80        82.09 o
 -13  13  14        120.05        114.93        76.62 o
 -11  13  14        113.17        216.17        76.62 o
  -9  13  14        207.49        155.97        76.62 o
  -7  13  14        126.00        183.33        76.62 o
  -5  13  14         50.77         62.94        73.88 o
  -3  13  14         34.14         62.94        73.88 o
  -1  13  14        105.83         98.51        76.62 o
   1  13  14        105.72        314.68        73.88 o
   3  13  14         34.08         73.88        73.88 o
   5  13  14         50.72         73.88        76.62 o
   7  13  14        126.21        142.29        76.62 o
   9  13  14        207.56        257.21        76.62 o
  11  13  14        113.65        155.97        76.62 o
  13  13  14        120.14         -2.74        79.35 o
 -12  14  14          6.16        -76.62        76.62 o
 -10  14  14         50.03         27.36        79.35 o
  -8  14  14         21.92        109.45        73.88 o
  -6  14  14         21.10         93.04        73.88 o
  -4  14  14         34.45        131.34        73.88 o
  -2  14  14         44.27         38.31        73.88 o
   0  14  14        220.82        238.86        91.67 o
   2  14  14         44.86        -60.20        76.62 o
   4  14  14         34.62        -10.95        73.88 o
   6  14  14         21.11         82.09        71.14 o
   8  14  14         21.90         38.31        73.88 o
  10  14  14         50.10        314.68        71.14 o
  12  14  14          6.11         65.67        76.62 o
 -15  15  14         31.76         82.09        79.35 o
 -13  15  14          9.83          5.47        84.83 o
 -11  15  14          0.47        -27.36        79.35 o
  -9  15  14         71.10        -76.62        76.62 o
  -7  15  14         35.11        -16.42        76.62 o
  -5  15  14         29.51        -49.25        76.62 o
  -3  15  14         47.32         46.52        73.88 o
  -1  15  14         14.40        -51.99        76.62 o
   1  15  14         14.41        142.29        73.88 o
   3  15  14         47.27        164.18        73.88 o
   5  15  14         29.61        -30.10        79.35 o
   7  15  14         34.95        172.39        73.88 o
   9  15  14         70.95        -16.42        76.62 o
  11  15  14          0.47         93.04        76.62 o
  13  15  14          9.84        -84.83        84.83 o
  15  15  14         31.66        147.76        79.35 o
 -14  16  14         36.80         65.67        82.09 o
 -12  16  14         77.34        117.66        76.62 o
 -10  16  14         46.56        161.44        79.35 o
  -8  16  14          9.29        -76.62        76.62 o
  -6  16  14         27.07         38.31        76.62 o
  -4  16  14          8.61        -21.89        76.62 o
  -2  16  14         67.80         -2.74        76.62 o
   0  16  14        188.37        234.54        61.57 o
   2  16  14         67.61         27.36        73.88 o
   4  16  14          8.50         38.31        73.88 o
   6  16  14         27.08        109.45        73.88 o
   8  16  14          9.27         43.78        76.62 o
  10  16  14         46.48         10.95        79.35 o
  12  16  14         77.49        169.65        79.35 o
  14  16  14         36.77         38.31        84.83 o
 -13  17  14         15.62         43.78        79.35 o
 -11  17  14         34.91         68.41        82.09 o
  -9  17  14         21.43        -76.62        82.09 o
  -7  17  14         10.01         16.42        73.88 o
  -5  17  14         21.34        139.55        76.62 o
  -3  17  14         43.43        109.45        79.35 o
  -1  17  14         34.26        -79.35        79.35 o
   1  17  14         34.26         -8.21        76.62 o
   3  17  14         43.32         38.31        76.62 o
   5  17  14         21.34        131.34        73.88 o
   7  17  14         10.06        147.76        73.88 o
   9  17  14         21.46         54.73        82.09 o
  11  17  14         35.06          8.21        82.09 o
  13  17  14         15.64         16.42        82.09 o
 -12  18  14          7.12        131.34        84.83 o
 -10  18  14         55.08        150.50        79.35 o
  -8  18  14          0.45         49.25        82.09 o
  -6  18  14          0.05         10.95        82.09 o
  -4  18  14         73.60        -82.09        82.09 o
  -2  18  14         31.74        103.98        82.09 o
   0  18  14         83.58         84.83        56.11 o
   2  18  14         31.78        -38.31        82.09 o
   4  18  14         73.60        106.72        76.62 o
   6  18  14          0.04        114.93        79.35 o
   8  18  14          0.45         32.84        79.35 o
  10  18  14         55.16         27.36        82.09 o
  12  18  14          7.13         76.62        79.35 o
 -11  19  14          0.66        158.71        76.62 o
  -9  19  14          3.70        -35.57        82.09 o
  -7  19  14         36.35         49.25        82.09 o
  -5  19  14         43.61        -87.56        87.56 o
  -3  19  14         45.62        101.24        82.09 o
  -1  19  14          5.19        -60.20        84.83 o
   1  19  14          5.14        -84.83        84.83 o
   3  19  14         45.71        112.19        79.35 o
   5  19  14         43.65        -73.88        87.56 o
   7  19  14         36.32         19.15        84.83 o
   9  19  14          3.75         13.68        84.83 o
  11  19  14          0.64        -68.41        84.83 o
  -8  20  14          7.81         43.78        82.09 o
  -6  20  14         52.96         38.31        87.56 o
  -4  20  14          0.48         46.52        84.83 o
  -2  20  14         13.79        -49.25        84.83 o
   0  20  14          0.79         88.27       106.72 o
   2  20  14         13.73          5.47        84.83 o
   4  20  14          0.48        -10.95        82.09 o
   6  20  14         52.87        109.45        82.09 o
   8  20  14          7.78         21.89        84.83 o
  -5  21  14          1.05        -84.83        84.83 o
  -3  21  14        234.19        246.27        93.04 o
  -1  21  14         83.90         95.77        93.04 o
   1  21  14         83.90         62.94        90.30 o
   3  21  14        234.11        342.04        87.56 o
   5  21  14          1.04        -73.88        84.83 o
   0  22  14        254.96        289.44        76.62 o
   0   1  15       1791.93       2035.68       103.98 o
  -1   2  15        206.56        265.42        73.88 o
   1   2  15        206.43        145.03        73.88 o
  -2   3  15          6.00         27.36        73.88 o
   0   3  15         17.07        -15.05        52.24 o
   2   3  15          5.97        -10.95        71.14 o
  -3   4  15         35.65         68.41        68.41 o
  -1   4  15        134.34        180.60        73.88 o
   1   4  15        134.10        197.02        73.88 o
   3   4  15         35.35        -21.89        73.88 o
  -4   5  15          0.02        150.50        68.41 o
  -2   5  15         37.23        131.34        71.14 o
   0   5  15         96.29        187.46        51.25 o
   2   5  15         37.34        -76.62        76.62 o
   4   5  15          0.02        -10.95        71.14 o
  -5   6  15          9.47          2.74        73.88 o
  -3   6  15         61.59        131.34        73.88 o
  -1   6  15        216.86        210.70        73.88 o
   1   6  15        216.99        396.77        73.88 o
   3   6  15         61.63         21.89        76.62 o
   5   6  15          9.55         43.78        73.88 o
  -6   7  15         48.22         57.46        71.14 o
  -4   7  15        168.44        227.11        76.62 o
  -2   7  15         60.85        139.55        73.88 o
   0   7  15        115.83         93.48        53.18 o
   2   7  15         60.86         65.67        73.88 o
   4   7  15        168.15        131.34        73.88 o
   6   7  15         48.20        147.76        73.88 o
  -7   8  15          9.83        134.08        71.14 o
  -5   8  15         67.38        142.29        73.88 o
  -3   8  15        196.63        150.50        79.35 o
  -1   8  15         93.26        172.39        73.88 o
   1   8  15         93.09         54.73        73.88 o
   3   8  15        196.54        262.69        79.35 o
   5   8  15         67.52         60.20        73.88 o
   7   8  15          9.78        -49.25        73.88 o
  -8   9  15         84.95        161.44        76.62 o
  -6   9  15          5.12        -24.63        73.88 o
  -4   9  15        163.15         46.52        79.35 o
  -2   9  15          9.09         13.68        76.62 o
   0   9  15         35.48         44.88        53.18 o
   2   9  15          9.02         35.57        73.88 o
   4   9  15        163.36        125.87        79.35 o
   6   9  15          5.14         -2.74        73.88 o
   8   9  15         84.60        166.92        79.35 o
  -9  10  15        397.47        388.56        82.09 o
  -7  10  15        153.27        290.05        79.35 o
  -5  10  15         67.70         21.89        79.35 o
  -3  10  15         79.36        123.13        76.62 o
  -1  10  15         52.35        175.12        76.62 o
   1  10  15         52.41         -2.74        76.62 o
   3  10  15         79.54        142.29        76.62 o
   5  10  15         67.99         84.83        76.62 o
   7  10  15        153.37        218.91        76.62 o
   9  10  15        397.32        232.59        87.56 o
 -10  11  15        678.35        823.63        93.04 o
  -8  11  15        517.66        569.16        84.83 o
  -6  11  15         42.22         -8.21        82.09 o
  -4  11  15        291.75        396.77        82.09 o
  -2  11  15        188.48        145.03        79.35 o
   0  11  15        179.20        159.87        68.41 o
   2  11  15        188.52        229.85        79.35 o
   4  11  15        291.51        396.77        79.35 o
   6  11  15         42.26        125.87        73.88 o
   8  11  15        517.90        629.35        84.83 o
  10  11  15        678.01        716.92        93.04 o
 -11  12  15         48.41         19.15        87.56 o
  -9  12  15        177.44        279.11        87.56 o
  -7  12  15         63.51         41.04        79.35 o
  -5  12  15         81.75         21.89        82.09 o
  -3  12  15        129.88        120.40        79.35 o
  -1  12  15          5.07        -82.09        82.09 o
   1  12  15          5.11        -51.99        76.62 o
   3  12  15        129.58        240.80        76.62 o
   5  12  15         81.63        205.22        82.09 o
   7  12  15         63.67        249.01        76.62 o
   9  12  15        177.49        147.76        87.56 o
  11  12  15         48.58         46.52        87.56 o
 -12  13  15        172.71        194.28        84.83 o
 -10  13  15        197.24        117.66        90.30 o
  -8  13  15        122.59        136.82        87.56 o
  -6  13  15        150.41        295.52        82.09 o
  -4  13  15        122.00        292.79        82.09 o
  -2  13  15          7.81         10.95        79.35 o
   0  13  15          0.00          4.87        57.05 o
   2  13  15          7.83         73.88        79.35 o
   4  13  15        121.72        218.91        79.35 o
   6  13  15        150.12        290.05        79.35 o
   8  13  15        122.39        145.03        87.56 o
  10  13  15        196.79        199.75        90.30 o
  12  13  15        172.84        150.50        90.30 o
 -11  14  15         35.04         -2.74        84.83 o
  -9  14  15         66.72         30.10        90.30 o
  -7  14  15         42.92        112.19        87.56 o
  -5  14  15        163.06        197.02        82.09 o
  -3  14  15          6.37        -82.09        82.09 o
  -1  14  15         31.01        -35.57        79.35 o
   1  14  15         31.11        -68.41        82.09 o
   3  14  15          6.35        -51.99        79.35 o
   5  14  15        162.64        301.00        79.35 o
   7  14  15         42.79        186.07        79.35 o
   9  14  15         66.76        -16.42        90.30 o
  11  14  15         35.30        172.39        84.83 o
 -10  15  15         85.31         -2.74        90.30 o
  -8  15  15         32.88        -13.68        84.83 o
  -6  15  15         77.28         21.89        84.83 o
  -4  15  15         88.27        112.19        87.56 o
  -2  15  15        330.71        407.71        90.30 o
   0  15  15         12.90         62.02        60.74 o
   2  15  15        330.53        569.16        87.56 o
   4  15  15         88.35        279.11        84.83 o
   6  15  15         77.32        106.72        82.09 o
   8  15  15         32.93         38.31        84.83 o
  10  15  15         85.15        161.44        84.83 o
  -9  16  15         14.32        -82.09        87.56 o
  -7  16  15         53.51        142.29        82.09 o
  -5  16  15         52.00        -49.25        84.83 o
  -3  16  15         18.63         93.04        87.56 o
  -1  16  15         65.04         54.73        90.30 o
   1  16  15         65.00         46.52        84.83 o
   3  16  15         18.66         60.20        84.83 o
   5  16  15         51.93        -27.36        84.83 o
   7  16  15         53.56        131.34        82.09 o
   9  16  15         14.28         82.09        84.83 o
  -8  17  15          0.04         95.77        84.83 o
  -6  17  15          9.02          5.47        84.83 o
  -4  17  15         42.44        117.66        84.83 o
  -2  17  15        143.83        290.05        90.30 o
   0  17  15         44.96        103.98        65.67 o
   2  17  15        143.64        183.33        84.83 o
   4  17  15         42.38        -87.56        87.56 o
   6  17  15          9.05        -79.35        84.83 o
   8  17  15          0.05         -5.47        84.83 o
  -5  18  15         12.75        -71.14        87.56 o
  -3  18  15          7.65         32.84        87.56 o
  -1  18  15        135.76         90.30        93.04 o
   1  18  15        135.76        164.18        87.56 o
   3  18  15          7.65        -90.30        90.30 o
   5  18  15         12.76        -57.46        87.56 o
   0   0  16        442.78        464.38        57.05 o
  -2   2  16        606.26        725.13        87.56 o
   0   2  16          1.06        -56.11        56.11 o
   2   2  16        606.62        648.51        87.56 o
  -1   3  16         26.26         -8.21        79.35 o
   1   3  16         26.32        117.66        76.62 o
  -4   4  16        121.09        101.24        76.62 o
  -2   4  16         26.45         38.31        79.35 o
   0   4  16          7.89         49.25        56.11 o
   2   4  16         26.40        -16.42        79.35 o
   4   4  16        120.98         35.57        79.35 o
  -3   5  16         24.60          5.47        79.35 o
  -1   5  16        171.94        216.17        79.35 o
   1   5  16        171.64        161.44        79.35 o
   3   5  16         24.54         65.67        76.62 o
  -6   6  16         28.80         82.09        79.35 o
  -4   6  16         39.69        109.45        76.62 o
  -2   6  16         79.21        103.98        79.35 o
   0   6  16         79.33         45.94        55.12 o
   2   6  16         79.31         87.56        79.35 o
   4   6  16         39.75        120.40        76.62 o
   6   6  16         28.79        -79.35        79.35 o
  -5   7  16         24.87         32.84        79.35 o
  -3   7  16         90.35         73.88        79.35 o
  -1   7  16         71.81         51.99        82.09 o
   1   7  16         71.97        128.61        79.35 o
   3   7  16         90.09         98.51        76.62 o
   5   7  16         24.74        106.72        79.35 o
  -8   8  16         57.00        -84.83        84.83 o
  -6   8  16         64.39        145.03        84.83 o
  -4   8  16         53.20        -82.09        82.09 o
  -2   8  16         23.26        153.23        79.35 o
   0   8  16         34.05        -33.30        57.05 o
   2   8  16         23.26         43.78        76.62 o
   4   8  16         53.26         49.25        79.35 o
   6   8  16         64.48         13.68        79.35 o
   8   8  16         57.16         76.62        84.83 o
  -7   9  16        153.95        240.80        87.56 o
  -5   9  16         65.48         24.63        84.83 o
  -3   9  16         95.41        158.71        84.83 o
  -1   9  16         16.53        210.70        76.62 o
   1   9  16         16.59        -60.20        82.09 o
   3   9  16         95.41         79.35        82.09 o
   5   9  16         65.20        -79.35        87.56 o
   7   9  16        153.69        290.05        84.83 o
 -10  10  16        543.27        571.89       101.24 o
  -8  10  16        258.40        259.95        90.30 o
  -6  10  16        126.74        -35.57        93.04 o
  -4  10  16         24.11         62.94        84.83 o
  -2  10  16          3.16         60.20        84.83 o
   0  10  16          1.48        -17.68        79.35 o
   2  10  16          3.17        106.72        82.09 o
   4  10  16         24.24          5.47        84.83 o
   6  10  16        126.74         71.14        87.56 o
   8  10  16        258.69        361.19        87.56 o
  10  10  16        543.45        760.70        95.77 o
  -9  11  16        115.31        -35.57        90.30 o
  -7  11  16        310.37        254.48        93.04 o
  -5  11  16          4.92        -19.15        87.56 o
  -3  11  16         18.14        -19.15        87.56 o
  -1  11  16        181.76        276.37        90.30 o
   1  11  16        181.43        172.39        90.30 o
   3  11  16         18.16        112.19        87.56 o
   5  11  16          4.93        -46.52        84.83 o
   7  11  16        310.00        402.24        90.30 o
   9  11  16        115.18        106.72        93.04 o
  -8  12  16         60.77         87.56        87.56 o
  -6  12  16        144.76        202.49        90.30 o
  -4  12  16         11.35        -84.83        90.30 o
  -2  12  16         32.00        142.29        84.83 o
   0  12  16        199.77        190.83        66.73 o
   2  12  16         32.04        136.82        87.56 o
   4  12  16         11.44        -87.56        87.56 o
   6  12  16        144.88        415.92        93.04 o
   8  12  16         60.72         46.52        87.56 o
  -7  13  16        156.15        276.37        90.30 o
  -5  13  16         13.95        -73.88        87.56 o
  -3  13  16         80.79        120.40        93.04 o
  -1  13  16        126.65        183.33        90.30 o
   1  13  16        126.79        301.00        87.56 o
   3  13  16         80.85         46.52        87.56 o
   5  13  16         13.93        -21.89        87.56 o
   7  13  16        156.34        197.02        90.30 o
  -4  14  16         27.98         93.04        90.30 o
  -2  14  16          4.22        -57.46        95.77 o
   0  14  16         47.60         90.30        65.67 o
   2  14  16          4.25        164.18        84.83 o
   4  14  16         27.84        -84.83        87.56 o
   0   1  17         19.69        141.32        59.89 o
  -1   2  17         92.48        -43.78        90.30 o
   1   2  17         92.42        145.03        87.56 o
  -2   3  17          3.07         38.31        82.09 o
   0   3  17         86.18         62.25        65.67 o
   2   3  17          3.04        -84.83        84.83 o
  -3   4  17         33.07        166.92        82.09 o
  -1   4  17         40.12         82.09        87.56 o
   1   4  17         40.27         21.89        84.83 o
   3   4  17         33.20         49.25        82.09 o
  -4   5  17          0.56        -65.67        84.83 o
  -2   5  17         13.51         16.42        84.83 o
   0   5  17          7.31          0.43       101.24 o
   2   5  17         13.49         -2.74        84.83 o
   4   5  17          0.56        -84.83        84.83 o
  -5   6  17         15.87         79.35        84.83 o
  -3   6  17         30.96         84.83        87.56 o
  -1   6  17         15.22         76.62        87.56 o
   1   6  17         15.28        -62.94        87.56 o
   3   6  17         30.99        164.18        84.83 o
   5   6  17         15.87        -43.78        87.56 o
  -4   7  17          6.21        -49.25        87.56 o
  -2   7  17          6.05          5.47        87.56 o
   0   7  17         20.27         -4.32        80.72 o
   2   7  17          6.09         46.52        84.83 o
   4   7  17          6.24         35.57        84.83 o
  -1   8  17         25.26          5.47        87.56 o
   1   8  17         25.35        142.29        82.09 o
                                                
